# Supplementary material for: Sequencing and Characterization of M. morganii Strain UM869: A Comprehensive Comparative Genomic Analysis of Virulence, Antibiotic Resistance, and Functional Pathways
Source: Genes (Basel). 2023 Jun 16;14(6):1279. doi: 10.3390/genes14061279 (PMC10298637; doi:10.3390/genes14061279)
Supplement: Supplementary file 1 [file genes-14-01279-s001.zip]

Archive with 7 entries (7 files):
- Figure_S2_Revised.tif
- FigureS1_Revised.tif
- Supplementary Table S1 Revised.xlsx
- Supplementary Table S2 Revised.xlsx
- Supplementary Table S3.xlsx
- Supplementary Table S4 Revised.xlsx
- Supplementary Table S5.xlsx
