# Supplementary material for: Sequencing and Characterization of M. morganii Strain UM869: A Comprehensive Comparative Genomic Analysis of Virulence, Antibiotic Resistance, and Functional Pathways
Source: Genes (Basel). 2023 Jun 16;14(6):1279. doi: 10.3390/genes14061279 (PMC10298637; doi:10.3390/genes14061279)
Supplement: Supplementary file 1 [file genes-14-01279-s001.zip › Supplementary Table S1 Revised.xlsx]

## Sheet: Table S1A
Table S1A: Virulence factor and virulence class predicted in M. Morganii UM869
ORF ID	Virulence Gene	Virulence factors	VF class
N6Y36_01880; N6Y36_01935; N6Y36_01985	fimB		Adherence
N6Y36_11625	fimC
N6Y36_18095	fimD
N6Y36_03375	acrA	AcrAB	Efflux pump
N6Y36_06965	acrB
N6Y36_04225	farB	FarAB(Neisseria)
N6Y36_01170	iutA	Aerobactin	Iron uptake
N6Y36_13585	irp2	Yersiniabactin
N6Y36_13600	ybtU
N6Y36_01755	basG	Acinetobactin(Acinetobacter)
N6Y36_07450	chuS	Heme uptake(Escherichia)
N6Y36_07440	chuU
N6Y36_07305	sitA	Iron/manganese transport(Escherichia)
N6Y36_07300	sitB
N6Y36_07290	sitD
N6Y36_10285	rcsB	RcsAB	Regulation
N6Y36_06015	phoQ	PhoPQ(Salmonella)
N6Y36_12030	clpV/tssH	T6SS-I	Secretion system
N6Y36_10585	flgG	Flagella (cluster I)(Yersinia)
N6Y36_10580	flgH
N6Y36_10575	flgI
N6Y36_10570	flgJ
N6Y36_10730	flhD
N6Y36_10415	fliA
N6Y36_10485	fliF
N6Y36_10490	fliG
N6Y36_10500	fliI
N6Y36_10505	fliJ
N6Y36_10535	fliP
N6Y36_10540	fliQ
N6Y36_10435	fliS
N6Y36_10410	fliZ
N6Y36_04935	exsA	T3SS(Aeromonas)
N6Y36_04370		T4SS effectors(Coxiella)
N6Y36_01580	spaP	TTSS (SPI-1 encode)(Salmonella)
N6Y36_01585	ysaS	Ysa TTSS(Yersinia)
N6Y36_01545	ysaV
N6Y36_00425; N6Y36_07960	-	LPS rfb locus
N6Y36_10180	hlyC	Alpha-hemolysin(Escherichia)	Toxin
N6Y36_03485		TccC-type insecticidal toxins(Pseudomonas)
N6Y36_15850	ureB	Urease(Helicobacter)	Acid resistance
N6Y36_15835	ureG
N6Y36_17340	lgtF	LOS(Haemophilus)	Endotoxin
N6Y36_17200	licC
N6Y36_03590	lpxH
N6Y36_00400	wecA
N6Y36_11630	fimD	Fim(Salmonella)	Fimbrial adherence determinants
N6Y36_11635	fimH
N6Y36_01900	stfD	Stf(Salmonella)
N6Y36_07955		Capsule(Acinetobacter)	Immune evasion
N6Y36_10690	cheR	Flagella(Burkholderia)	Invasion
N6Y36_10705	cheW
N6Y36_10680	cheY
N6Y36_08965	mgtB	Mg2+ transport(Salmonella)	Magnesium uptake
N6Y36_10420; N6Y36_10425	flaA	Flagella(Bordetella)	Motility
N6Y36_10720	motA
N6Y36_00405; N6Y36_17250		O-antigen(Yersinia)	Others
N6Y36_05070	galE
N6Y36_06830	katA	Catalase(Neisseria)	Stress adaptation
N6Y36_07420	sodCI	SodCI(Salmonella)

## Sheet: Table S1B
Table S1B: Presence of Antimicrobial resistance genes, resistant drug class and their presence in M.morganii UM869
Antibiotic groups	Antibiotics	VITEK 2 (MIC)	Interpretation	Registance genes and ORF Id	Present/Absent
β-lactamase+inhibitor	Piperacillin/Tazobactam	≥128	R	KpnH (N6Y36_13080), DHA-17 (N6Y36_02965), PBP3 (N6Y36_04460)	Present
	Amoxicillin/Clavulanic Acid	≥32	R
Cephalosporin	Cefepime	≥32	R	KpnH (N6Y36_13080), DHA-17 (N6Y36_02965), PBP3 (N6Y36_04460)	Present
	Cefoperazone/Sulbactam	≥64	R
	Cefriaxone	≥64	R
	Cefuroxime	≥64	R
	Cefuroxime Axetil	≥64	R
Carbapenem	Ertapenem	≥8	R	KpnH (N6Y36_13080), PBP3 (N6Y36_04460), CRP (N6Y36_16680)	Present
	Imipenem	4	R
Peptide antibiotic	Colistin	≥16	R	ArnT (N6Y36_07405)	Present
Fosfomycin	Fosfomycin	≥256	R	fosA8 (N6Y36_11505)	Present
Aminoglycosides	Gentamicin	8	I	KpnH (N6Y36_13080)	Present
	Amikacin	≥64	R
Fluroquinolone	Levofloxacin	≥8	R	KpnH (N6Y36_13080), CRP (N6Y36_16680), rsmA (N6Y36_13275), gyrB (N6Y36_17600)	Present
Tetracycline	Minocycline	≥16	R	----	Absent
Nitrofuran	Nitrofurantoin	128	R	----	Absent
Folate pathway Antagonists	Trimethoprim/Sulfamethoxazole	≥320	R	----	Absent
Phenicol antibiotic	NF	NC	----	catII (9N6Y36_05185)	Present
Elfamycin antibiotic	NF	NC	----	EF-Tu (N6Y36_16565)	Present
NF	NF	NC	----	qacG (N6Y36_07815)	Present
