# Supplementary material for: Sequencing and Characterization of M. morganii Strain UM869: A Comprehensive Comparative Genomic Analysis of Virulence, Antibiotic Resistance, and Functional Pathways
Source: Genes (Basel). 2023 Jun 16;14(6):1279. doi: 10.3390/genes14061279 (PMC10298637; doi:10.3390/genes14061279)
Supplement: Supplementary file 1 [file genes-14-01279-s001.zip › Supplementary Table S2 Revised.xlsx]

## Sheet: Table S2
Table S2: Metadata and summary statistics of 82 M. Morganii genome
Assembly	Strain name	Isolation sorce	Country	Host	Year	Genome size	Contigs	GC (%)	NCBI CDS	rRNA	tRNA	Completeness	Conatamination
GCA_025398975	UM869	Urine	India	Homo sapiens	2021	3761991	1	51	2870	22	79	97.01	0.27
GCF_000286435	KT	Blood	Taiwan	Homo sapiens	2009	3799539	1	51	3526	20	78	100	0
GCF_001598895	NBRC 3848	NF	Japan	NF	2016	3777406	25	51	3526	20	78	100	0
GCF_002184465	CRK0002	Blood	USA	Homo sapiens	2015	3878260	38	51	3601	7	68	100	0
GCF_002185325	CRK0058	Blood	USA	Homo sapiens	2013	3943436	64	50.5	3677	5	63	100	0.03
GCF_003852695	RD-40764	Blood	France	Homo sapiens	2018	4079395	79	51	3210	NF	NF	100	1.09
GCF_003968785	78	NF	Uganda	NF	2018	3854560	49	51	3618	5	73	100	0
GCF_003970205	AP69	NF	Uganda	NF	2018	4136130	74	50.5	3837	4	67	100	0
GCF_006094455	ATCC 25830	NF	China	NF	2019	3889903	1	51	3562	22	81	100	0.03
GCF_011465095	229813	Blood	China	Homo sapiens	2019	3982591	1	51	3706	22	81	100	0
GCF_018456225	2016-A0073PB	NF	China	Pig	2016	4174237	25	50	3834	11	74	100	0
GCF_018456265	171229813	NF	China	Homo sapiens	2017	3986751	44	50.5	3751	6	64	100	0
GCF_018456285	170516602	NF	China	Homo sapiens	2017	4111694	53	50.5	3894	8	62	100	0
GCF_018474505	D545	NF	China	Homo sapiens	2015	3855699	45	50.5	3579	20	75	100	0
GCF_018474525	1810122035	Urine	China	Homo sapiens	2019	3842112	39	51	3509	14	74	100	0
GCF_018474545	1803262005	Urine	China	Homo sapiens	2019	3775739	22	51	3488	17	74	100	0
GCF_018474565	E89	Secretions	China	Homo sapiens	2015	3822173	28	51	3514	18	74	100	0
GCF_018474585	E82	Urine	China	Homo sapiens	2015	3770970	19	51	3435	15	74	100	0
GCF_018474605	G310	Urine	China	Homo sapiens	2017	3786643	32	51	3467	17	75	100	0
GCF_018474625	F862	NF	China	Homo sapiens	2016	4220933	46	50.5	3861	14	75	100	0.54
GCF_018474645	FS112720	sputum	China	Homo sapiens	2018	3737320	26	51	3400	15	74	100	0
GCF_018474655	B223	Urine	China	Homo sapiens	2014	3827888	28	50.5	3514	11	74	100	0
GCF_018474685	1705-04293	Puncture fluid	China	Homo sapiens	2017	3807041	32	51	3495	13	72	100	0.03
GCF_018474695	1604-20211	Secretions	China	Homo sapiens	2016	4057531	38	50.5	3770	15	76	100	0
GCF_018474715	D186	Urine	China	Homo sapiens	2015	3992639	47	51	3722	14	75	100	0.03
GCF_018474745	G941	NF	China	Homo sapiens	2017	3878188	30	51	3592	15	76	100	0.03
GCF_018474755	E871	Urine	China	Homo sapiens	2016	3766798	21	51	3465	12	74	100	0
GCF_018474785	17062705	Bile	China	Homo sapiens	2017	3618144	16	51	3295	10	74	99.73	0
GCF_018474805	F894	Blood	China	Homo sapiens	2017	3927847	31	51	3605	15	75	100	0
GCF_018474825	F601	NF	China	Homo sapiens	2016	4071859	80	50.5	3800	14	74	100	0
GCF_018474845	C502	secretions	China	Homo sapiens	2015	3800489	29	51	3492	16	74	100	0
GCF_018474865	C212	Urine	China	Homo sapiens	2015	3941434	50	50.5	3625	15	74	100	0
GCF_018474885	C234	Urine	China	Homo sapiens	2015	4030114	45	50.5	3709	15	75	100	0
GCF_018474895	BJ121	NF	NF	Animal	2017	3868452	31	51	3545	15	72	100	0
GCF_018474925	C213	Urine	China	Homo sapiens	2015	4030402	54	50.5	3704	14	73	100	0
GCF_018474945	A650	Secretions	China	Homo sapiens	2014	4087076	51	50.5	3734	16	74	100	0
GCF_018474965	E28	Urine	China	Homo sapiens	2014	3848226	29	51	3515	17	72	100	0
GCF_018474985	E806	Urine	China	Homo sapiens	2016	3992412	58	50.5	3707	14	75	100	0
GCF_018475005	D25	Urine	China	Homo sapiens	2015	3846229	36	51	3554	15	76	100	0.54
GCF_018475025	1602-25205	Urine	China	Homo sapiens	2016	4049189	74	51	3788	13	75	100	0.57
GCF_018475045	GN25	Sputum	China	Homo sapiens	2015	4087923	58	50.5	3764	15	76	100	0
GCF_018475065	17081201	Secretions	China	Homo sapiens	2017	4053450	61	51	3765	13	75	100	0
GCF_018475085	1611-05294	Urine	China	Homo sapiens	2016	3899596	71	51	3601	14	75	100	0.57
GCF_018475105	171569035	Urine	China	Homo sapiens	2017	3890816	42	51	3604	13	74	100	0.03
GCF_018475125	1701016	Stool	China	Animal	2017	3922853	50	50.5	3632	19	74	100	0
GCF_018475135	C503	Urine	China	Homo sapiens	2015	3768364	41	51	3424	15	73	100	0
GCF_018475165	QHD15	Blood	China	Homo sapiens	2017	4141015	92	51	3843	18	76	100	0.03
GCF_018475185	G980	Urine	China	Homo sapiens	2017	3900939	23	51	3588	16	72	100	0.03
GCF_018475205	1711192009	Secretions	China	Homo sapiens	2017	3948779	84	50.5	3671	16	74	100	0.03
GCF_018475225	FS110888	Secretions	China	Homo sapiens	2018	3970629	40	51	3636	16	74	100	0
GCF_018475235	HBZH71	Blood	China	Homo sapiens	2017	3897731	32	51	3624	12	74	100	0.57
GCF_018475245	QHD13	Drainage	China	Homo sapiens	2018	3894538	46	51	3604	12	74	100	0.03
GCF_018475285	1701013	Stool	China	Animal	2017	4043026	61	50.5	3668	12	74	100	0
GCF_018475305	1403-21150	Sputum	China	Homo sapiens	2014	3991062	66	50.5	3667	17	75	100	0.03
GCF_018475325	H767	Sputum	China	Homo sapiens	2016	3804251	30	51	3481	15	74	100	0
GCF_018475345	1507-19030	Bile	China	Homo sapiens	2015	4153091	57	50.5	3825	14	75	100	0
GCF_018475355	HBZH72	Sputum	China	Homo sapiens	2017	4079124	87	51	3792	17	75	100	0.57
GCF_018475385	F932	Urine	China	Homo sapiens	2017	3921092	70	51	3625	14	73	100	0.03
GCF_018475405	E758	NF	China	Homo sapiens	2016	4061842	61	51	3734	16	76	100	0
GCF_018475425	1606-21164	Sputum	China	Homo sapiens	2016	3962521	75	51	3661	13	76	100	0.57
GCF_018475445	G944	NF	China	Homo sapiens	2017	3877419	45	51	3570	17	75	100	0
GCF_018475465	G812	Blood	China	Homo sapiens	2017	3738509	28	51	3410	17	75	100	0
GCF_018475485	C25	Urine	China	Homo sapiens	2014	3853809	66	51	3624	16	73	100	0
GCF_018475505	1607-15304	Urine	China	Homo sapiens	2016	3922960	53	51	3576	11	72	100	0
GCF_018475525	12304	Secretions	China	Homo sapiens	2013	3912969	39	51	3636	17	75	100	0
GCF_018475545	D581	Secretions	China	Homo sapiens	2015	4034186	71	50.5	3700	13	73	100	0
GCF_018475565	1409-26193	Drainage	China	Homo sapiens	2014	3712444	18	51	3382	14	72	100	0
GCF_018475585	17081703	Bile	China	Homo sapiens	2017	4053172	61	51	3763	13	75	100	0
GCF_018475595	GN28	Sputum	China	Homo sapiens	2015	4088144	58	50.5	3762	15	76	100	0
GCF_018475645	11759	Urine	China	Homo sapiens	2015	3891811	61	50.5	3617	17	74	100	0
GCF_018802405	516602	Cell culture	China	Homo sapiens	2017	4125669	1	50.5	3868	22	81	100	0
GCF_018802425	GN28	Cell culture	China	Homo sapiens	2015	4094154	1	50.5	3711	22	82	100	0
GCF_018802445	ZJG944	Cell culture	China	Homo sapiens	2017	3959489	1	51	3612	22	83	100	0
GCF_018802465	ZJG812	Cell culture	China	Homo sapiens	2017	3805695	1	51	3442	26	88	100	6.7
GCF_018802485	ZJD581	Cell culture	China	Homo sapiens	2015	4084708	1	50.5	3710	22	80	100	0
GCF_018802505	ZJC25	Cell culture	China	Homo sapiens	2017	3941832	1	51	3645	22	80	100	0
GCF_018802525	81703	Cell culture	China	Homo sapiens	2017	4018641	1	51	3680	22	83	100	0
GCF_018802545	715394	Cell culture	China	Homo sapiens	2016	4027489	1	50.5	3646	22	79	100	0
GCF_018802565	621164	Cell culture	China	Homo sapiens	2016	3968418	1	51	3612	22	83	100	0.57
GCF_018802585	12304	Cell culture	China	Homo sapiens	2013	3950614	1	51	3630	22	82	100	0
GCF_019052875	xz086	Ascitic fluid	China	Homo sapiens	2018	3988452	78	50.5	3736	4	70	100	0.57
GCF_026341575	MM20190808-1-1	Mixed organs culture	China	Testudines	2019	4575834	1901	52	3655	NF	NF	100	8.66
