# Supplementary material for: Sequencing and Characterization of M. morganii Strain UM869: A Comprehensive Comparative Genomic Analysis of Virulence, Antibiotic Resistance, and Functional Pathways
Source: Genes (Basel). 2023 Jun 16;14(6):1279. doi: 10.3390/genes14061279 (PMC10298637; doi:10.3390/genes14061279)
Supplement: Supplementary file 1 [file genes-14-01279-s001.zip › Supplementary Table S3.xlsx]

## Sheet: Table S3
Table S3: Details of mapping core orthologues of 79 M. morganii strains to KEGG orthologues (KO) and KEGG pathways.
Core orthologues	KO	Pathways	SuperPathway	SubPathways	KO definition	Gene	Thrshld	Score	E-value
OG0000588	K00005	Metabolism	Carbohydrate metabolism	Propanoate metabolism	glycerol dehydrogenase [EC:1.1.1.6]	gldA	325.87	549.1	6.5e-166
OG0000588	K00005	Metabolism	Lipid metabolism	Glycerolipid metabolism	glycerol dehydrogenase [EC:1.1.1.6]	gldA	325.87	549.1	6.5e-166
OG0001347	K00012	Metabolism	Carbohydrate metabolism	Amino sugar and nucleotide sugar metabolism	UDPglucose 6-dehydrogenase [EC:1.1.1.22]	UGDH, ugd	389.87	662.3	2.2e-199
OG0001347	K00012	Metabolism	Carbohydrate metabolism	Ascorbate and aldarate metabolism	UDPglucose 6-dehydrogenase [EC:1.1.1.22]	UGDH, ugd	389.87	662.3	2.2e-199
OG0001347	K00012	Metabolism	Carbohydrate metabolism	Pentose and glucuronate interconversions	UDPglucose 6-dehydrogenase [EC:1.1.1.22]	UGDH, ugd	389.87	662.3	2.2e-199
OG0001347	K00012	Metabolism	Glycan biosynthesis and metabolism	O-Antigen nucleotide sugar biosynthesis	UDPglucose 6-dehydrogenase [EC:1.1.1.22]	UGDH, ugd	389.87	662.3	2.2e-199
OG0001870	K00013	Metabolism	Amino acid metabolism	Histidine metabolism	histidinol dehydrogenase [EC:1.1.1.23]	hisD	520.13	688.3	2.2e-207
OG0000211	K00014	Metabolism	Amino acid metabolism	Phenylalanine, tyrosine and tryptophan biosynthesis	shikimate dehydrogenase [EC:1.1.1.25]	aroE	263.13	332.7	3.6e-100
OG0000776	K00019	Metabolism	Lipid metabolism	Synthesis and degradation of ketone bodies	3-hydroxybutyrate dehydrogenase [EC:1.1.1.30]	E1.1.1.30, bdh	187.77	195.3	2.6e-58
OG0000776	K00019	Metabolism	Carbohydrate metabolism	Butanoate metabolism	3-hydroxybutyrate dehydrogenase [EC:1.1.1.30]	E1.1.1.30, bdh	187.77	195.3	2.6e-58
OG0000311	K00029	Metabolism	Carbohydrate metabolism	Pyruvate metabolism	malate dehydrogenase (oxaloacetate-decarboxylating)(NADP+) [EC:1.1.1.40]	E1.1.1.40, maeB	271.27	707.5	2.6e-213
OG0000311	K00029	Metabolism	Energy metabolism	Carbon fixation in photosynthetic organisms	malate dehydrogenase (oxaloacetate-decarboxylating)(NADP+) [EC:1.1.1.40]	E1.1.1.40, maeB	271.27	707.5	2.6e-213
OG0000311	K00029	Organismal Systems	Endocrine system	PPAR signaling pathway	malate dehydrogenase (oxaloacetate-decarboxylating)(NADP+) [EC:1.1.1.40]	E1.1.1.40, maeB	271.27	707.5	2.6e-213
OG0001221	K00029	Metabolism	Carbohydrate metabolism	Pyruvate metabolism	malate dehydrogenase (oxaloacetate-decarboxylating)(NADP+) [EC:1.1.1.40]	E1.1.1.40, maeB	271.27	295.9	8.2e-89
OG0001221	K00029	Metabolism	Energy metabolism	Carbon fixation in photosynthetic organisms	malate dehydrogenase (oxaloacetate-decarboxylating)(NADP+) [EC:1.1.1.40]	E1.1.1.40, maeB	271.27	295.9	8.2e-89
OG0001221	K00029	Organismal Systems	Endocrine system	PPAR signaling pathway	malate dehydrogenase (oxaloacetate-decarboxylating)(NADP+) [EC:1.1.1.40]	E1.1.1.40, maeB	271.27	295.9	8.2e-89
OG0001087	K00031	Metabolism	Metabolism of other amino acids	Glutathione metabolism	isocitrate dehydrogenase [EC:1.1.1.42]	IDH1, IDH2, icd	143.2	209.8	1.1e-62
OG0001087	K00031	Metabolism	Carbohydrate metabolism	Citrate cycle (TCA cycle)	isocitrate dehydrogenase [EC:1.1.1.42]	IDH1, IDH2, icd	143.2	209.8	1.1e-62
OG0001087	K00031	Cellular Processes	Transport and catabolism	Peroxisome	isocitrate dehydrogenase [EC:1.1.1.42]	IDH1, IDH2, icd	143.2	209.8	1.1e-62
OG0001087	K00031	Human Diseases	Cancer: overview	Central carbon metabolism in cancer	isocitrate dehydrogenase [EC:1.1.1.42]	IDH1, IDH2, icd	143.2	209.8	1.1e-62
OG0001087	K00031	Metabolism	Energy metabolism	Carbon fixation pathways in prokaryotes	isocitrate dehydrogenase [EC:1.1.1.42]	IDH1, IDH2, icd	143.2	209.8	1.1e-62
OG0001879	K00033	Metabolism	Carbohydrate metabolism	Pentose phosphate pathway	6-phosphogluconate dehydrogenase [EC:1.1.1.44 1.1.1.343]	PGD, gnd, gntZ	155.63	781.4	8e-236
OG0001879	K00033	Metabolism	Metabolism of other amino acids	Glutathione metabolism	6-phosphogluconate dehydrogenase [EC:1.1.1.44 1.1.1.343]	PGD, gnd, gntZ	155.63	781.4	8e-236
OG0001523	K00036	Metabolism	Metabolism of other amino acids	Glutathione metabolism	glucose-6-phosphate 1-dehydrogenase [EC:1.1.1.49 1.1.1.363]	G6PD, zwf	370.97	599.6	1e-180
OG0001523	K00036	Metabolism	Carbohydrate metabolism	Pentose phosphate pathway	glucose-6-phosphate 1-dehydrogenase [EC:1.1.1.49 1.1.1.363]	G6PD, zwf	370.97	599.6	1e-180
OG0001523	K00036	Human Diseases	Cancer: overview	Central carbon metabolism in cancer	glucose-6-phosphate 1-dehydrogenase [EC:1.1.1.49 1.1.1.363]	G6PD, zwf	370.97	599.6	1e-180
OG0001523	K00036	Brite Hierarchies	Protein families: signaling and cellular processes	Exosome	glucose-6-phosphate 1-dehydrogenase [EC:1.1.1.49 1.1.1.363]	G6PD, zwf	370.97	599.6	1e-180
OG0002765	K00040	Metabolism	Carbohydrate metabolism	Pentose and glucuronate interconversions	fructuronate reductase [EC:1.1.1.57]	uxuB	603.73	719	6.1e-217
OG0000863	K00052	Metabolism	Carbohydrate metabolism	C5-Branched dibasic acid metabolism	3-isopropylmalate dehydrogenase [EC:1.1.1.85]	leuB, IMDH	412.2	587.4	5e-177
OG0000863	K00052	Metabolism	Amino acid metabolism	Valine, leucine and isoleucine biosynthesis	3-isopropylmalate dehydrogenase [EC:1.1.1.85]	leuB, IMDH	412.2	587.4	5e-177
OG0000364	K00053	Metabolism	Metabolism of cofactors and vitamins	Pantothenate and CoA biosynthesis	ketol-acid reductoisomerase [EC:1.1.1.86]	ilvC	194.13	390.2	3.4e-117
OG0000364	K00053	Metabolism	Amino acid metabolism	Valine, leucine and isoleucine biosynthesis	ketol-acid reductoisomerase [EC:1.1.1.86]	ilvC	194.13	390.2	3.4e-117
OG0002635	K00057	Metabolism	Lipid metabolism	Glycerophospholipid metabolism	glycerol-3-phosphate dehydrogenase (NAD(P)+) [EC:1.1.1.94]	gpsA	276	534.3	5.3e-161
OG0000905	K00058	Metabolism	Energy metabolism	Methane metabolism	D-3-phosphoglycerate dehydrogenase / 2-oxoglutarate reductase [EC:1.1.1.95 1.1.1.399]	serA, PHGDH	330.87	448.2	7e-135
OG0000905	K00058	Metabolism	Amino acid metabolism	Cysteine and methionine metabolism	D-3-phosphoglycerate dehydrogenase / 2-oxoglutarate reductase [EC:1.1.1.95 1.1.1.399]	serA, PHGDH	330.87	448.2	7e-135
OG0000905	K00058	Metabolism	Amino acid metabolism	Glycine, serine and threonine metabolism	D-3-phosphoglycerate dehydrogenase / 2-oxoglutarate reductase [EC:1.1.1.95 1.1.1.399]	serA, PHGDH	330.87	448.2	7e-135
OG0000905	K00058	Brite Hierarchies	Protein families: signaling and cellular processes	Exosome	D-3-phosphoglycerate dehydrogenase / 2-oxoglutarate reductase [EC:1.1.1.95 1.1.1.399]	serA, PHGDH	330.87	448.2	7e-135
OG0000248	K00059	Metabolism	Biosynthesis of other secondary metabolites	Prodigiosin biosynthesis	3-oxoacyl-[acyl-carrier protein] reductase [EC:1.1.1.100]	fabG, OAR1	268.77	272.3	1.2e-81
OG0000248	K00059	Metabolism	Metabolism of cofactors and vitamins	Biotin metabolism	3-oxoacyl-[acyl-carrier protein] reductase [EC:1.1.1.100]	fabG, OAR1	268.77	272.3	1.2e-81
OG0000248	K00059	Metabolism	Lipid metabolism	Fatty acid biosynthesis	3-oxoacyl-[acyl-carrier protein] reductase [EC:1.1.1.100]	fabG, OAR1	268.77	272.3	1.2e-81
OG0000248	K00059	Brite Hierarchies	Protein families: metabolism	Lipid biosynthesis proteins	3-oxoacyl-[acyl-carrier protein] reductase [EC:1.1.1.100]	fabG, OAR1	268.77	272.3	1.2e-81
OG0001056	K00059	Metabolism	Biosynthesis of other secondary metabolites	Prodigiosin biosynthesis	3-oxoacyl-[acyl-carrier protein] reductase [EC:1.1.1.100]	fabG, OAR1	268.77	338.5	9.4e-102
OG0001056	K00059	Metabolism	Metabolism of cofactors and vitamins	Biotin metabolism	3-oxoacyl-[acyl-carrier protein] reductase [EC:1.1.1.100]	fabG, OAR1	268.77	338.5	9.4e-102
OG0001056	K00059	Metabolism	Lipid metabolism	Fatty acid biosynthesis	3-oxoacyl-[acyl-carrier protein] reductase [EC:1.1.1.100]	fabG, OAR1	268.77	338.5	9.4e-102
OG0001056	K00059	Brite Hierarchies	Protein families: metabolism	Lipid biosynthesis proteins	3-oxoacyl-[acyl-carrier protein] reductase [EC:1.1.1.100]	fabG, OAR1	268.77	338.5	9.4e-102
OG0000171	K00075	Brite Hierarchies	Protein families: metabolism	Peptidoglycan biosynthesis and degradation proteins	UDP-N-acetylmuramate dehydrogenase [EC:1.3.1.98]	murB	113	344	1.7e-103
OG0000171	K00075	Metabolism	Glycan biosynthesis and metabolism	Peptidoglycan biosynthesis	UDP-N-acetylmuramate dehydrogenase [EC:1.3.1.98]	murB	113	344	1.7e-103
OG0000171	K00075	Metabolism	Carbohydrate metabolism	Amino sugar and nucleotide sugar metabolism	UDP-N-acetylmuramate dehydrogenase [EC:1.3.1.98]	murB	113	344	1.7e-103
OG0000727	K00077	Metabolism	Metabolism of cofactors and vitamins	Pantothenate and CoA biosynthesis	2-dehydropantoate 2-reductase [EC:1.1.1.169]	panE, apbA	79.9	254.1	4.5e-76
OG0002193	K00087	Metabolism	Nucleotide metabolism	Purine metabolism	xanthine dehydrogenase molybdenum-binding subunit [EC:1.17.1.4]	ygeS, xdhA	795.67	987.5	7e-298
OG0001617	K00088	Metabolism	Nucleotide metabolism	Purine metabolism	IMP dehydrogenase [EC:1.1.1.205]	IMPDH, guaB	379.53	727.8	3.5e-219
OG0001617	K00088	Brite Hierarchies	Protein families: signaling and cellular processes	Exosome	IMP dehydrogenase [EC:1.1.1.205]	IMPDH, guaB	379.53	727.8	3.5e-219
OG0001617	K00088	Metabolism	Xenobiotics biodegradation and metabolism	Drug metabolism - other enzymes	IMP dehydrogenase [EC:1.1.1.205]	IMPDH, guaB	379.53	727.8	3.5e-219
OG0000944	K00090	Metabolism	Carbohydrate metabolism	Pentose phosphate pathway	glyoxylate/hydroxypyruvate/2-ketogluconate reductase [EC:1.1.1.79 1.1.1.81 1.1.1.215]	ghrB	436.83	465.6	1.1e-140
OG0000944	K00090	Metabolism	Carbohydrate metabolism	Pyruvate metabolism	glyoxylate/hydroxypyruvate/2-ketogluconate reductase [EC:1.1.1.79 1.1.1.81 1.1.1.215]	ghrB	436.83	465.6	1.1e-140
OG0000944	K00090	Metabolism	Amino acid metabolism	Glycine, serine and threonine metabolism	glyoxylate/hydroxypyruvate/2-ketogluconate reductase [EC:1.1.1.79 1.1.1.81 1.1.1.215]	ghrB	436.83	465.6	1.1e-140
OG0000944	K00090	Metabolism	Carbohydrate metabolism	Glyoxylate and dicarboxylate metabolism	glyoxylate/hydroxypyruvate/2-ketogluconate reductase [EC:1.1.1.79 1.1.1.81 1.1.1.215]	ghrB	436.83	465.6	1.1e-140
OG0002368	K00097	Metabolism	Metabolism of cofactors and vitamins	Vitamin B6 metabolism	4-hydroxythreonine-4-phosphate dehydrogenase [EC:1.1.1.262]	pdxA	415.5	485.1	3.5e-146
OG0002321	K00099	Metabolism	Metabolism of terpenoids and polyketides	Terpenoid backbone biosynthesis	1-deoxy-D-xylulose-5-phosphate reductoisomerase [EC:1.1.1.267]	dxr	227.73	571.9	2.2e-172
OG0002785	K00111	Metabolism	Lipid metabolism	Glycerophospholipid metabolism	glycerol-3-phosphate dehydrogenase [EC:1.1.5.3]	glpA, glpD	147.67	480.7	9.3e-145
OG0000584	K00111	Metabolism	Lipid metabolism	Glycerophospholipid metabolism	glycerol-3-phosphate dehydrogenase [EC:1.1.5.3]	glpA, glpD	147.67	379.6	3.7e-114
OG0000585	K00112	Metabolism	Lipid metabolism	Glycerophospholipid metabolism	glycerol-3-phosphate dehydrogenase subunit B [EC:1.1.5.3]	glpB	117.07	466.9	1.2e-140
OG0000586	K00113	Metabolism	Lipid metabolism	Glycerophospholipid metabolism	glycerol-3-phosphate dehydrogenase subunit C	glpC	266.6	553.8	7.4e-167
OG0000133	K00121	Metabolism	Energy metabolism	Methane metabolism	S-(hydroxymethyl)glutathione dehydrogenase / alcohol dehydrogenase [EC:1.1.1.284 1.1.1.1]	frmA, ADH5, adhC	631.1	699.2	7.2e-211
OG0000133	K00121	Metabolism	Lipid metabolism	Fatty acid degradation	S-(hydroxymethyl)glutathione dehydrogenase / alcohol dehydrogenase [EC:1.1.1.284 1.1.1.1]	frmA, ADH5, adhC	631.1	699.2	7.2e-211
OG0000133	K00121	Human Diseases	Cancer: overview	Chemical carcinogenesis	S-(hydroxymethyl)glutathione dehydrogenase / alcohol dehydrogenase [EC:1.1.1.284 1.1.1.1]	frmA, ADH5, adhC	631.1	699.2	7.2e-211
OG0000133	K00121	Metabolism	Metabolism of cofactors and vitamins	Retinol metabolism	S-(hydroxymethyl)glutathione dehydrogenase / alcohol dehydrogenase [EC:1.1.1.284 1.1.1.1]	frmA, ADH5, adhC	631.1	699.2	7.2e-211
OG0000133	K00121	Metabolism	Xenobiotics biodegradation and metabolism	Metabolism of xenobiotics by cytochrome P450	S-(hydroxymethyl)glutathione dehydrogenase / alcohol dehydrogenase [EC:1.1.1.284 1.1.1.1]	frmA, ADH5, adhC	631.1	699.2	7.2e-211
OG0000133	K00121	Metabolism	Xenobiotics biodegradation and metabolism	Naphthalene degradation	S-(hydroxymethyl)glutathione dehydrogenase / alcohol dehydrogenase [EC:1.1.1.284 1.1.1.1]	frmA, ADH5, adhC	631.1	699.2	7.2e-211
OG0000133	K00121	Metabolism	Xenobiotics biodegradation and metabolism	Drug metabolism - cytochrome P450	S-(hydroxymethyl)glutathione dehydrogenase / alcohol dehydrogenase [EC:1.1.1.284 1.1.1.1]	frmA, ADH5, adhC	631.1	699.2	7.2e-211
OG0000133	K00121	Metabolism	Xenobiotics biodegradation and metabolism	Chloroalkane and chloroalkene degradation	S-(hydroxymethyl)glutathione dehydrogenase / alcohol dehydrogenase [EC:1.1.1.284 1.1.1.1]	frmA, ADH5, adhC	631.1	699.2	7.2e-211
OG0000133	K00121	Metabolism	Carbohydrate metabolism	Glycolysis / Gluconeogenesis	S-(hydroxymethyl)glutathione dehydrogenase / alcohol dehydrogenase [EC:1.1.1.284 1.1.1.1]	frmA, ADH5, adhC	631.1	699.2	7.2e-211
OG0000133	K00121	Metabolism	Amino acid metabolism	Tyrosine metabolism	S-(hydroxymethyl)glutathione dehydrogenase / alcohol dehydrogenase [EC:1.1.1.284 1.1.1.1]	frmA, ADH5, adhC	631.1	699.2	7.2e-211
OG0000690	K00124	Metabolism	Energy metabolism	Methane metabolism	formate dehydrogenase iron-sulfur subunit	fdoH, fdsB	166.37	180.4	1.1e-53
OG0000690	K00124	Metabolism	Carbohydrate metabolism	Glyoxylate and dicarboxylate metabolism	formate dehydrogenase iron-sulfur subunit	fdoH, fdsB	166.37	180.4	1.1e-53
OG0002669	K00124	Metabolism	Energy metabolism	Methane metabolism	formate dehydrogenase iron-sulfur subunit	fdoH, fdsB	166.37	372.8	4.7e-112
OG0002669	K00124	Metabolism	Carbohydrate metabolism	Glyoxylate and dicarboxylate metabolism	formate dehydrogenase iron-sulfur subunit	fdoH, fdsB	166.37	372.8	4.7e-112
OG0000324	K00124	Metabolism	Energy metabolism	Methane metabolism	formate dehydrogenase iron-sulfur subunit	fdoH, fdsB	166.37	374.2	1.9e-112
OG0000324	K00124	Metabolism	Carbohydrate metabolism	Glyoxylate and dicarboxylate metabolism	formate dehydrogenase iron-sulfur subunit	fdoH, fdsB	166.37	374.2	1.9e-112
OG0002149	K00127	Metabolism	Carbohydrate metabolism	Glyoxylate and dicarboxylate metabolism	formate dehydrogenase subunit gamma	fdoI, fdsG	91.73	227	4e-68
OG0002149	K00127	Metabolism	Energy metabolism	Methane metabolism	formate dehydrogenase subunit gamma	fdoI, fdsG	91.73	227	4e-68
OG0002668	K00127	Metabolism	Carbohydrate metabolism	Glyoxylate and dicarboxylate metabolism	formate dehydrogenase subunit gamma	fdoI, fdsG	91.73	227.2	3.6e-68
OG0002668	K00127	Metabolism	Energy metabolism	Methane metabolism	formate dehydrogenase subunit gamma	fdoI, fdsG	91.73	227.2	3.6e-68
OG0001123	K00133	Metabolism	Biosynthesis of other secondary metabolites	Monobactam biosynthesis	aspartate-semialdehyde dehydrogenase [EC:1.2.1.11]	asd	221.77	281.9	2.1e-84
OG0001123	K00133	Metabolism	Amino acid metabolism	Glycine, serine and threonine metabolism	aspartate-semialdehyde dehydrogenase [EC:1.2.1.11]	asd	221.77	281.9	2.1e-84
OG0001123	K00133	Metabolism	Amino acid metabolism	Lysine biosynthesis	aspartate-semialdehyde dehydrogenase [EC:1.2.1.11]	asd	221.77	281.9	2.1e-84
OG0001123	K00133	Metabolism	Amino acid metabolism	Cysteine and methionine metabolism	aspartate-semialdehyde dehydrogenase [EC:1.2.1.11]	asd	221.77	281.9	2.1e-84
OG0002691	K00133	Metabolism	Biosynthesis of other secondary metabolites	Monobactam biosynthesis	aspartate-semialdehyde dehydrogenase [EC:1.2.1.11]	asd	221.77	362.3	9.3e-109
OG0002691	K00133	Metabolism	Amino acid metabolism	Glycine, serine and threonine metabolism	aspartate-semialdehyde dehydrogenase [EC:1.2.1.11]	asd	221.77	362.3	9.3e-109
OG0002691	K00133	Metabolism	Amino acid metabolism	Lysine biosynthesis	aspartate-semialdehyde dehydrogenase [EC:1.2.1.11]	asd	221.77	362.3	9.3e-109
OG0002691	K00133	Metabolism	Amino acid metabolism	Cysteine and methionine metabolism	aspartate-semialdehyde dehydrogenase [EC:1.2.1.11]	asd	221.77	362.3	9.3e-109
OG0001333	K00134	Environmental Information Processing	Signal transduction	HIF-1 signaling pathway	glyceraldehyde 3-phosphate dehydrogenase (phosphorylating) [EC:1.2.1.12]	GAPDH, gapA	412.7	646.2	5e-195
OG0001333	K00134	Brite Hierarchies	Protein families: genetic information processing	Membrane trafficking	glyceraldehyde 3-phosphate dehydrogenase (phosphorylating) [EC:1.2.1.12]	GAPDH, gapA	412.7	646.2	5e-195
OG0001333	K00134	Metabolism	Carbohydrate metabolism	Glycolysis / Gluconeogenesis	glyceraldehyde 3-phosphate dehydrogenase (phosphorylating) [EC:1.2.1.12]	GAPDH, gapA	412.7	646.2	5e-195
OG0001333	K00134	Human Diseases	Neurodegenerative disease	Alzheimer disease	glyceraldehyde 3-phosphate dehydrogenase (phosphorylating) [EC:1.2.1.12]	GAPDH, gapA	412.7	646.2	5e-195
OG0001333	K00134	Human Diseases	Infectious disease: bacterial	Pathogenic Escherichia coli infection	glyceraldehyde 3-phosphate dehydrogenase (phosphorylating) [EC:1.2.1.12]	GAPDH, gapA	412.7	646.2	5e-195
OG0001333	K00134	Brite Hierarchies	Protein families: signaling and cellular processes	Exosome	glyceraldehyde 3-phosphate dehydrogenase (phosphorylating) [EC:1.2.1.12]	GAPDH, gapA	412.7	646.2	5e-195
OG0001333	K00134	Metabolism	Energy metabolism	Carbon fixation in photosynthetic organisms	glyceraldehyde 3-phosphate dehydrogenase (phosphorylating) [EC:1.2.1.12]	GAPDH, gapA	412.7	646.2	5e-195
OG0001333	K00134	Human Diseases	Infectious disease: bacterial	Salmonella infection	glyceraldehyde 3-phosphate dehydrogenase (phosphorylating) [EC:1.2.1.12]	GAPDH, gapA	412.7	646.2	5e-195
OG0002107	K00135	Metabolism	Amino acid metabolism	Tyrosine metabolism	succinate-semialdehyde dehydrogenase / glutarate-semialdehyde dehydrogenase [EC:1.2.1.16 1.2.1.79 1.2.1.20]	gabD	589.73	848.6	6.8e-256
OG0002107	K00135	Metabolism	Amino acid metabolism	Lysine degradation	succinate-semialdehyde dehydrogenase / glutarate-semialdehyde dehydrogenase [EC:1.2.1.16 1.2.1.79 1.2.1.20]	gabD	589.73	848.6	6.8e-256
OG0002107	K00135	Metabolism	Metabolism of cofactors and vitamins	Nicotinate and nicotinamide metabolism	succinate-semialdehyde dehydrogenase / glutarate-semialdehyde dehydrogenase [EC:1.2.1.16 1.2.1.79 1.2.1.20]	gabD	589.73	848.6	6.8e-256
OG0002107	K00135	Metabolism	Carbohydrate metabolism	Butanoate metabolism	succinate-semialdehyde dehydrogenase / glutarate-semialdehyde dehydrogenase [EC:1.2.1.16 1.2.1.79 1.2.1.20]	gabD	589.73	848.6	6.8e-256
OG0002107	K00135	Metabolism	Amino acid metabolism	Alanine, aspartate and glutamate metabolism	succinate-semialdehyde dehydrogenase / glutarate-semialdehyde dehydrogenase [EC:1.2.1.16 1.2.1.79 1.2.1.20]	gabD	589.73	848.6	6.8e-256
OG0002604	K00145	Metabolism	Amino acid metabolism	Arginine biosynthesis	N-acetyl-gamma-glutamyl-phosphate reductase [EC:1.2.1.38]	argC	131.37	398.8	4.4e-120
OG0002050	K00147	Metabolism	Amino acid metabolism	Arginine and proline metabolism	glutamate-5-semialdehyde dehydrogenase [EC:1.2.1.41]	proA	546.33	628.6	1.9e-189
OG0002050	K00147	Metabolism	Biosynthesis of other secondary metabolites	Carbapenem biosynthesis	glutamate-5-semialdehyde dehydrogenase [EC:1.2.1.41]	proA	546.33	628.6	1.9e-189
OG0002781	K00156	Metabolism	Carbohydrate metabolism	Pyruvate metabolism	pyruvate dehydrogenase (quinone) [EC:1.2.5.1]	poxB	705.7	826.8	2.1e-249
OG0000895	K00163	Metabolism	Carbohydrate metabolism	Pyruvate metabolism	pyruvate dehydrogenase E1 component [EC:1.2.4.1]	aceE	327.17	1410.5	0
OG0000895	K00163	Metabolism	Carbohydrate metabolism	Citrate cycle (TCA cycle)	pyruvate dehydrogenase E1 component [EC:1.2.4.1]	aceE	327.17	1410.5	0
OG0000895	K00163	Metabolism	Carbohydrate metabolism	Glycolysis / Gluconeogenesis	pyruvate dehydrogenase E1 component [EC:1.2.4.1]	aceE	327.17	1410.5	0
OG0001957	K00164	Metabolism	Carbohydrate metabolism	Citrate cycle (TCA cycle)	2-oxoglutarate dehydrogenase E1 component [EC:1.2.4.2]	OGDH, sucA	1235.53	1313.7	0
OG0000800	K00196	Metabolism	Energy metabolism	Carbon fixation pathways in prokaryotes	anaerobic carbon-monoxide dehydrogenase iron sulfur subunit	cooF	145.03	147.7	3.5e-44
OG0000800	K00196	Metabolism	Energy metabolism	Methane metabolism	anaerobic carbon-monoxide dehydrogenase iron sulfur subunit	cooF	145.03	147.7	3.5e-44
OG0000800	K00196	Metabolism	Xenobiotics biodegradation and metabolism	Nitrotoluene degradation	anaerobic carbon-monoxide dehydrogenase iron sulfur subunit	cooF	145.03	147.7	3.5e-44
OG0000577	K00196	Metabolism	Energy metabolism	Carbon fixation pathways in prokaryotes	anaerobic carbon-monoxide dehydrogenase iron sulfur subunit	cooF	145.03	146.1	1.1e-43
OG0000577	K00196	Metabolism	Energy metabolism	Methane metabolism	anaerobic carbon-monoxide dehydrogenase iron sulfur subunit	cooF	145.03	146.1	1.1e-43
OG0000577	K00196	Metabolism	Xenobiotics biodegradation and metabolism	Nitrotoluene degradation	anaerobic carbon-monoxide dehydrogenase iron sulfur subunit	cooF	145.03	146.1	1.1e-43
OG0001297	K00208	Brite Hierarchies	Protein families: metabolism	Lipid biosynthesis proteins	enoyl-[acyl-carrier protein] reductase I [EC:1.3.1.9 1.3.1.10]	fabI	269.07	407.8	6.8e-123
OG0001297	K00208	Metabolism	Biosynthesis of other secondary metabolites	Prodigiosin biosynthesis	enoyl-[acyl-carrier protein] reductase I [EC:1.3.1.9 1.3.1.10]	fabI	269.07	407.8	6.8e-123
OG0001297	K00208	Metabolism	Lipid metabolism	Fatty acid biosynthesis	enoyl-[acyl-carrier protein] reductase I [EC:1.3.1.9 1.3.1.10]	fabI	269.07	407.8	6.8e-123
OG0001297	K00208	Metabolism	Metabolism of cofactors and vitamins	Biotin metabolism	enoyl-[acyl-carrier protein] reductase I [EC:1.3.1.9 1.3.1.10]	fabI	269.07	407.8	6.8e-123
OG0000857	K00209	Metabolism	Lipid metabolism	Fatty acid biosynthesis	enoyl-[acyl-carrier protein] reductase / trans-2-enoyl-CoA reductase (NAD+) [EC:1.3.1.9 1.3.1.44]	fabV, ter	144.3	644.9	6.3e-195
OG0000857	K00209	Metabolism	Carbohydrate metabolism	Butanoate metabolism	enoyl-[acyl-carrier protein] reductase / trans-2-enoyl-CoA reductase (NAD+) [EC:1.3.1.9 1.3.1.44]	fabV, ter	144.3	644.9	6.3e-195
OG0000857	K00209	Brite Hierarchies	Protein families: metabolism	Lipid biosynthesis proteins	enoyl-[acyl-carrier protein] reductase / trans-2-enoyl-CoA reductase (NAD+) [EC:1.3.1.9 1.3.1.44]	fabV, ter	144.3	644.9	6.3e-195
OG0002399	K00215	Metabolism	Biosynthesis of other secondary metabolites	Monobactam biosynthesis	4-hydroxy-tetrahydrodipicolinate reductase [EC:1.17.1.8]	dapB	131.23	317.2	3.2e-95
OG0002399	K00215	Metabolism	Amino acid metabolism	Lysine biosynthesis	4-hydroxy-tetrahydrodipicolinate reductase [EC:1.17.1.8]	dapB	131.23	317.2	3.2e-95
OG0001691	K00228	Metabolism	Metabolism of cofactors and vitamins	Porphyrin and chlorophyll metabolism	coproporphyrinogen III oxidase [EC:1.3.3.3]	CPOX, hemF	81.9	497.2	5.5e-150
OG0002449	K00230	Metabolism	Metabolism of cofactors and vitamins	Porphyrin and chlorophyll metabolism	menaquinone-dependent protoporphyrinogen oxidase [EC:1.3.5.3]	hemG	67.57	212.2	1.6e-63
OG0001959	K00239	Metabolism	Carbohydrate metabolism	Citrate cycle (TCA cycle)	succinate dehydrogenase flavoprotein subunit [EC:1.3.5.1]	sdhA, frdA	681.07	733.1	3.4e-221
OG0001959	K00239	Metabolism	Carbohydrate metabolism	Butanoate metabolism	succinate dehydrogenase flavoprotein subunit [EC:1.3.5.1]	sdhA, frdA	681.07	733.1	3.4e-221
OG0001959	K00239	Human Diseases	Infectious disease: bacterial	Legionellosis	succinate dehydrogenase flavoprotein subunit [EC:1.3.5.1]	sdhA, frdA	681.07	733.1	3.4e-221
OG0001959	K00239	Metabolism	Energy metabolism	Oxidative phosphorylation	succinate dehydrogenase flavoprotein subunit [EC:1.3.5.1]	sdhA, frdA	681.07	733.1	3.4e-221
OG0001959	K00239	Metabolism	Energy metabolism	Carbon fixation pathways in prokaryotes	succinate dehydrogenase flavoprotein subunit [EC:1.3.5.1]	sdhA, frdA	681.07	733.1	3.4e-221
OG0001958	K00240	Metabolism	Carbohydrate metabolism	Citrate cycle (TCA cycle)	succinate dehydrogenase iron-sulfur subunit [EC:1.3.5.1]	sdhB, frdB	165.1	313.3	2.2e-94
OG0001958	K00240	Metabolism	Carbohydrate metabolism	Butanoate metabolism	succinate dehydrogenase iron-sulfur subunit [EC:1.3.5.1]	sdhB, frdB	165.1	313.3	2.2e-94
OG0001958	K00240	Metabolism	Energy metabolism	Carbon fixation pathways in prokaryotes	succinate dehydrogenase iron-sulfur subunit [EC:1.3.5.1]	sdhB, frdB	165.1	313.3	2.2e-94
OG0001958	K00240	Metabolism	Energy metabolism	Oxidative phosphorylation	succinate dehydrogenase iron-sulfur subunit [EC:1.3.5.1]	sdhB, frdB	165.1	313.3	2.2e-94
OG0000582	K00240	Metabolism	Carbohydrate metabolism	Citrate cycle (TCA cycle)	succinate dehydrogenase iron-sulfur subunit [EC:1.3.5.1]	sdhB, frdB	165.1	250.7	2.4e-75
OG0000582	K00240	Metabolism	Carbohydrate metabolism	Butanoate metabolism	succinate dehydrogenase iron-sulfur subunit [EC:1.3.5.1]	sdhB, frdB	165.1	250.7	2.4e-75
OG0000582	K00240	Metabolism	Energy metabolism	Carbon fixation pathways in prokaryotes	succinate dehydrogenase iron-sulfur subunit [EC:1.3.5.1]	sdhB, frdB	165.1	250.7	2.4e-75
OG0000582	K00240	Metabolism	Energy metabolism	Oxidative phosphorylation	succinate dehydrogenase iron-sulfur subunit [EC:1.3.5.1]	sdhB, frdB	165.1	250.7	2.4e-75
OG0001961	K00241	Metabolism	Carbohydrate metabolism	Citrate cycle (TCA cycle)	succinate dehydrogenase cytochrome b subunit	sdhC, frdC	57.07	90.1	2.9e-26
OG0001961	K00241	Metabolism	Energy metabolism	Carbon fixation pathways in prokaryotes	succinate dehydrogenase cytochrome b subunit	sdhC, frdC	57.07	90.1	2.9e-26
OG0001961	K00241	Metabolism	Carbohydrate metabolism	Butanoate metabolism	succinate dehydrogenase cytochrome b subunit	sdhC, frdC	57.07	90.1	2.9e-26
OG0001961	K00241	Metabolism	Energy metabolism	Oxidative phosphorylation	succinate dehydrogenase cytochrome b subunit	sdhC, frdC	57.07	90.1	2.9e-26
OG0001960	K00242	Metabolism	Carbohydrate metabolism	Citrate cycle (TCA cycle)	succinate dehydrogenase membrane anchor subunit	sdhD, frdD	62.9	74	1.6e-21
OG0001960	K00242	Metabolism	Energy metabolism	Oxidative phosphorylation	succinate dehydrogenase membrane anchor subunit	sdhD, frdD	62.9	74	1.6e-21
OG0001960	K00242	Metabolism	Carbohydrate metabolism	Butanoate metabolism	succinate dehydrogenase membrane anchor subunit	sdhD, frdD	62.9	74	1.6e-21
OG0001960	K00242	Metabolism	Energy metabolism	Carbon fixation pathways in prokaryotes	succinate dehydrogenase membrane anchor subunit	sdhD, frdD	62.9	74	1.6e-21
OG0000583	K00244	Environmental Information Processing	Signal transduction	Two-component system	succinate dehydrogenase flavoprotein subunit [EC:1.3.5.1]	frdA	706.4	1074.7	0
OG0000583	K00244	Metabolism	Carbohydrate metabolism	Butanoate metabolism	succinate dehydrogenase flavoprotein subunit [EC:1.3.5.1]	frdA	706.4	1074.7	0
OG0000583	K00244	Metabolism	Energy metabolism	Oxidative phosphorylation	succinate dehydrogenase flavoprotein subunit [EC:1.3.5.1]	frdA	706.4	1074.7	0
OG0000583	K00244	Metabolism	Carbohydrate metabolism	Pyruvate metabolism	succinate dehydrogenase flavoprotein subunit [EC:1.3.5.1]	frdA	706.4	1074.7	0
OG0000583	K00244	Metabolism	Carbohydrate metabolism	Citrate cycle (TCA cycle)	succinate dehydrogenase flavoprotein subunit [EC:1.3.5.1]	frdA	706.4	1074.7	0
OG0000583	K00244	Metabolism	Energy metabolism	Carbon fixation pathways in prokaryotes	succinate dehydrogenase flavoprotein subunit [EC:1.3.5.1]	frdA	706.4	1074.7	0
OG0000582	K00245	Environmental Information Processing	Signal transduction	Two-component system	succinate dehydrogenase iron-sulfur subunit [EC:1.3.5.1]	frdB	339.1	417.9	4.6e-126
OG0000582	K00245	Metabolism	Energy metabolism	Carbon fixation pathways in prokaryotes	succinate dehydrogenase iron-sulfur subunit [EC:1.3.5.1]	frdB	339.1	417.9	4.6e-126
OG0000582	K00245	Metabolism	Carbohydrate metabolism	Butanoate metabolism	succinate dehydrogenase iron-sulfur subunit [EC:1.3.5.1]	frdB	339.1	417.9	4.6e-126
OG0000582	K00245	Metabolism	Carbohydrate metabolism	Pyruvate metabolism	succinate dehydrogenase iron-sulfur subunit [EC:1.3.5.1]	frdB	339.1	417.9	4.6e-126
OG0000582	K00245	Metabolism	Energy metabolism	Oxidative phosphorylation	succinate dehydrogenase iron-sulfur subunit [EC:1.3.5.1]	frdB	339.1	417.9	4.6e-126
OG0000582	K00245	Metabolism	Carbohydrate metabolism	Citrate cycle (TCA cycle)	succinate dehydrogenase iron-sulfur subunit [EC:1.3.5.1]	frdB	339.1	417.9	4.6e-126
OG0000581	K00246	Environmental Information Processing	Signal transduction	Two-component system	succinate dehydrogenase subunit C	frdC	42.63	174.8	1e-52
OG0000581	K00246	Metabolism	Energy metabolism	Carbon fixation pathways in prokaryotes	succinate dehydrogenase subunit C	frdC	42.63	174.8	1e-52
OG0000581	K00246	Metabolism	Carbohydrate metabolism	Butanoate metabolism	succinate dehydrogenase subunit C	frdC	42.63	174.8	1e-52
OG0000581	K00246	Metabolism	Carbohydrate metabolism	Citrate cycle (TCA cycle)	succinate dehydrogenase subunit C	frdC	42.63	174.8	1e-52
OG0000581	K00246	Metabolism	Energy metabolism	Oxidative phosphorylation	succinate dehydrogenase subunit C	frdC	42.63	174.8	1e-52
OG0000581	K00246	Metabolism	Carbohydrate metabolism	Pyruvate metabolism	succinate dehydrogenase subunit C	frdC	42.63	174.8	1e-52
OG0000580	K00247	Metabolism	Carbohydrate metabolism	Citrate cycle (TCA cycle)	succinate dehydrogenase subunit D	frdD	37.53	156.1	5.5e-47
OG0000580	K00247	Metabolism	Carbohydrate metabolism	Butanoate metabolism	succinate dehydrogenase subunit D	frdD	37.53	156.1	5.5e-47
OG0000580	K00247	Metabolism	Carbohydrate metabolism	Pyruvate metabolism	succinate dehydrogenase subunit D	frdD	37.53	156.1	5.5e-47
OG0000580	K00247	Metabolism	Energy metabolism	Carbon fixation pathways in prokaryotes	succinate dehydrogenase subunit D	frdD	37.53	156.1	5.5e-47
OG0000580	K00247	Metabolism	Energy metabolism	Oxidative phosphorylation	succinate dehydrogenase subunit D	frdD	37.53	156.1	5.5e-47
OG0000580	K00247	Environmental Information Processing	Signal transduction	Two-component system	succinate dehydrogenase subunit D	frdD	37.53	156.1	5.5e-47
OG0001811	K00254	Metabolism	Nucleotide metabolism	Pyrimidine metabolism	dihydroorotate dehydrogenase [EC:1.3.5.2]	DHODH, pyrD	176.13	467.5	9.7e-141
OG0002725	K00262	Metabolism	Amino acid metabolism	Arginine biosynthesis	glutamate dehydrogenase (NADP+) [EC:1.4.1.4]	E1.4.1.4, gdhA	442.87	718.3	7.7e-217
OG0002725	K00262	Metabolism	Amino acid metabolism	Alanine, aspartate and glutamate metabolism	glutamate dehydrogenase (NADP+) [EC:1.4.1.4]	E1.4.1.4, gdhA	442.87	718.3	7.7e-217
OG0002725	K00262	Metabolism	Energy metabolism	Nitrogen metabolism	glutamate dehydrogenase (NADP+) [EC:1.4.1.4]	E1.4.1.4, gdhA	442.87	718.3	7.7e-217
OG0000669	K00265	Metabolism	Amino acid metabolism	Alanine, aspartate and glutamate metabolism	glutamate synthase (NADPH) large chain [EC:1.4.1.13]	gltB	1956.2	2084.6	0
OG0000669	K00265	Brite Hierarchies	Protein families: metabolism	Peptidases and inhibitors	glutamate synthase (NADPH) large chain [EC:1.4.1.13]	gltB	1956.2	2084.6	0
OG0000669	K00265	Metabolism	Energy metabolism	Nitrogen metabolism	glutamate synthase (NADPH) large chain [EC:1.4.1.13]	gltB	1956.2	2084.6	0
OG0000800	K00266	Metabolism	Amino acid metabolism	Alanine, aspartate and glutamate metabolism	glutamate synthase (NADPH) small chain [EC:1.4.1.13]	gltD	522.67	554	7.4e-167
OG0000800	K00266	Metabolism	Energy metabolism	Nitrogen metabolism	glutamate synthase (NADPH) small chain [EC:1.4.1.13]	gltD	522.67	554	7.4e-167
OG0000234	K00266	Metabolism	Amino acid metabolism	Alanine, aspartate and glutamate metabolism	glutamate synthase (NADPH) small chain [EC:1.4.1.13]	gltD	522.67	614.4	3.8e-185
OG0000234	K00266	Metabolism	Energy metabolism	Nitrogen metabolism	glutamate synthase (NADPH) small chain [EC:1.4.1.13]	gltD	522.67	614.4	3.8e-185
OG0001292	K00275	Metabolism	Metabolism of cofactors and vitamins	Vitamin B6 metabolism	pyridoxamine 5'-phosphate oxidase [EC:1.4.3.5]	pdxH, PNPO	31.67	283.7	5e-85
OG0000914	K00281	Metabolism	Amino acid metabolism	Glycine, serine and threonine metabolism	glycine dehydrogenase [EC:1.4.4.2]	GLDC, gcvP	688.73	1660	0
OG0000914	K00281	Metabolism	Carbohydrate metabolism	Glyoxylate and dicarboxylate metabolism	glycine dehydrogenase [EC:1.4.4.2]	GLDC, gcvP	688.73	1660	0
OG0001327	K00285	Metabolism	Amino acid metabolism	Phenylalanine metabolism	D-amino-acid dehydrogenase [EC:1.4.5.1]	dadA	394.07	601.6	1.5e-181
OG0001101	K00286	Metabolism	Amino acid metabolism	Arginine and proline metabolism	pyrroline-5-carboxylate reductase [EC:1.5.1.2]	proC	133.67	366.7	2.3e-110
OG0002372	K00287	Human Diseases	Drug resistance: antineoplastic	Antifolate resistance	dihydrofolate reductase [EC:1.5.1.3]	DHFR, folA	60.33	217.3	4.7e-65
OG0002372	K00287	Metabolism	Metabolism of cofactors and vitamins	Folate biosynthesis	dihydrofolate reductase [EC:1.5.1.3]	DHFR, folA	60.33	217.3	4.7e-65
OG0002372	K00287	Metabolism	Metabolism of cofactors and vitamins	One carbon pool by folate	dihydrofolate reductase [EC:1.5.1.3]	DHFR, folA	60.33	217.3	4.7e-65
OG0002606	K00297	Human Diseases	Drug resistance: antineoplastic	Antifolate resistance	methylenetetrahydrofolate reductase (NADH) [EC:1.5.1.54]	metF, MTHFR	196.1	382.1	6.3e-115
OG0002606	K00297	Metabolism	Energy metabolism	Carbon fixation pathways in prokaryotes	methylenetetrahydrofolate reductase (NADH) [EC:1.5.1.54]	metF, MTHFR	196.1	382.1	6.3e-115
OG0002606	K00297	Metabolism	Metabolism of cofactors and vitamins	One carbon pool by folate	methylenetetrahydrofolate reductase (NADH) [EC:1.5.1.54]	metF, MTHFR	196.1	382.1	6.3e-115
OG0002599	K00322	Metabolism	Metabolism of cofactors and vitamins	Nicotinate and nicotinamide metabolism	NAD(P) transhydrogenase [EC:1.6.1.1]	sthA, udhA	436	689.2	7.7e-208
OG0001483	K00324	Metabolism	Metabolism of cofactors and vitamins	Nicotinate and nicotinamide metabolism	H+-translocating NAD(P) transhydrogenase subunit alpha [EC:1.6.1.2 7.1.1.1]	pntA	369.9	636	6.6e-192
OG0001482	K00325	Metabolism	Metabolism of cofactors and vitamins	Nicotinate and nicotinamide metabolism	H+-translocating NAD(P) transhydrogenase subunit beta [EC:1.6.1.2 7.1.1.1]	pntB	604.67	761.7	9.6e-230
OG0001142	K00330	Metabolism	Energy metabolism	Oxidative phosphorylation	NADH-quinone oxidoreductase subunit A [EC:7.1.1.2]	nuoA	124.6	158	4.1e-47
OG0001143	K00331	Metabolism	Energy metabolism	Oxidative phosphorylation	NADH-quinone oxidoreductase subunit B [EC:7.1.1.2]	nuoB	252.43	272.9	2.6e-82
OG0001145	K00334	Metabolism	Energy metabolism	Oxidative phosphorylation	NADH-quinone oxidoreductase subunit E [EC:7.1.1.2]	nuoE	149.6	187.8	5.2e-56
OG0001146	K00335	Metabolism	Energy metabolism	Oxidative phosphorylation	NADH-quinone oxidoreductase subunit F [EC:7.1.1.2]	nuoF	620.1	659.7	6.6e-199
OG0001147	K00336	Metabolism	Energy metabolism	Oxidative phosphorylation	NADH-quinone oxidoreductase subunit G [EC:7.1.1.2]	nuoG	693.43	751	3e-226
OG0001148	K00337	Metabolism	Energy metabolism	Oxidative phosphorylation	NADH-quinone oxidoreductase subunit H [EC:7.1.1.2]	nuoH	425.07	472	4.3e-142
OG0001149	K00338	Metabolism	Energy metabolism	Oxidative phosphorylation	NADH-quinone oxidoreductase subunit I [EC:7.1.1.2]	nuoI	139	199.6	1.5e-59
OG0001150	K00339	Metabolism	Energy metabolism	Oxidative phosphorylation	NADH-quinone oxidoreductase subunit J [EC:7.1.1.2]	nuoJ	123.13	152.8	1.5e-45
OG0001151	K00340	Metabolism	Energy metabolism	Oxidative phosphorylation	NADH-quinone oxidoreductase subunit K [EC:7.1.1.2]	nuoK	94.2	136.6	9.7e-41
OG0001152	K00341	Metabolism	Energy metabolism	Oxidative phosphorylation	NADH-quinone oxidoreductase subunit L [EC:7.1.1.2]	nuoL	544.07	697.3	3.8e-210
OG0001153	K00342	Metabolism	Energy metabolism	Oxidative phosphorylation	NADH-quinone oxidoreductase subunit M [EC:7.1.1.2]	nuoM	554	604.7	3.2e-182
OG0001154	K00343	Metabolism	Energy metabolism	Oxidative phosphorylation	NADH-quinone oxidoreductase subunit N [EC:7.1.1.2]	nuoN	332.4	508.5	4.4e-153
OG0002479	K00344	Not Included in Pathway or Brite	Unclassified: metabolism	Enzymes with EC numbers	NADPH:quinone reductase [EC:1.6.5.5]	qor, CRYZ	278.87	369.2	5.7e-111
OG0001479	K00344	Not Included in Pathway or Brite	Unclassified: metabolism	Enzymes with EC numbers	NADPH:quinone reductase [EC:1.6.5.5]	qor, CRYZ	278.87	366.7	3.4e-110
OG0002065	K00346	Not Included in Pathway or Brite	Unclassified: metabolism	Enzymes with EC numbers	Na+-transporting NADH:ubiquinone oxidoreductase subunit A [EC:7.2.1.1]	nqrA	242.93	673.3	2.1e-203
OG0002064	K00347	Not Included in Pathway or Brite	Unclassified: metabolism	Enzymes with EC numbers	Na+-transporting NADH:ubiquinone oxidoreductase subunit B [EC:7.2.1.1]	nqrB	281.2	618	1.2e-186
OG0002063	K00348	Not Included in Pathway or Brite	Unclassified: metabolism	Enzymes with EC numbers	Na+-transporting NADH:ubiquinone oxidoreductase subunit C [EC:7.2.1.1]	nqrC	110.77	282.1	1.3e-84
OG0002062	K00349	Not Included in Pathway or Brite	Unclassified: metabolism	Enzymes with EC numbers	Na+-transporting NADH:ubiquinone oxidoreductase subunit D [EC:7.2.1.1]	nqrD	228.23	348.1	2.2e-105
OG0002061	K00350	Not Included in Pathway or Brite	Unclassified: metabolism	Enzymes with EC numbers	Na+-transporting NADH:ubiquinone oxidoreductase subunit E [EC:7.2.1.1]	nqrE	223.73	335.4	2.3e-101
OG0002060	K00351	Not Included in Pathway or Brite	Unclassified: metabolism	Enzymes with EC numbers	Na+-transporting NADH:ubiquinone oxidoreductase subunit F [EC:7.2.1.1]	nqrF	276.07	616.8	2.2e-186
OG0002238	K00362	Metabolism	Energy metabolism	Nitrogen metabolism	nitrite reductase (NADH) large subunit [EC:1.7.1.15]	nirB	1210.4	1447.8	0
OG0002239	K00363	Metabolism	Energy metabolism	Nitrogen metabolism	nitrite reductase (NADH) small subunit [EC:1.7.1.15]	nirD	141.77	158.2	3.9e-47
OG0000660	K00380	Metabolism	Energy metabolism	Sulfur metabolism	sulfite reductase (NADPH) flavoprotein alpha-component [EC:1.8.1.2]	cysJ	513.9	648.7	2.3e-195
OG0002295	K00380	Metabolism	Energy metabolism	Sulfur metabolism	sulfite reductase (NADPH) flavoprotein alpha-component [EC:1.8.1.2]	cysJ	513.9	616.8	1e-185
OG0000661	K00381	Metabolism	Energy metabolism	Sulfur metabolism	sulfite reductase (NADPH) hemoprotein beta-component [EC:1.8.1.2]	cysI	554.37	839.4	5.4e-253
OG0000250	K00382	Metabolism	Carbohydrate metabolism	Glycolysis / Gluconeogenesis	dihydrolipoamide dehydrogenase [EC:1.8.1.4]	DLD, lpd, pdhD	458.73	660.5	3e-199
OG0000250	K00382	Metabolism	Amino acid metabolism	Valine, leucine and isoleucine degradation	dihydrolipoamide dehydrogenase [EC:1.8.1.4]	DLD, lpd, pdhD	458.73	660.5	3e-199
OG0000250	K00382	Metabolism	Amino acid metabolism	Tryptophan metabolism	dihydrolipoamide dehydrogenase [EC:1.8.1.4]	DLD, lpd, pdhD	458.73	660.5	3e-199
OG0000250	K00382	Metabolism	Amino acid metabolism	Lysine degradation	dihydrolipoamide dehydrogenase [EC:1.8.1.4]	DLD, lpd, pdhD	458.73	660.5	3e-199
OG0000250	K00382	Metabolism	Amino acid metabolism	Glycine, serine and threonine metabolism	dihydrolipoamide dehydrogenase [EC:1.8.1.4]	DLD, lpd, pdhD	458.73	660.5	3e-199
OG0000250	K00382	Metabolism	Carbohydrate metabolism	Propanoate metabolism	dihydrolipoamide dehydrogenase [EC:1.8.1.4]	DLD, lpd, pdhD	458.73	660.5	3e-199
OG0000250	K00382	Brite Hierarchies	Protein families: signaling and cellular processes	Exosome	dihydrolipoamide dehydrogenase [EC:1.8.1.4]	DLD, lpd, pdhD	458.73	660.5	3e-199
OG0000250	K00382	Metabolism	Carbohydrate metabolism	Citrate cycle (TCA cycle)	dihydrolipoamide dehydrogenase [EC:1.8.1.4]	DLD, lpd, pdhD	458.73	660.5	3e-199
OG0000250	K00382	Metabolism	Carbohydrate metabolism	Pyruvate metabolism	dihydrolipoamide dehydrogenase [EC:1.8.1.4]	DLD, lpd, pdhD	458.73	660.5	3e-199
OG0000250	K00382	Metabolism	Carbohydrate metabolism	Glyoxylate and dicarboxylate metabolism	dihydrolipoamide dehydrogenase [EC:1.8.1.4]	DLD, lpd, pdhD	458.73	660.5	3e-199
OG0002560	K00383	Organismal Systems	Endocrine system	Thyroid hormone synthesis	glutathione reductase (NADPH) [EC:1.8.1.7]	GSR, gor	557.07	773.4	4.1e-233
OG0002560	K00383	Metabolism	Metabolism of other amino acids	Glutathione metabolism	glutathione reductase (NADPH) [EC:1.8.1.7]	GSR, gor	557.07	773.4	4.1e-233
OG0001842	K00384	Metabolism	Metabolism of other amino acids	Selenocompound metabolism	thioredoxin reductase (NADPH) [EC:1.8.1.9]	trxB, TRR	331.03	461.3	8.9e-139
OG0001951	K00424	Environmental Information Processing	Signal transduction	Two-component system	cytochrome bd-I ubiquinol oxidase subunit X [EC:7.1.1.7]	cydX	35.47	42.7	5.2e-12
OG0001951	K00424	Metabolism	Energy metabolism	Oxidative phosphorylation	cytochrome bd-I ubiquinol oxidase subunit X [EC:7.1.1.7]	cydX	35.47	42.7	5.2e-12
OG0001575	K00425	Environmental Information Processing	Signal transduction	Two-component system	cytochrome bd ubiquinol oxidase subunit I [EC:7.1.1.7]	cydA	70.23	655.1	1.1e-197
OG0001575	K00425	Metabolism	Energy metabolism	Oxidative phosphorylation	cytochrome bd ubiquinol oxidase subunit I [EC:7.1.1.7]	cydA	70.23	655.1	1.1e-197
OG0001953	K00425	Environmental Information Processing	Signal transduction	Two-component system	cytochrome bd ubiquinol oxidase subunit I [EC:7.1.1.7]	cydA	70.23	607.8	2.3e-183
OG0001953	K00425	Metabolism	Energy metabolism	Oxidative phosphorylation	cytochrome bd ubiquinol oxidase subunit I [EC:7.1.1.7]	cydA	70.23	607.8	2.3e-183
OG0001952	K00426	Metabolism	Energy metabolism	Oxidative phosphorylation	cytochrome bd ubiquinol oxidase subunit II [EC:7.1.1.7]	cydB	40.97	377.3	1.3e-113
OG0001952	K00426	Environmental Information Processing	Signal transduction	Two-component system	cytochrome bd ubiquinol oxidase subunit II [EC:7.1.1.7]	cydB	40.97	377.3	1.3e-113
OG0001576	K00426	Metabolism	Energy metabolism	Oxidative phosphorylation	cytochrome bd ubiquinol oxidase subunit II [EC:7.1.1.7]	cydB	40.97	367.7	1.1e-110
OG0001576	K00426	Environmental Information Processing	Signal transduction	Two-component system	cytochrome bd ubiquinol oxidase subunit II [EC:7.1.1.7]	cydB	40.97	367.7	1.1e-110
OG0002108	K00484	Metabolism	Metabolism of cofactors and vitamins	Riboflavin metabolism	flavin reductase (NADH) [EC:1.5.1.36]	hpaC	212.23	236.9	1.3e-71
OG0002108	K00484	Metabolism	Amino acid metabolism	Tyrosine metabolism	flavin reductase (NADH) [EC:1.5.1.36]	hpaC	212.23	236.9	1.3e-71
OG0002012	K00525	Metabolism	Nucleotide metabolism	Purine metabolism	ribonucleoside-diphosphate reductase alpha chain [EC:1.17.4.1]	E1.17.4.1A, nrdA, nrdE	364.6	517.5	8.6e-156
OG0002012	K00525	Brite Hierarchies	Protein families: genetic information processing	DNA repair and recombination proteins	ribonucleoside-diphosphate reductase alpha chain [EC:1.17.4.1]	E1.17.4.1A, nrdA, nrdE	364.6	517.5	8.6e-156
OG0002012	K00525	Metabolism	Nucleotide metabolism	Pyrimidine metabolism	ribonucleoside-diphosphate reductase alpha chain [EC:1.17.4.1]	E1.17.4.1A, nrdA, nrdE	364.6	517.5	8.6e-156
OG0001640	K00525	Metabolism	Nucleotide metabolism	Purine metabolism	ribonucleoside-diphosphate reductase alpha chain [EC:1.17.4.1]	E1.17.4.1A, nrdA, nrdE	364.6	382.9	4.3e-115
OG0001640	K00525	Brite Hierarchies	Protein families: genetic information processing	DNA repair and recombination proteins	ribonucleoside-diphosphate reductase alpha chain [EC:1.17.4.1]	E1.17.4.1A, nrdA, nrdE	364.6	382.9	4.3e-115
OG0001640	K00525	Metabolism	Nucleotide metabolism	Pyrimidine metabolism	ribonucleoside-diphosphate reductase alpha chain [EC:1.17.4.1]	E1.17.4.1A, nrdA, nrdE	364.6	382.9	4.3e-115
OG0002013	K00526	Brite Hierarchies	Protein families: genetic information processing	DNA repair and recombination proteins	ribonucleoside-diphosphate reductase beta chain [EC:1.17.4.1]	E1.17.4.1B, nrdB, nrdF	148.1	343.6	2.6e-103
OG0002013	K00526	Metabolism	Nucleotide metabolism	Purine metabolism	ribonucleoside-diphosphate reductase beta chain [EC:1.17.4.1]	E1.17.4.1B, nrdB, nrdF	148.1	343.6	2.6e-103
OG0002013	K00526	Metabolism	Nucleotide metabolism	Pyrimidine metabolism	ribonucleoside-diphosphate reductase beta chain [EC:1.17.4.1]	E1.17.4.1B, nrdB, nrdF	148.1	343.6	2.6e-103
OG0001641	K00526	Brite Hierarchies	Protein families: genetic information processing	DNA repair and recombination proteins	ribonucleoside-diphosphate reductase beta chain [EC:1.17.4.1]	E1.17.4.1B, nrdB, nrdF	148.1	286.9	4.3e-86
OG0001641	K00526	Metabolism	Nucleotide metabolism	Purine metabolism	ribonucleoside-diphosphate reductase beta chain [EC:1.17.4.1]	E1.17.4.1B, nrdB, nrdF	148.1	286.9	4.3e-86
OG0001641	K00526	Metabolism	Nucleotide metabolism	Pyrimidine metabolism	ribonucleoside-diphosphate reductase beta chain [EC:1.17.4.1]	E1.17.4.1B, nrdB, nrdF	148.1	286.9	4.3e-86
OG0002625	K00528	Not Included in Pathway or Brite	Unclassified: metabolism	Enzymes with EC numbers	ferredoxin/flavodoxin---NADP+ reductase [EC:1.18.1.2 1.19.1.1]	fpr	137.27	171.8	4.2e-51
OG0002625	K00528	Metabolism	Not included in regular maps	Global maps only	ferredoxin/flavodoxin---NADP+ reductase [EC:1.18.1.2 1.19.1.1]	fpr	137.27	171.8	4.2e-51
OG0001200	K00537	Not Included in Pathway or Brite	Unclassified: metabolism	Enzymes with EC numbers	arsenate reductase (glutaredoxin) [EC:1.20.4.1]	arsC	84.07	139	3.2e-41
OG0001218	K00537	Not Included in Pathway or Brite	Unclassified: metabolism	Enzymes with EC numbers	arsenate reductase (glutaredoxin) [EC:1.20.4.1]	arsC	84.07	84.3	1.5e-24
OG0002494	K00548	Metabolism	Metabolism of other amino acids	Selenocompound metabolism	5-methyltetrahydrofolate--homocysteine methyltransferase [EC:2.1.1.13]	metH, MTR	252.73	1987.2	0
OG0002494	K00548	Metabolism	Amino acid metabolism	Cysteine and methionine metabolism	5-methyltetrahydrofolate--homocysteine methyltransferase [EC:2.1.1.13]	metH, MTR	252.73	1987.2	0
OG0002494	K00548	Metabolism	Metabolism of cofactors and vitamins	One carbon pool by folate	5-methyltetrahydrofolate--homocysteine methyltransferase [EC:2.1.1.13]	metH, MTR	252.73	1987.2	0
OG0002466	K00549	Metabolism	Metabolism of other amino acids	Selenocompound metabolism	5-methyltetrahydropteroyltriglutamate--homocysteine methyltransferase [EC:2.1.1.14]	metE	39.1	886.9	2.1e-267
OG0002466	K00549	Metabolism	Amino acid metabolism	Cysteine and methionine metabolism	5-methyltetrahydropteroyltriglutamate--homocysteine methyltransferase [EC:2.1.1.14]	metE	39.1	886.9	2.1e-267
OG0002035	K00554	Brite Hierarchies	Protein families: genetic information processing	Transfer RNA biogenesis	tRNA (guanine37-N1)-methyltransferase [EC:2.1.1.228]	trmD	126.3	421.9	5.7e-127
OG0002583	K00556	Brite Hierarchies	Protein families: genetic information processing	Transfer RNA biogenesis	tRNA (guanosine-2'-O-)-methyltransferase [EC:2.1.1.34]	trmH	164.67	303.7	2.2e-91
OG0002817	K00557	Brite Hierarchies	Protein families: genetic information processing	Transfer RNA biogenesis	tRNA (uracil-5-)-methyltransferase [EC:2.1.1.35]	trmA	235.57	532	1.3e-160
OG0000485	K00558	Brite Hierarchies	Protein families: genetic information processing	Chromosome and associated proteins	DNA (cytosine-5)-methyltransferase 1 [EC:2.1.1.37]	DNMT1, dcm	162.67	293.5	4.4e-88
OG0000485	K00558	Brite Hierarchies	Protein families: genetic information processing	Transcription factors	DNA (cytosine-5)-methyltransferase 1 [EC:2.1.1.37]	DNMT1, dcm	162.67	293.5	4.4e-88
OG0000485	K00558	Brite Hierarchies	Protein families: signaling and cellular processes	Prokaryotic defense system	DNA (cytosine-5)-methyltransferase 1 [EC:2.1.1.37]	DNMT1, dcm	162.67	293.5	4.4e-88
OG0000485	K00558	Metabolism	Amino acid metabolism	Cysteine and methionine metabolism	DNA (cytosine-5)-methyltransferase 1 [EC:2.1.1.37]	DNMT1, dcm	162.67	293.5	4.4e-88
OG0000485	K00558	Brite Hierarchies	Protein families: genetic information processing	DNA replication proteins	DNA (cytosine-5)-methyltransferase 1 [EC:2.1.1.37]	DNMT1, dcm	162.67	293.5	4.4e-88
OG0000485	K00558	Human Diseases	Cancer: overview	MicroRNAs in cancer	DNA (cytosine-5)-methyltransferase 1 [EC:2.1.1.37]	DNMT1, dcm	162.67	293.5	4.4e-88
OG0002355	K00560	Metabolism	Nucleotide metabolism	Pyrimidine metabolism	thymidylate synthase [EC:2.1.1.45]	thyA, TYMS	92.33	245.3	2.1e-73
OG0002355	K00560	Metabolism	Metabolism of cofactors and vitamins	One carbon pool by folate	thymidylate synthase [EC:2.1.1.45]	thyA, TYMS	92.33	245.3	2.1e-73
OG0002355	K00560	Human Diseases	Drug resistance: antineoplastic	Antifolate resistance	thymidylate synthase [EC:2.1.1.45]	thyA, TYMS	92.33	245.3	2.1e-73
OG0001611	K00563	Brite Hierarchies	Protein families: genetic information processing	Ribosome biogenesis	23S rRNA (guanine745-N1)-methyltransferase [EC:2.1.1.187]	rlmA1	119.63	346.3	4.3e-104
OG0002439	K00564	Brite Hierarchies	Protein families: genetic information processing	Ribosome biogenesis	16S rRNA (guanine1207-N2)-methyltransferase [EC:2.1.1.172]	rsmC	114.6	299.9	6.1e-90
OG0001084	K00566	Brite Hierarchies	Protein families: genetic information processing	Transfer RNA biogenesis	tRNA-uridine 2-sulfurtransferase [EC:2.8.1.13]	mnmA, trmU	422.5	559.5	7.7e-169
OG0001084	K00566	Genetic Information Processing	Folding, sorting and degradation	Sulfur relay system	tRNA-uridine 2-sulfurtransferase [EC:2.8.1.13]	mnmA, trmU	422.5	559.5	7.7e-169
OG0000288	K00567	Brite Hierarchies	Protein families: genetic information processing	DNA repair and recombination proteins	methylated-DNA-[protein]-cysteine S-methyltransferase [EC:2.1.1.63]	ogt, MGMT	176.57	195.2	2.6e-58
OG0002008	K00567	Brite Hierarchies	Protein families: genetic information processing	DNA repair and recombination proteins	methylated-DNA-[protein]-cysteine S-methyltransferase [EC:2.1.1.63]	ogt, MGMT	176.57	190.5	7.1e-57
OG0001639	K00568	Metabolism	Metabolism of cofactors and vitamins	Ubiquinone and other terpenoid-quinone biosynthesis	2-polyprenyl-6-hydroxyphenyl methylase / 3-demethylubiquinone-9 3-methyltransferase [EC:2.1.1.222 2.1.1.64]	ubiG	310.67	369.8	2.1e-111
OG0001681	K00570	Metabolism	Lipid metabolism	Glycerophospholipid metabolism	phosphatidylethanolamine/phosphatidyl-N-methylethanolamine N-methyltransferase [EC:2.1.1.17 2.1.1.71]	pmtA	93.2	101.9	8.6e-30
OG0002288	K00573	Not Included in Pathway or Brite	Unclassified: metabolism	Enzymes with EC numbers	protein-L-isoaspartate(D-aspartate) O-methyltransferase [EC:2.1.1.77]	E2.1.1.77, pcm	75	282.3	8.6e-85
OG0001274	K00574	Not Included in Pathway or Brite	Unclassified: metabolism	Enzymes with EC numbers	cyclopropane-fatty-acyl-phospholipid synthase [EC:2.1.1.79]	cfa	141.4	452.5	3e-136
OG0001651	K00575	Cellular Processes	Cell motility	Bacterial chemotaxis	chemotaxis protein methyltransferase CheR [EC:2.1.1.80]	cheR	226.2	326	5.2e-98
OG0001651	K00575	Brite Hierarchies	Protein families: signaling and cellular processes	Bacterial motility proteins	chemotaxis protein methyltransferase CheR [EC:2.1.1.80]	cheR	226.2	326	5.2e-98
OG0001651	K00575	Environmental Information Processing	Signal transduction	Two-component system	chemotaxis protein methyltransferase CheR [EC:2.1.1.80]	cheR	226.2	326	5.2e-98
OG0000300	K00600	Metabolism	Amino acid metabolism	Glycine, serine and threonine metabolism	glycine hydroxymethyltransferase [EC:2.1.2.1]	glyA, SHMT	61.97	685.1	1.8e-206
OG0000300	K00600	Human Diseases	Drug resistance: antineoplastic	Antifolate resistance	glycine hydroxymethyltransferase [EC:2.1.2.1]	glyA, SHMT	61.97	685.1	1.8e-206
OG0000300	K00600	Metabolism	Carbohydrate metabolism	Glyoxylate and dicarboxylate metabolism	glycine hydroxymethyltransferase [EC:2.1.2.1]	glyA, SHMT	61.97	685.1	1.8e-206
OG0000300	K00600	Metabolism	Metabolism of other amino acids	Cyanoamino acid metabolism	glycine hydroxymethyltransferase [EC:2.1.2.1]	glyA, SHMT	61.97	685.1	1.8e-206
OG0000300	K00600	Metabolism	Metabolism of cofactors and vitamins	One carbon pool by folate	glycine hydroxymethyltransferase [EC:2.1.2.1]	glyA, SHMT	61.97	685.1	1.8e-206
OG0000300	K00600	Metabolism	Energy metabolism	Methane metabolism	glycine hydroxymethyltransferase [EC:2.1.2.1]	glyA, SHMT	61.97	685.1	1.8e-206
OG0002498	K00602	Metabolism	Nucleotide metabolism	Purine metabolism	phosphoribosylaminoimidazolecarboxamide formyltransferase / IMP cyclohydrolase [EC:2.1.2.3 3.5.4.10]	purH	138.1	814.3	9.6e-246
OG0002498	K00602	Brite Hierarchies	Protein families: signaling and cellular processes	Exosome	phosphoribosylaminoimidazolecarboxamide formyltransferase / IMP cyclohydrolase [EC:2.1.2.3 3.5.4.10]	purH	138.1	814.3	9.6e-246
OG0002498	K00602	Metabolism	Metabolism of cofactors and vitamins	One carbon pool by folate	phosphoribosylaminoimidazolecarboxamide formyltransferase / IMP cyclohydrolase [EC:2.1.2.3 3.5.4.10]	purH	138.1	814.3	9.6e-246
OG0002498	K00602	Human Diseases	Drug resistance: antineoplastic	Antifolate resistance	phosphoribosylaminoimidazolecarboxamide formyltransferase / IMP cyclohydrolase [EC:2.1.2.3 3.5.4.10]	purH	138.1	814.3	9.6e-246
OG0001244	K00604	Genetic Information Processing	Translation	Aminoacyl-tRNA biosynthesis	methionyl-tRNA formyltransferase [EC:2.1.2.9]	MTFMT, fmt	240.17	263.7	5.8e-79
OG0001244	K00604	Metabolism	Metabolism of cofactors and vitamins	One carbon pool by folate	methionyl-tRNA formyltransferase [EC:2.1.2.9]	MTFMT, fmt	240.17	263.7	5.8e-79
OG0000207	K00604	Genetic Information Processing	Translation	Aminoacyl-tRNA biosynthesis	methionyl-tRNA formyltransferase [EC:2.1.2.9]	MTFMT, fmt	240.17	366.7	2.9e-110
OG0000207	K00604	Metabolism	Metabolism of cofactors and vitamins	One carbon pool by folate	methionyl-tRNA formyltransferase [EC:2.1.2.9]	MTFMT, fmt	240.17	366.7	2.9e-110
OG0000912	K00605	Metabolism	Carbohydrate metabolism	Glyoxylate and dicarboxylate metabolism	aminomethyltransferase [EC:2.1.2.10]	gcvT, AMT	298.8	441.4	8.9e-133
OG0000912	K00605	Metabolism	Metabolism of cofactors and vitamins	One carbon pool by folate	aminomethyltransferase [EC:2.1.2.10]	gcvT, AMT	298.8	441.4	8.9e-133
OG0000912	K00605	Metabolism	Amino acid metabolism	Glycine, serine and threonine metabolism	aminomethyltransferase [EC:2.1.2.10]	gcvT, AMT	298.8	441.4	8.9e-133
OG0000470	K00609	Metabolism	Nucleotide metabolism	Pyrimidine metabolism	aspartate carbamoyltransferase catalytic subunit [EC:2.1.3.2]	pyrB, PYR2	234.53	369.6	2.6e-111
OG0000470	K00609	Metabolism	Amino acid metabolism	Alanine, aspartate and glutamate metabolism	aspartate carbamoyltransferase catalytic subunit [EC:2.1.3.2]	pyrB, PYR2	234.53	369.6	2.6e-111
OG0000469	K00610	Metabolism	Nucleotide metabolism	Pyrimidine metabolism	aspartate carbamoyltransferase regulatory subunit	pyrI	109.03	198.1	1.1e-59
OG0000469	K00610	Metabolism	Amino acid metabolism	Alanine, aspartate and glutamate metabolism	aspartate carbamoyltransferase regulatory subunit	pyrI	109.03	198.1	1.1e-59
OG0000471	K00611	Metabolism	Amino acid metabolism	Arginine biosynthesis	ornithine carbamoyltransferase [EC:2.1.3.3]	OTC, argF, argI	357.63	464.4	4.8e-140
OG0002125	K00615	Metabolism	Carbohydrate metabolism	Pentose phosphate pathway	transketolase [EC:2.2.1.1]	E2.2.1.1, tktA, tktB	245.73	764.4	2.1e-230
OG0002125	K00615	Metabolism	Energy metabolism	Carbon fixation in photosynthetic organisms	transketolase [EC:2.2.1.1]	E2.2.1.1, tktA, tktB	245.73	764.4	2.1e-230
OG0002125	K00615	Metabolism	Metabolism of terpenoids and polyketides	Biosynthesis of ansamycins	transketolase [EC:2.2.1.1]	E2.2.1.1, tktA, tktB	245.73	764.4	2.1e-230
OG0002410	K00616	Metabolism	Carbohydrate metabolism	Pentose phosphate pathway	transaldolase [EC:2.2.1.2]	E2.2.1.2, talA, talB	145.2	397.2	1.6e-119
OG0000335	K00626	Metabolism	Carbohydrate metabolism	Butanoate metabolism	acetyl-CoA C-acetyltransferase [EC:2.3.1.9]	ACAT, atoB	502.13	593.5	8.8e-179
OG0000335	K00626	Metabolism	Carbohydrate metabolism	Propanoate metabolism	acetyl-CoA C-acetyltransferase [EC:2.3.1.9]	ACAT, atoB	502.13	593.5	8.8e-179
OG0000335	K00626	Metabolism	Amino acid metabolism	Valine, leucine and isoleucine degradation	acetyl-CoA C-acetyltransferase [EC:2.3.1.9]	ACAT, atoB	502.13	593.5	8.8e-179
OG0000335	K00626	Metabolism	Carbohydrate metabolism	Glyoxylate and dicarboxylate metabolism	acetyl-CoA C-acetyltransferase [EC:2.3.1.9]	ACAT, atoB	502.13	593.5	8.8e-179
OG0000335	K00626	Metabolism	Carbohydrate metabolism	Pyruvate metabolism	acetyl-CoA C-acetyltransferase [EC:2.3.1.9]	ACAT, atoB	502.13	593.5	8.8e-179
OG0000335	K00626	Metabolism	Amino acid metabolism	Lysine degradation	acetyl-CoA C-acetyltransferase [EC:2.3.1.9]	ACAT, atoB	502.13	593.5	8.8e-179
OG0000335	K00626	Metabolism	Lipid metabolism	Synthesis and degradation of ketone bodies	acetyl-CoA C-acetyltransferase [EC:2.3.1.9]	ACAT, atoB	502.13	593.5	8.8e-179
OG0000335	K00626	Brite Hierarchies	Protein families: signaling and cellular processes	Exosome	acetyl-CoA C-acetyltransferase [EC:2.3.1.9]	ACAT, atoB	502.13	593.5	8.8e-179
OG0000335	K00626	Organismal Systems	Digestive system	Fat digestion and absorption	acetyl-CoA C-acetyltransferase [EC:2.3.1.9]	ACAT, atoB	502.13	593.5	8.8e-179
OG0000335	K00626	Metabolism	Amino acid metabolism	Tryptophan metabolism	acetyl-CoA C-acetyltransferase [EC:2.3.1.9]	ACAT, atoB	502.13	593.5	8.8e-179
OG0000335	K00626	Metabolism	Xenobiotics biodegradation and metabolism	Benzoate degradation	acetyl-CoA C-acetyltransferase [EC:2.3.1.9]	ACAT, atoB	502.13	593.5	8.8e-179
OG0000335	K00626	Metabolism	Energy metabolism	Carbon fixation pathways in prokaryotes	acetyl-CoA C-acetyltransferase [EC:2.3.1.9]	ACAT, atoB	502.13	593.5	8.8e-179
OG0000335	K00626	Metabolism	Metabolism of terpenoids and polyketides	Terpenoid backbone biosynthesis	acetyl-CoA C-acetyltransferase [EC:2.3.1.9]	ACAT, atoB	502.13	593.5	8.8e-179
OG0000335	K00626	Metabolism	Lipid metabolism	Fatty acid degradation	acetyl-CoA C-acetyltransferase [EC:2.3.1.9]	ACAT, atoB	502.13	593.5	8.8e-179
OG0000335	K00626	Environmental Information Processing	Signal transduction	Two-component system	acetyl-CoA C-acetyltransferase [EC:2.3.1.9]	ACAT, atoB	502.13	593.5	8.8e-179
OG0000896	K00627	Metabolism	Carbohydrate metabolism	Pyruvate metabolism	pyruvate dehydrogenase E2 component (dihydrolipoamide acetyltransferase) [EC:2.3.1.12]	DLAT, aceF, pdhC	473.3	595.3	1.9e-179
OG0000896	K00627	Metabolism	Carbohydrate metabolism	Glycolysis / Gluconeogenesis	pyruvate dehydrogenase E2 component (dihydrolipoamide acetyltransferase) [EC:2.3.1.12]	DLAT, aceF, pdhC	473.3	595.3	1.9e-179
OG0000896	K00627	Metabolism	Carbohydrate metabolism	Citrate cycle (TCA cycle)	pyruvate dehydrogenase E2 component (dihydrolipoamide acetyltransferase) [EC:2.3.1.12]	DLAT, aceF, pdhC	473.3	595.3	1.9e-179
OG0002488	K00631	Brite Hierarchies	Protein families: metabolism	Lipid biosynthesis proteins	glycerol-3-phosphate O-acyltransferase [EC:2.3.1.15]	plsB	475.2	1041.9	0
OG0002488	K00631	Metabolism	Lipid metabolism	Glycerophospholipid metabolism	glycerol-3-phosphate O-acyltransferase [EC:2.3.1.15]	plsB	475.2	1041.9	0
OG0002488	K00631	Metabolism	Lipid metabolism	Glycerolipid metabolism	glycerol-3-phosphate O-acyltransferase [EC:2.3.1.15]	plsB	475.2	1041.9	0
OG0002453	K00632	Metabolism	Metabolism of terpenoids and polyketides	Geraniol degradation	acetyl-CoA acyltransferase [EC:2.3.1.16]	fadA, fadI	501.13	511.9	2.1e-154
OG0002453	K00632	Metabolism	Xenobiotics biodegradation and metabolism	Benzoate degradation	acetyl-CoA acyltransferase [EC:2.3.1.16]	fadA, fadI	501.13	511.9	2.1e-154
OG0002453	K00632	Metabolism	Xenobiotics biodegradation and metabolism	Ethylbenzene degradation	acetyl-CoA acyltransferase [EC:2.3.1.16]	fadA, fadI	501.13	511.9	2.1e-154
OG0002453	K00632	Metabolism	Lipid metabolism	Fatty acid degradation	acetyl-CoA acyltransferase [EC:2.3.1.16]	fadA, fadI	501.13	511.9	2.1e-154
OG0002453	K00632	Metabolism	Lipid metabolism	alpha-Linolenic acid metabolism	acetyl-CoA acyltransferase [EC:2.3.1.16]	fadA, fadI	501.13	511.9	2.1e-154
OG0002453	K00632	Metabolism	Amino acid metabolism	Valine, leucine and isoleucine degradation	acetyl-CoA acyltransferase [EC:2.3.1.16]	fadA, fadI	501.13	511.9	2.1e-154
OG0001165	K00638	Brite Hierarchies	Protein families: signaling and cellular processes	Antimicrobial resistance genes	chloramphenicol O-acetyltransferase type B [EC:2.3.1.28]	catB	243	278.7	5.5e-84
OG0002634	K00640	Metabolism	Energy metabolism	Sulfur metabolism	serine O-acetyltransferase [EC:2.3.1.30]	cysE	94.23	289.8	4.5e-87
OG0002634	K00640	Cellular Processes	Cellular community - prokaryotes	Biofilm formation - Vibrio cholerae	serine O-acetyltransferase [EC:2.3.1.30]	cysE	94.23	289.8	4.5e-87
OG0002634	K00640	Metabolism	Amino acid metabolism	Cysteine and methionine metabolism	serine O-acetyltransferase [EC:2.3.1.30]	cysE	94.23	289.8	4.5e-87
OG0001055	K00645	Metabolism	Biosynthesis of other secondary metabolites	Prodigiosin biosynthesis	[acyl-carrier-protein] S-malonyltransferase [EC:2.3.1.39]	fabD, MCAT, MCT1	263.9	434.5	9.4e-131
OG0001055	K00645	Metabolism	Lipid metabolism	Fatty acid biosynthesis	[acyl-carrier-protein] S-malonyltransferase [EC:2.3.1.39]	fabD, MCAT, MCT1	263.9	434.5	9.4e-131
OG0001055	K00645	Brite Hierarchies	Protein families: metabolism	Lipid biosynthesis proteins	[acyl-carrier-protein] S-malonyltransferase [EC:2.3.1.39]	fabD, MCAT, MCT1	263.9	434.5	9.4e-131
OG0001118	K00647	Brite Hierarchies	Protein families: metabolism	Lipid biosynthesis proteins	3-oxoacyl-[acyl-carrier-protein] synthase I [EC:2.3.1.41]	fabB	361.97	373.3	3.6e-112
OG0001118	K00647	Metabolism	Lipid metabolism	Fatty acid biosynthesis	3-oxoacyl-[acyl-carrier-protein] synthase I [EC:2.3.1.41]	fabB	361.97	373.3	3.6e-112
OG0001118	K00647	Metabolism	Metabolism of cofactors and vitamins	Biotin metabolism	3-oxoacyl-[acyl-carrier-protein] synthase I [EC:2.3.1.41]	fabB	361.97	373.3	3.6e-112
OG0001054	K00648	Brite Hierarchies	Protein families: metabolism	Lipid biosynthesis proteins	3-oxoacyl-[acyl-carrier-protein] synthase III [EC:2.3.1.180]	fabH	227.67	421.2	7.8e-127
OG0001054	K00648	Metabolism	Lipid metabolism	Fatty acid biosynthesis	3-oxoacyl-[acyl-carrier-protein] synthase III [EC:2.3.1.180]	fabH	227.67	421.2	7.8e-127
OG0002497	K00651	Metabolism	Energy metabolism	Sulfur metabolism	homoserine O-succinyltransferase/O-acetyltransferase [EC:2.3.1.46 2.3.1.31]	metA	248.93	465.7	2.3e-140
OG0002497	K00651	Metabolism	Amino acid metabolism	Cysteine and methionine metabolism	homoserine O-succinyltransferase/O-acetyltransferase [EC:2.3.1.46 2.3.1.31]	metA	248.93	465.7	2.3e-140
OG0001923	K00652	Brite Hierarchies	Protein families: metabolism	Amino acid related enzymes	8-amino-7-oxononanoate synthase [EC:2.3.1.47]	bioF	461.33	507.8	8.8e-153
OG0001923	K00652	Metabolism	Metabolism of cofactors and vitamins	Biotin metabolism	8-amino-7-oxononanoate synthase [EC:2.3.1.47]	bioF	461.33	507.8	8.8e-153
OG0002376	K00655	Metabolism	Lipid metabolism	Glycerolipid metabolism	1-acyl-sn-glycerol-3-phosphate acyltransferase [EC:2.3.1.51]	plsC	116.7	147.1	1.2e-43
OG0002376	K00655	Brite Hierarchies	Protein families: metabolism	Lipid biosynthesis proteins	1-acyl-sn-glycerol-3-phosphate acyltransferase [EC:2.3.1.51]	plsC	116.7	147.1	1.2e-43
OG0002376	K00655	Metabolism	Lipid metabolism	Glycerophospholipid metabolism	1-acyl-sn-glycerol-3-phosphate acyltransferase [EC:2.3.1.51]	plsC	116.7	147.1	1.2e-43
OG0001837	K00656	Metabolism	Carbohydrate metabolism	Butanoate metabolism	formate C-acetyltransferase [EC:2.3.1.54]	E2.3.1.54, pflD	299.87	1359.6	0
OG0001837	K00656	Metabolism	Carbohydrate metabolism	Propanoate metabolism	formate C-acetyltransferase [EC:2.3.1.54]	E2.3.1.54, pflD	299.87	1359.6	0
OG0001837	K00656	Metabolism	Carbohydrate metabolism	Pyruvate metabolism	formate C-acetyltransferase [EC:2.3.1.54]	E2.3.1.54, pflD	299.87	1359.6	0
OG0001956	K00658	Metabolism	Amino acid metabolism	Lysine degradation	2-oxoglutarate dehydrogenase E2 component (dihydrolipoamide succinyltransferase) [EC:2.3.1.61]	DLST, sucB	442.6	595.6	9.8e-180
OG0001956	K00658	Metabolism	Amino acid metabolism	Tryptophan metabolism	2-oxoglutarate dehydrogenase E2 component (dihydrolipoamide succinyltransferase) [EC:2.3.1.61]	DLST, sucB	442.6	595.6	9.8e-180
OG0001956	K00658	Metabolism	Carbohydrate metabolism	Citrate cycle (TCA cycle)	2-oxoglutarate dehydrogenase E2 component (dihydrolipoamide succinyltransferase) [EC:2.3.1.61]	DLST, sucB	442.6	595.6	9.8e-180
OG0002329	K00674	Metabolism	Amino acid metabolism	Lysine biosynthesis	2,3,4,5-tetrahydropyridine-2,6-dicarboxylate N-succinyltransferase [EC:2.3.1.117]	dapD	145.53	313.3	4.7e-94
OG0002313	K00677	Brite Hierarchies	Protein families: metabolism	Lipopolysaccharide biosynthesis proteins	UDP-N-acetylglucosamine acyltransferase [EC:2.3.1.129]	lpxA	205.2	431.1	5e-130
OG0002313	K00677	Human Diseases	Drug resistance: antimicrobial	Cationic antimicrobial peptide (CAMP) resistance	UDP-N-acetylglucosamine acyltransferase [EC:2.3.1.129]	lpxA	205.2	431.1	5e-130
OG0002313	K00677	Metabolism	Glycan biosynthesis and metabolism	Lipopolysaccharide biosynthesis	UDP-N-acetylglucosamine acyltransferase [EC:2.3.1.129]	lpxA	205.2	431.1	5e-130
OG0002110	K00681	Brite Hierarchies	Protein families: metabolism	Peptidases and inhibitors	gamma-glutamyltranspeptidase / glutathione hydrolase [EC:2.3.2.2 3.4.19.13]	ggt	520.67	638.1	2.9e-192
OG0002110	K00681	Metabolism	Metabolism of other amino acids	Glutathione metabolism	gamma-glutamyltranspeptidase / glutathione hydrolase [EC:2.3.2.2 3.4.19.13]	ggt	520.67	638.1	2.9e-192
OG0002110	K00681	Metabolism	Metabolism of other amino acids	Cyanoamino acid metabolism	gamma-glutamyltranspeptidase / glutathione hydrolase [EC:2.3.2.2 3.4.19.13]	ggt	520.67	638.1	2.9e-192
OG0002110	K00681	Metabolism	Metabolism of other amino acids	Taurine and hypotaurine metabolism	gamma-glutamyltranspeptidase / glutathione hydrolase [EC:2.3.2.2 3.4.19.13]	ggt	520.67	638.1	2.9e-192
OG0001845	K00684	Not Included in Pathway or Brite	Unclassified: metabolism	Enzymes with EC numbers	leucyl/phenylalanyl-tRNA---protein transferase [EC:2.3.2.6]	aat	142.17	349.1	5.9e-105
OG0002312	K00748	Brite Hierarchies	Protein families: metabolism	Glycosyltransferases	lipid-A-disaccharide synthase [EC:2.4.1.182]	lpxB	164.37	526.3	2.1e-158
OG0002312	K00748	Metabolism	Glycan biosynthesis and metabolism	Lipopolysaccharide biosynthesis	lipid-A-disaccharide synthase [EC:2.4.1.182]	lpxB	164.37	526.3	2.1e-158
OG0002312	K00748	Brite Hierarchies	Protein families: metabolism	Lipopolysaccharide biosynthesis proteins	lipid-A-disaccharide synthase [EC:2.4.1.182]	lpxB	164.37	526.3	2.1e-158
OG0002465	K00757	Metabolism	Nucleotide metabolism	Pyrimidine metabolism	uridine phosphorylase [EC:2.4.2.3]	udp, UPP	107.2	169.5	1.9e-50
OG0002465	K00757	Metabolism	Xenobiotics biodegradation and metabolism	Drug metabolism - other enzymes	uridine phosphorylase [EC:2.4.2.3]	udp, UPP	107.2	169.5	1.9e-50
OG0000242	K00759	Brite Hierarchies	Protein families: signaling and cellular processes	Exosome	adenine phosphoribosyltransferase [EC:2.4.2.7]	APRT, apt	98.13	282	7.8e-85
OG0000242	K00759	Metabolism	Nucleotide metabolism	Purine metabolism	adenine phosphoribosyltransferase [EC:2.4.2.7]	APRT, apt	98.13	282	7.8e-85
OG0002165	K00760	Metabolism	Nucleotide metabolism	Purine metabolism	hypoxanthine phosphoribosyltransferase [EC:2.4.2.8]	hprT, hpt, HPRT1	88.17	234	3.5e-70
OG0002165	K00760	Metabolism	Xenobiotics biodegradation and metabolism	Drug metabolism - other enzymes	hypoxanthine phosphoribosyltransferase [EC:2.4.2.8]	hprT, hpt, HPRT1	88.17	234	3.5e-70
OG0001193	K00761	Metabolism	Nucleotide metabolism	Pyrimidine metabolism	uracil phosphoribosyltransferase [EC:2.4.2.9]	upp, UPRT	221.37	331	1.5e-99
OG0002655	K00762	Metabolism	Nucleotide metabolism	Pyrimidine metabolism	orotate phosphoribosyltransferase [EC:2.4.2.10]	pyrE	89.03	231.6	2.2e-69
OG0001813	K00763	Metabolism	Metabolism of cofactors and vitamins	Nicotinate and nicotinamide metabolism	nicotinate phosphoribosyltransferase [EC:6.3.4.21]	pncB, NAPRT1	132.63	266.8	7.2e-80
OG0001130	K00764	Metabolism	Amino acid metabolism	Alanine, aspartate and glutamate metabolism	amidophosphoribosyltransferase [EC:2.4.2.14]	purF, PPAT	185.53	659.8	6.8e-199
OG0001130	K00764	Brite Hierarchies	Protein families: metabolism	Peptidases and inhibitors	amidophosphoribosyltransferase [EC:2.4.2.14]	purF, PPAT	185.53	659.8	6.8e-199
OG0001130	K00764	Metabolism	Nucleotide metabolism	Purine metabolism	amidophosphoribosyltransferase [EC:2.4.2.14]	purF, PPAT	185.53	659.8	6.8e-199
OG0001869	K00765	Metabolism	Amino acid metabolism	Histidine metabolism	ATP phosphoribosyltransferase [EC:2.4.2.17]	hisG	71.4	259.9	6.6e-78
OG0001380	K00766	Metabolism	Amino acid metabolism	Phenylalanine, tyrosine and tryptophan biosynthesis	anthranilate phosphoribosyltransferase [EC:2.4.2.18]	trpD	92.8	409.3	3e-123
OG0002269	K00768	Metabolism	Metabolism of cofactors and vitamins	Porphyrin and chlorophyll metabolism	nicotinate-nucleotide--dimethylbenzimidazole phosphoribosyltransferase [EC:2.4.2.21]	E2.4.2.21, cobU, cobT	91.13	394.2	1.8e-118
OG0002054	K00769	Metabolism	Nucleotide metabolism	Purine metabolism	xanthine phosphoribosyltransferase [EC:2.4.2.22]	gpt	111.93	278.9	4.8e-84
OG0000236	K00773	Brite Hierarchies	Protein families: genetic information processing	Transfer RNA biogenesis	queuine tRNA-ribosyltransferase [EC:2.4.2.29]	tgt, QTRT1	550.77	723.7	4.2e-218
OG0001998	K00783	Brite Hierarchies	Protein families: genetic information processing	Ribosome biogenesis	23S rRNA (pseudouridine1915-N3)-methyltransferase [EC:2.1.1.177]	rlmH	40.7	181.2	3e-54
OG0002095	K00784	Brite Hierarchies	Protein families: genetic information processing	Transfer RNA biogenesis	ribonuclease Z [EC:3.1.26.11]	rnz	67.53	269.1	1.1e-80
OG0002095	K00784	Genetic Information Processing	Translation	RNA transport	ribonuclease Z [EC:3.1.26.11]	rnz	67.53	269.1	1.1e-80
OG0002513	K00788	Metabolism	Metabolism of cofactors and vitamins	Thiamine metabolism	thiamine-phosphate pyrophosphorylase [EC:2.5.1.3]	thiE	164.73	222.7	8.2e-67
OG0000848	K00789	Metabolism	Amino acid metabolism	Cysteine and methionine metabolism	S-adenosylmethionine synthetase [EC:2.5.1.6]	metK	19.67	691.6	1.3e-208
OG0000654	K00790	Metabolism	Glycan biosynthesis and metabolism	Peptidoglycan biosynthesis	UDP-N-acetylglucosamine 1-carboxyvinyltransferase [EC:2.5.1.7]	murA	187.63	649.7	4.1e-196
OG0000654	K00790	Metabolism	Carbohydrate metabolism	Amino sugar and nucleotide sugar metabolism	UDP-N-acetylglucosamine 1-carboxyvinyltransferase [EC:2.5.1.7]	murA	187.63	649.7	4.1e-196
OG0000654	K00790	Brite Hierarchies	Protein families: metabolism	Peptidoglycan biosynthesis and degradation proteins	UDP-N-acetylglucosamine 1-carboxyvinyltransferase [EC:2.5.1.7]	murA	187.63	649.7	4.1e-196
OG0000406	K00791	Metabolism	Metabolism of terpenoids and polyketides	Zeatin biosynthesis	tRNA dimethylallyltransferase [EC:2.5.1.75]	miaA, TRIT1	179.83	376.8	2.2e-113
OG0000406	K00791	Brite Hierarchies	Protein families: genetic information processing	Transfer RNA biogenesis	tRNA dimethylallyltransferase [EC:2.5.1.75]	miaA, TRIT1	179.83	376.8	2.2e-113
OG0000406	K00791	Brite Hierarchies	Protein families: metabolism	Prenyltransferases	tRNA dimethylallyltransferase [EC:2.5.1.75]	miaA, TRIT1	179.83	376.8	2.2e-113
OG0001273	K00793	Metabolism	Metabolism of cofactors and vitamins	Riboflavin metabolism	riboflavin synthase [EC:2.5.1.9]	ribE, RIB5	51.77	253.3	4.2e-76
OG0001881	K00793	Metabolism	Metabolism of cofactors and vitamins	Riboflavin metabolism	riboflavin synthase [EC:2.5.1.9]	ribE, RIB5	51.77	77.2	1.6e-22
OG0000718	K00794	Metabolism	Metabolism of cofactors and vitamins	Riboflavin metabolism	6,7-dimethyl-8-ribityllumazine synthase [EC:2.5.1.78]	ribH, RIB4	47.6	227.9	1.6e-68
OG0000722	K00795	Brite Hierarchies	Protein families: metabolism	Prenyltransferases	farnesyl diphosphate synthase [EC:2.5.1.1 2.5.1.10]	ispA	393.73	443.9	2e-133
OG0000722	K00795	Metabolism	Metabolism of terpenoids and polyketides	Terpenoid backbone biosynthesis	farnesyl diphosphate synthase [EC:2.5.1.1 2.5.1.10]	ispA	393.73	443.9	2e-133
OG0000443	K00796	Metabolism	Metabolism of cofactors and vitamins	Folate biosynthesis	dihydropteroate synthase [EC:2.5.1.15]	folP	249.43	427.6	7.2e-129
OG0001295	K00799	Metabolism	Xenobiotics biodegradation and metabolism	Drug metabolism - cytochrome P450	glutathione S-transferase [EC:2.5.1.18]	GST, gst	65.23	102.4	5e-30
OG0001295	K00799	Metabolism	Xenobiotics biodegradation and metabolism	Metabolism of xenobiotics by cytochrome P450	glutathione S-transferase [EC:2.5.1.18]	GST, gst	65.23	102.4	5e-30
OG0001295	K00799	Human Diseases	Cancer: overview	Pathways in cancer	glutathione S-transferase [EC:2.5.1.18]	GST, gst	65.23	102.4	5e-30
OG0001295	K00799	Metabolism	Xenobiotics biodegradation and metabolism	Drug metabolism - other enzymes	glutathione S-transferase [EC:2.5.1.18]	GST, gst	65.23	102.4	5e-30
OG0001295	K00799	Human Diseases	Cancer: overview	Chemical carcinogenesis	glutathione S-transferase [EC:2.5.1.18]	GST, gst	65.23	102.4	5e-30
OG0001295	K00799	Human Diseases	Drug resistance: antineoplastic	Platinum drug resistance	glutathione S-transferase [EC:2.5.1.18]	GST, gst	65.23	102.4	5e-30
OG0001295	K00799	Human Diseases	Cardiovascular disease	Fluid shear stress and atherosclerosis	glutathione S-transferase [EC:2.5.1.18]	GST, gst	65.23	102.4	5e-30
OG0001295	K00799	Organismal Systems	Aging	Longevity regulating pathway - worm	glutathione S-transferase [EC:2.5.1.18]	GST, gst	65.23	102.4	5e-30
OG0001295	K00799	Human Diseases	Cancer: specific types	Hepatocellular carcinoma	glutathione S-transferase [EC:2.5.1.18]	GST, gst	65.23	102.4	5e-30
OG0001295	K00799	Brite Hierarchies	Protein families: signaling and cellular processes	Transporters	glutathione S-transferase [EC:2.5.1.18]	GST, gst	65.23	102.4	5e-30
OG0001295	K00799	Metabolism	Metabolism of other amino acids	Glutathione metabolism	glutathione S-transferase [EC:2.5.1.18]	GST, gst	65.23	102.4	5e-30
OG0001867	K00799	Metabolism	Xenobiotics biodegradation and metabolism	Drug metabolism - cytochrome P450	glutathione S-transferase [EC:2.5.1.18]	GST, gst	65.23	137.7	9.3e-41
OG0001867	K00799	Metabolism	Xenobiotics biodegradation and metabolism	Metabolism of xenobiotics by cytochrome P450	glutathione S-transferase [EC:2.5.1.18]	GST, gst	65.23	137.7	9.3e-41
OG0001867	K00799	Human Diseases	Cancer: overview	Pathways in cancer	glutathione S-transferase [EC:2.5.1.18]	GST, gst	65.23	137.7	9.3e-41
OG0001867	K00799	Metabolism	Xenobiotics biodegradation and metabolism	Drug metabolism - other enzymes	glutathione S-transferase [EC:2.5.1.18]	GST, gst	65.23	137.7	9.3e-41
OG0001867	K00799	Human Diseases	Cancer: overview	Chemical carcinogenesis	glutathione S-transferase [EC:2.5.1.18]	GST, gst	65.23	137.7	9.3e-41
OG0001867	K00799	Human Diseases	Drug resistance: antineoplastic	Platinum drug resistance	glutathione S-transferase [EC:2.5.1.18]	GST, gst	65.23	137.7	9.3e-41
OG0001867	K00799	Human Diseases	Cardiovascular disease	Fluid shear stress and atherosclerosis	glutathione S-transferase [EC:2.5.1.18]	GST, gst	65.23	137.7	9.3e-41
OG0001867	K00799	Organismal Systems	Aging	Longevity regulating pathway - worm	glutathione S-transferase [EC:2.5.1.18]	GST, gst	65.23	137.7	9.3e-41
OG0001867	K00799	Human Diseases	Cancer: specific types	Hepatocellular carcinoma	glutathione S-transferase [EC:2.5.1.18]	GST, gst	65.23	137.7	9.3e-41
OG0001867	K00799	Brite Hierarchies	Protein families: signaling and cellular processes	Transporters	glutathione S-transferase [EC:2.5.1.18]	GST, gst	65.23	137.7	9.3e-41
OG0001867	K00799	Metabolism	Metabolism of other amino acids	Glutathione metabolism	glutathione S-transferase [EC:2.5.1.18]	GST, gst	65.23	137.7	9.3e-41
OG0000667	K00799	Metabolism	Xenobiotics biodegradation and metabolism	Drug metabolism - cytochrome P450	glutathione S-transferase [EC:2.5.1.18]	GST, gst	65.23	85.4	7.1e-25
OG0000667	K00799	Metabolism	Xenobiotics biodegradation and metabolism	Metabolism of xenobiotics by cytochrome P450	glutathione S-transferase [EC:2.5.1.18]	GST, gst	65.23	85.4	7.1e-25
OG0000667	K00799	Human Diseases	Cancer: overview	Pathways in cancer	glutathione S-transferase [EC:2.5.1.18]	GST, gst	65.23	85.4	7.1e-25
OG0000667	K00799	Metabolism	Xenobiotics biodegradation and metabolism	Drug metabolism - other enzymes	glutathione S-transferase [EC:2.5.1.18]	GST, gst	65.23	85.4	7.1e-25
OG0000667	K00799	Human Diseases	Cancer: overview	Chemical carcinogenesis	glutathione S-transferase [EC:2.5.1.18]	GST, gst	65.23	85.4	7.1e-25
OG0000667	K00799	Human Diseases	Drug resistance: antineoplastic	Platinum drug resistance	glutathione S-transferase [EC:2.5.1.18]	GST, gst	65.23	85.4	7.1e-25
OG0000667	K00799	Human Diseases	Cardiovascular disease	Fluid shear stress and atherosclerosis	glutathione S-transferase [EC:2.5.1.18]	GST, gst	65.23	85.4	7.1e-25
OG0000667	K00799	Organismal Systems	Aging	Longevity regulating pathway - worm	glutathione S-transferase [EC:2.5.1.18]	GST, gst	65.23	85.4	7.1e-25
OG0000667	K00799	Human Diseases	Cancer: specific types	Hepatocellular carcinoma	glutathione S-transferase [EC:2.5.1.18]	GST, gst	65.23	85.4	7.1e-25
OG0000667	K00799	Brite Hierarchies	Protein families: signaling and cellular processes	Transporters	glutathione S-transferase [EC:2.5.1.18]	GST, gst	65.23	85.4	7.1e-25
OG0000667	K00799	Metabolism	Metabolism of other amino acids	Glutathione metabolism	glutathione S-transferase [EC:2.5.1.18]	GST, gst	65.23	85.4	7.1e-25
OG0000483	K00799	Metabolism	Xenobiotics biodegradation and metabolism	Drug metabolism - cytochrome P450	glutathione S-transferase [EC:2.5.1.18]	GST, gst	65.23	89.6	3.9e-26
OG0000483	K00799	Metabolism	Xenobiotics biodegradation and metabolism	Metabolism of xenobiotics by cytochrome P450	glutathione S-transferase [EC:2.5.1.18]	GST, gst	65.23	89.6	3.9e-26
OG0000483	K00799	Human Diseases	Cancer: overview	Pathways in cancer	glutathione S-transferase [EC:2.5.1.18]	GST, gst	65.23	89.6	3.9e-26
OG0000483	K00799	Metabolism	Xenobiotics biodegradation and metabolism	Drug metabolism - other enzymes	glutathione S-transferase [EC:2.5.1.18]	GST, gst	65.23	89.6	3.9e-26
OG0000483	K00799	Human Diseases	Cancer: overview	Chemical carcinogenesis	glutathione S-transferase [EC:2.5.1.18]	GST, gst	65.23	89.6	3.9e-26
OG0000483	K00799	Human Diseases	Drug resistance: antineoplastic	Platinum drug resistance	glutathione S-transferase [EC:2.5.1.18]	GST, gst	65.23	89.6	3.9e-26
OG0000483	K00799	Human Diseases	Cardiovascular disease	Fluid shear stress and atherosclerosis	glutathione S-transferase [EC:2.5.1.18]	GST, gst	65.23	89.6	3.9e-26
OG0000483	K00799	Organismal Systems	Aging	Longevity regulating pathway - worm	glutathione S-transferase [EC:2.5.1.18]	GST, gst	65.23	89.6	3.9e-26
OG0000483	K00799	Human Diseases	Cancer: specific types	Hepatocellular carcinoma	glutathione S-transferase [EC:2.5.1.18]	GST, gst	65.23	89.6	3.9e-26
OG0000483	K00799	Brite Hierarchies	Protein families: signaling and cellular processes	Transporters	glutathione S-transferase [EC:2.5.1.18]	GST, gst	65.23	89.6	3.9e-26
OG0000483	K00799	Metabolism	Metabolism of other amino acids	Glutathione metabolism	glutathione S-transferase [EC:2.5.1.18]	GST, gst	65.23	89.6	3.9e-26
OG0002718	K00799	Metabolism	Xenobiotics biodegradation and metabolism	Drug metabolism - cytochrome P450	glutathione S-transferase [EC:2.5.1.18]	GST, gst	65.23	106.7	2.5e-31
OG0002718	K00799	Metabolism	Xenobiotics biodegradation and metabolism	Metabolism of xenobiotics by cytochrome P450	glutathione S-transferase [EC:2.5.1.18]	GST, gst	65.23	106.7	2.5e-31
OG0002718	K00799	Human Diseases	Cancer: overview	Pathways in cancer	glutathione S-transferase [EC:2.5.1.18]	GST, gst	65.23	106.7	2.5e-31
OG0002718	K00799	Metabolism	Xenobiotics biodegradation and metabolism	Drug metabolism - other enzymes	glutathione S-transferase [EC:2.5.1.18]	GST, gst	65.23	106.7	2.5e-31
OG0002718	K00799	Human Diseases	Cancer: overview	Chemical carcinogenesis	glutathione S-transferase [EC:2.5.1.18]	GST, gst	65.23	106.7	2.5e-31
OG0002718	K00799	Human Diseases	Drug resistance: antineoplastic	Platinum drug resistance	glutathione S-transferase [EC:2.5.1.18]	GST, gst	65.23	106.7	2.5e-31
OG0002718	K00799	Human Diseases	Cardiovascular disease	Fluid shear stress and atherosclerosis	glutathione S-transferase [EC:2.5.1.18]	GST, gst	65.23	106.7	2.5e-31
OG0002718	K00799	Organismal Systems	Aging	Longevity regulating pathway - worm	glutathione S-transferase [EC:2.5.1.18]	GST, gst	65.23	106.7	2.5e-31
OG0002718	K00799	Human Diseases	Cancer: specific types	Hepatocellular carcinoma	glutathione S-transferase [EC:2.5.1.18]	GST, gst	65.23	106.7	2.5e-31
OG0002718	K00799	Brite Hierarchies	Protein families: signaling and cellular processes	Transporters	glutathione S-transferase [EC:2.5.1.18]	GST, gst	65.23	106.7	2.5e-31
OG0002718	K00799	Metabolism	Metabolism of other amino acids	Glutathione metabolism	glutathione S-transferase [EC:2.5.1.18]	GST, gst	65.23	106.7	2.5e-31
OG0001833	K00800	Metabolism	Amino acid metabolism	Phenylalanine, tyrosine and tryptophan biosynthesis	3-phosphoshikimate 1-carboxyvinyltransferase [EC:2.5.1.19]	aroA	140.6	609.5	1.2e-183
OG0002320	K00806	Metabolism	Metabolism of terpenoids and polyketides	Terpenoid backbone biosynthesis	undecaprenyl diphosphate synthase [EC:2.5.1.31]	uppS	332.63	380.3	1e-114
OG0002320	K00806	Brite Hierarchies	Protein families: metabolism	Prenyltransferases	undecaprenyl diphosphate synthase [EC:2.5.1.31]	uppS	332.63	380.3	1e-114
OG0002320	K00806	Metabolism	Glycan biosynthesis and metabolism	Peptidoglycan biosynthesis	undecaprenyl diphosphate synthase [EC:2.5.1.31]	uppS	332.63	380.3	1e-114
OG0001815	K00813	Brite Hierarchies	Protein families: metabolism	Amino acid related enzymes	aspartate aminotransferase [EC:2.6.1.1]	aspC	530.07	635.1	6.6e-192
OG0001815	K00813	Metabolism	Biosynthesis of other secondary metabolites	Tropane, piperidine and pyridine alkaloid biosynthesis	aspartate aminotransferase [EC:2.6.1.1]	aspC	530.07	635.1	6.6e-192
OG0001815	K00813	Metabolism	Biosynthesis of other secondary metabolites	Novobiocin biosynthesis	aspartate aminotransferase [EC:2.6.1.1]	aspC	530.07	635.1	6.6e-192
OG0001815	K00813	Metabolism	Amino acid metabolism	Cysteine and methionine metabolism	aspartate aminotransferase [EC:2.6.1.1]	aspC	530.07	635.1	6.6e-192
OG0001815	K00813	Metabolism	Amino acid metabolism	Phenylalanine metabolism	aspartate aminotransferase [EC:2.6.1.1]	aspC	530.07	635.1	6.6e-192
OG0001815	K00813	Metabolism	Biosynthesis of other secondary metabolites	Isoquinoline alkaloid biosynthesis	aspartate aminotransferase [EC:2.6.1.1]	aspC	530.07	635.1	6.6e-192
OG0001815	K00813	Metabolism	Amino acid metabolism	Alanine, aspartate and glutamate metabolism	aspartate aminotransferase [EC:2.6.1.1]	aspC	530.07	635.1	6.6e-192
OG0001815	K00813	Metabolism	Amino acid metabolism	Arginine biosynthesis	aspartate aminotransferase [EC:2.6.1.1]	aspC	530.07	635.1	6.6e-192
OG0001815	K00813	Metabolism	Amino acid metabolism	Arginine and proline metabolism	aspartate aminotransferase [EC:2.6.1.1]	aspC	530.07	635.1	6.6e-192
OG0001815	K00813	Metabolism	Amino acid metabolism	Phenylalanine, tyrosine and tryptophan biosynthesis	aspartate aminotransferase [EC:2.6.1.1]	aspC	530.07	635.1	6.6e-192
OG0001815	K00813	Metabolism	Amino acid metabolism	Tyrosine metabolism	aspartate aminotransferase [EC:2.6.1.1]	aspC	530.07	635.1	6.6e-192
OG0001871	K00817	Metabolism	Amino acid metabolism	Phenylalanine, tyrosine and tryptophan biosynthesis	histidinol-phosphate aminotransferase [EC:2.6.1.9]	hisC	287.67	365.4	9e-110
OG0001871	K00817	Metabolism	Amino acid metabolism	Phenylalanine metabolism	histidinol-phosphate aminotransferase [EC:2.6.1.9]	hisC	287.67	365.4	9e-110
OG0001871	K00817	Metabolism	Biosynthesis of other secondary metabolites	Tropane, piperidine and pyridine alkaloid biosynthesis	histidinol-phosphate aminotransferase [EC:2.6.1.9]	hisC	287.67	365.4	9e-110
OG0001871	K00817	Metabolism	Biosynthesis of other secondary metabolites	Novobiocin biosynthesis	histidinol-phosphate aminotransferase [EC:2.6.1.9]	hisC	287.67	365.4	9e-110
OG0001871	K00817	Metabolism	Amino acid metabolism	Tyrosine metabolism	histidinol-phosphate aminotransferase [EC:2.6.1.9]	hisC	287.67	365.4	9e-110
OG0001871	K00817	Metabolism	Amino acid metabolism	Histidine metabolism	histidinol-phosphate aminotransferase [EC:2.6.1.9]	hisC	287.67	365.4	9e-110
OG0001871	K00817	Brite Hierarchies	Protein families: metabolism	Amino acid related enzymes	histidinol-phosphate aminotransferase [EC:2.6.1.9]	hisC	287.67	365.4	9e-110
OG0001070	K00817	Metabolism	Amino acid metabolism	Phenylalanine, tyrosine and tryptophan biosynthesis	histidinol-phosphate aminotransferase [EC:2.6.1.9]	hisC	287.67	311.3	2.2e-93
OG0001070	K00817	Metabolism	Amino acid metabolism	Phenylalanine metabolism	histidinol-phosphate aminotransferase [EC:2.6.1.9]	hisC	287.67	311.3	2.2e-93
OG0001070	K00817	Metabolism	Biosynthesis of other secondary metabolites	Tropane, piperidine and pyridine alkaloid biosynthesis	histidinol-phosphate aminotransferase [EC:2.6.1.9]	hisC	287.67	311.3	2.2e-93
OG0001070	K00817	Metabolism	Biosynthesis of other secondary metabolites	Novobiocin biosynthesis	histidinol-phosphate aminotransferase [EC:2.6.1.9]	hisC	287.67	311.3	2.2e-93
OG0001070	K00817	Metabolism	Amino acid metabolism	Tyrosine metabolism	histidinol-phosphate aminotransferase [EC:2.6.1.9]	hisC	287.67	311.3	2.2e-93
OG0001070	K00817	Metabolism	Amino acid metabolism	Histidine metabolism	histidinol-phosphate aminotransferase [EC:2.6.1.9]	hisC	287.67	311.3	2.2e-93
OG0001070	K00817	Brite Hierarchies	Protein families: metabolism	Amino acid related enzymes	histidinol-phosphate aminotransferase [EC:2.6.1.9]	hisC	287.67	311.3	2.2e-93
OG0002695	K00820	Metabolism	Amino acid metabolism	Alanine, aspartate and glutamate metabolism	glutamine---fructose-6-phosphate transaminase (isomerizing) [EC:2.6.1.16]	glmS, GFPT	188.87	858.7	8.5e-259
OG0002695	K00820	Human Diseases	Endocrine and metabolic disease	Insulin resistance	glutamine---fructose-6-phosphate transaminase (isomerizing) [EC:2.6.1.16]	glmS, GFPT	188.87	858.7	8.5e-259
OG0002695	K00820	Metabolism	Carbohydrate metabolism	Amino sugar and nucleotide sugar metabolism	glutamine---fructose-6-phosphate transaminase (isomerizing) [EC:2.6.1.16]	glmS, GFPT	188.87	858.7	8.5e-259
OG0002695	K00820	Brite Hierarchies	Protein families: metabolism	Peptidases and inhibitors	glutamine---fructose-6-phosphate transaminase (isomerizing) [EC:2.6.1.16]	glmS, GFPT	188.87	858.7	8.5e-259
OG0002549	K00821	Brite Hierarchies	Protein families: metabolism	Amino acid related enzymes	acetylornithine/N-succinyldiaminopimelate aminotransferase [EC:2.6.1.11 2.6.1.17]	argD	484.57	574.6	2.6e-173
OG0002549	K00821	Metabolism	Amino acid metabolism	Lysine biosynthesis	acetylornithine/N-succinyldiaminopimelate aminotransferase [EC:2.6.1.11 2.6.1.17]	argD	484.57	574.6	2.6e-173
OG0002549	K00821	Metabolism	Amino acid metabolism	Arginine biosynthesis	acetylornithine/N-succinyldiaminopimelate aminotransferase [EC:2.6.1.11 2.6.1.17]	argD	484.57	574.6	2.6e-173
OG0000361	K00826	Metabolism	Amino acid metabolism	Valine, leucine and isoleucine biosynthesis	branched-chain amino acid aminotransferase [EC:2.6.1.42]	E2.6.1.42, ilvE	183.33	290.1	4.6e-87
OG0000361	K00826	Metabolism	Metabolism of cofactors and vitamins	Pantothenate and CoA biosynthesis	branched-chain amino acid aminotransferase [EC:2.6.1.42]	E2.6.1.42, ilvE	183.33	290.1	4.6e-87
OG0000361	K00826	Metabolism	Amino acid metabolism	Valine, leucine and isoleucine degradation	branched-chain amino acid aminotransferase [EC:2.6.1.42]	E2.6.1.42, ilvE	183.33	290.1	4.6e-87
OG0000361	K00826	Metabolism	Biosynthesis of other secondary metabolites	Glucosinolate biosynthesis	branched-chain amino acid aminotransferase [EC:2.6.1.42]	E2.6.1.42, ilvE	183.33	290.1	4.6e-87
OG0000361	K00826	Metabolism	Amino acid metabolism	Cysteine and methionine metabolism	branched-chain amino acid aminotransferase [EC:2.6.1.42]	E2.6.1.42, ilvE	183.33	290.1	4.6e-87
OG0000361	K00826	Brite Hierarchies	Protein families: metabolism	Amino acid related enzymes	branched-chain amino acid aminotransferase [EC:2.6.1.42]	E2.6.1.42, ilvE	183.33	290.1	4.6e-87
OG0001834	K00831	Metabolism	Energy metabolism	Methane metabolism	phosphoserine aminotransferase [EC:2.6.1.52]	serC, PSAT1	127.9	543.2	9.4e-164
OG0001834	K00831	Metabolism	Amino acid metabolism	Cysteine and methionine metabolism	phosphoserine aminotransferase [EC:2.6.1.52]	serC, PSAT1	127.9	543.2	9.4e-164
OG0001834	K00831	Brite Hierarchies	Protein families: metabolism	Amino acid related enzymes	phosphoserine aminotransferase [EC:2.6.1.52]	serC, PSAT1	127.9	543.2	9.4e-164
OG0001834	K00831	Metabolism	Metabolism of cofactors and vitamins	Vitamin B6 metabolism	phosphoserine aminotransferase [EC:2.6.1.52]	serC, PSAT1	127.9	543.2	9.4e-164
OG0001834	K00831	Metabolism	Amino acid metabolism	Glycine, serine and threonine metabolism	phosphoserine aminotransferase [EC:2.6.1.52]	serC, PSAT1	127.9	543.2	9.4e-164
OG0002477	K00832	Metabolism	Biosynthesis of other secondary metabolites	Tropane, piperidine and pyridine alkaloid biosynthesis	aromatic-amino-acid transaminase [EC:2.6.1.57]	tyrB	550.5	593.4	3.5e-179
OG0002477	K00832	Metabolism	Biosynthesis of other secondary metabolites	Novobiocin biosynthesis	aromatic-amino-acid transaminase [EC:2.6.1.57]	tyrB	550.5	593.4	3.5e-179
OG0002477	K00832	Metabolism	Amino acid metabolism	Cysteine and methionine metabolism	aromatic-amino-acid transaminase [EC:2.6.1.57]	tyrB	550.5	593.4	3.5e-179
OG0002477	K00832	Brite Hierarchies	Protein families: metabolism	Amino acid related enzymes	aromatic-amino-acid transaminase [EC:2.6.1.57]	tyrB	550.5	593.4	3.5e-179
OG0002477	K00832	Metabolism	Biosynthesis of other secondary metabolites	Isoquinoline alkaloid biosynthesis	aromatic-amino-acid transaminase [EC:2.6.1.57]	tyrB	550.5	593.4	3.5e-179
OG0002477	K00832	Metabolism	Amino acid metabolism	Phenylalanine metabolism	aromatic-amino-acid transaminase [EC:2.6.1.57]	tyrB	550.5	593.4	3.5e-179
OG0002477	K00832	Metabolism	Amino acid metabolism	Phenylalanine, tyrosine and tryptophan biosynthesis	aromatic-amino-acid transaminase [EC:2.6.1.57]	tyrB	550.5	593.4	3.5e-179
OG0002477	K00832	Metabolism	Amino acid metabolism	Tyrosine metabolism	aromatic-amino-acid transaminase [EC:2.6.1.57]	tyrB	550.5	593.4	3.5e-179
OG0001815	K00832	Metabolism	Biosynthesis of other secondary metabolites	Tropane, piperidine and pyridine alkaloid biosynthesis	aromatic-amino-acid transaminase [EC:2.6.1.57]	tyrB	550.5	552	1.3e-166
OG0001815	K00832	Metabolism	Biosynthesis of other secondary metabolites	Novobiocin biosynthesis	aromatic-amino-acid transaminase [EC:2.6.1.57]	tyrB	550.5	552	1.3e-166
OG0001815	K00832	Metabolism	Amino acid metabolism	Cysteine and methionine metabolism	aromatic-amino-acid transaminase [EC:2.6.1.57]	tyrB	550.5	552	1.3e-166
OG0001815	K00832	Brite Hierarchies	Protein families: metabolism	Amino acid related enzymes	aromatic-amino-acid transaminase [EC:2.6.1.57]	tyrB	550.5	552	1.3e-166
OG0001815	K00832	Metabolism	Biosynthesis of other secondary metabolites	Isoquinoline alkaloid biosynthesis	aromatic-amino-acid transaminase [EC:2.6.1.57]	tyrB	550.5	552	1.3e-166
OG0001815	K00832	Metabolism	Amino acid metabolism	Phenylalanine metabolism	aromatic-amino-acid transaminase [EC:2.6.1.57]	tyrB	550.5	552	1.3e-166
OG0001815	K00832	Metabolism	Amino acid metabolism	Phenylalanine, tyrosine and tryptophan biosynthesis	aromatic-amino-acid transaminase [EC:2.6.1.57]	tyrB	550.5	552	1.3e-166
OG0001815	K00832	Metabolism	Amino acid metabolism	Tyrosine metabolism	aromatic-amino-acid transaminase [EC:2.6.1.57]	tyrB	550.5	552	1.3e-166
OG0001925	K00833	Brite Hierarchies	Protein families: metabolism	Amino acid related enzymes	adenosylmethionine---8-amino-7-oxononanoate aminotransferase [EC:2.6.1.62]	bioA	419.2	722.5	3.4e-218
OG0001925	K00833	Metabolism	Metabolism of cofactors and vitamins	Biotin metabolism	adenosylmethionine---8-amino-7-oxononanoate aminotransferase [EC:2.6.1.62]	bioA	419.2	722.5	3.4e-218
OG0000952	K00849	Brite Hierarchies	Protein families: signaling and cellular processes	Exosome	galactokinase [EC:2.7.1.6]	galK	364.77	555.4	1.9e-167
OG0000952	K00849	Metabolism	Carbohydrate metabolism	Galactose metabolism	galactokinase [EC:2.7.1.6]	galK	364.77	555.4	1.9e-167
OG0000952	K00849	Metabolism	Carbohydrate metabolism	Amino sugar and nucleotide sugar metabolism	galactokinase [EC:2.7.1.6]	galK	364.77	555.4	1.9e-167
OG0002629	K00850	Environmental Information Processing	Signal transduction	AMPK signaling pathway	6-phosphofructokinase 1 [EC:2.7.1.11]	pfkA, PFK	354.3	361.2	1.9e-108
OG0002629	K00850	Environmental Information Processing	Signal transduction	HIF-1 signaling pathway	6-phosphofructokinase 1 [EC:2.7.1.11]	pfkA, PFK	354.3	361.2	1.9e-108
OG0002629	K00850	Organismal Systems	Endocrine system	Glucagon signaling pathway	6-phosphofructokinase 1 [EC:2.7.1.11]	pfkA, PFK	354.3	361.2	1.9e-108
OG0002629	K00850	Genetic Information Processing	Folding, sorting and degradation	RNA degradation	6-phosphofructokinase 1 [EC:2.7.1.11]	pfkA, PFK	354.3	361.2	1.9e-108
OG0002629	K00850	Metabolism	Energy metabolism	Methane metabolism	6-phosphofructokinase 1 [EC:2.7.1.11]	pfkA, PFK	354.3	361.2	1.9e-108
OG0002629	K00850	Organismal Systems	Endocrine system	Thyroid hormone signaling pathway	6-phosphofructokinase 1 [EC:2.7.1.11]	pfkA, PFK	354.3	361.2	1.9e-108
OG0002629	K00850	Metabolism	Carbohydrate metabolism	Galactose metabolism	6-phosphofructokinase 1 [EC:2.7.1.11]	pfkA, PFK	354.3	361.2	1.9e-108
OG0002629	K00850	Brite Hierarchies	Protein families: metabolism	Protein phosphatases and associated proteins	6-phosphofructokinase 1 [EC:2.7.1.11]	pfkA, PFK	354.3	361.2	1.9e-108
OG0002629	K00850	Human Diseases	Cancer: overview	Central carbon metabolism in cancer	6-phosphofructokinase 1 [EC:2.7.1.11]	pfkA, PFK	354.3	361.2	1.9e-108
OG0002629	K00850	Metabolism	Carbohydrate metabolism	Fructose and mannose metabolism	6-phosphofructokinase 1 [EC:2.7.1.11]	pfkA, PFK	354.3	361.2	1.9e-108
OG0002629	K00850	Metabolism	Carbohydrate metabolism	Glycolysis / Gluconeogenesis	6-phosphofructokinase 1 [EC:2.7.1.11]	pfkA, PFK	354.3	361.2	1.9e-108
OG0002629	K00850	Brite Hierarchies	Protein families: genetic information processing	Messenger RNA biogenesis	6-phosphofructokinase 1 [EC:2.7.1.11]	pfkA, PFK	354.3	361.2	1.9e-108
OG0002629	K00850	Metabolism	Carbohydrate metabolism	Pentose phosphate pathway	6-phosphofructokinase 1 [EC:2.7.1.11]	pfkA, PFK	354.3	361.2	1.9e-108
OG0000524	K00851	Metabolism	Carbohydrate metabolism	Pentose phosphate pathway	gluconokinase [EC:2.7.1.12]	E2.7.1.12, gntK, idnK	59.9	226.7	4.3e-68
OG0002716	K00852	Metabolism	Carbohydrate metabolism	Pentose phosphate pathway	ribokinase [EC:2.7.1.15]	rbsK, RBKS	227.37	397.6	1.3e-119
OG0000816	K00854	Metabolism	Carbohydrate metabolism	Pentose and glucuronate interconversions	xylulokinase [EC:2.7.1.17]	xylB, XYLB	326	386	6.5e-116
OG0002546	K00855	Metabolism	Energy metabolism	Carbon fixation in photosynthetic organisms	phosphoribulokinase [EC:2.7.1.19]	PRK, prkB	162.9	316.1	4.7e-95
OG0001349	K00857	Metabolism	Xenobiotics biodegradation and metabolism	Drug metabolism - other enzymes	thymidine kinase [EC:2.7.1.21]	tdk, TK	68.1	168.8	3.8e-50
OG0001349	K00857	Metabolism	Nucleotide metabolism	Pyrimidine metabolism	thymidine kinase [EC:2.7.1.21]	tdk, TK	68.1	168.8	3.8e-50
OG0000326	K00858	Metabolism	Metabolism of cofactors and vitamins	Nicotinate and nicotinamide metabolism	NAD+ kinase [EC:2.7.1.23]	ppnK, NADK	33.43	45.7	6e-13
OG0001747	K00858	Metabolism	Metabolism of cofactors and vitamins	Nicotinate and nicotinamide metabolism	NAD+ kinase [EC:2.7.1.23]	ppnK, NADK	33.43	276.9	4.6e-83
OG0000891	K00859	Metabolism	Metabolism of cofactors and vitamins	Pantothenate and CoA biosynthesis	dephospho-CoA kinase [EC:2.7.1.24]	coaE	60.6	255.8	1.1e-76
OG0002622	K00864	Organismal Systems	Environmental adaptation	Plant-pathogen interaction	glycerol kinase [EC:2.7.1.30]	glpK, GK	518.47	820.3	2.1e-247
OG0002622	K00864	Brite Hierarchies	Protein families: signaling and cellular processes	Exosome	glycerol kinase [EC:2.7.1.30]	glpK, GK	518.47	820.3	2.1e-247
OG0002622	K00864	Metabolism	Lipid metabolism	Glycerolipid metabolism	glycerol kinase [EC:2.7.1.30]	glpK, GK	518.47	820.3	2.1e-247
OG0002622	K00864	Organismal Systems	Endocrine system	PPAR signaling pathway	glycerol kinase [EC:2.7.1.30]	glpK, GK	518.47	820.3	2.1e-247
OG0000604	K00865	Metabolism	Lipid metabolism	Glycerolipid metabolism	glycerate 2-kinase [EC:2.7.1.165]	glxK, garK	66.67	552.4	1.6e-166
OG0000604	K00865	Metabolism	Amino acid metabolism	Glycine, serine and threonine metabolism	glycerate 2-kinase [EC:2.7.1.165]	glxK, garK	66.67	552.4	1.6e-166
OG0000604	K00865	Metabolism	Carbohydrate metabolism	Glyoxylate and dicarboxylate metabolism	glycerate 2-kinase [EC:2.7.1.165]	glxK, garK	66.67	552.4	1.6e-166
OG0000173	K00867	Metabolism	Metabolism of cofactors and vitamins	Pantothenate and CoA biosynthesis	type I pantothenate kinase [EC:2.7.1.33]	coaA	138.23	521.5	1.9e-157
OG0001294	K00868	Metabolism	Metabolism of cofactors and vitamins	Vitamin B6 metabolism	pyridoxine kinase [EC:2.7.1.35]	pdxK, pdxY	131.87	278	2.4e-83
OG0002413	K00872	Metabolism	Amino acid metabolism	Glycine, serine and threonine metabolism	homoserine kinase [EC:2.7.1.39]	thrB	228.53	259.2	1.2e-77
OG0001525	K00873	Human Diseases	Endocrine and metabolic disease	Type II diabetes mellitus	pyruvate kinase [EC:2.7.1.40]	PK, pyk	47.33	562.3	2.1e-169
OG0001525	K00873	Metabolism	Nucleotide metabolism	Purine metabolism	pyruvate kinase [EC:2.7.1.40]	PK, pyk	47.33	562.3	2.1e-169
OG0001525	K00873	Human Diseases	Infectious disease: viral	Human papillomavirus infection	pyruvate kinase [EC:2.7.1.40]	PK, pyk	47.33	562.3	2.1e-169
OG0001525	K00873	Metabolism	Carbohydrate metabolism	Pyruvate metabolism	pyruvate kinase [EC:2.7.1.40]	PK, pyk	47.33	562.3	2.1e-169
OG0001525	K00873	Metabolism	Carbohydrate metabolism	Glycolysis / Gluconeogenesis	pyruvate kinase [EC:2.7.1.40]	PK, pyk	47.33	562.3	2.1e-169
OG0001525	K00873	Human Diseases	Cancer: overview	Central carbon metabolism in cancer	pyruvate kinase [EC:2.7.1.40]	PK, pyk	47.33	562.3	2.1e-169
OG0001525	K00873	Human Diseases	Cancer: overview	Viral carcinogenesis	pyruvate kinase [EC:2.7.1.40]	PK, pyk	47.33	562.3	2.1e-169
OG0001525	K00873	Organismal Systems	Endocrine system	Glucagon signaling pathway	pyruvate kinase [EC:2.7.1.40]	PK, pyk	47.33	562.3	2.1e-169
OG0001525	K00873	Brite Hierarchies	Protein families: signaling and cellular processes	Exosome	pyruvate kinase [EC:2.7.1.40]	PK, pyk	47.33	562.3	2.1e-169
OG0001525	K00873	Brite Hierarchies	Protein families: genetic information processing	Membrane trafficking	pyruvate kinase [EC:2.7.1.40]	PK, pyk	47.33	562.3	2.1e-169
OG0001271	K00873	Human Diseases	Endocrine and metabolic disease	Type II diabetes mellitus	pyruvate kinase [EC:2.7.1.40]	PK, pyk	47.33	672.1	1.2e-202
OG0001271	K00873	Metabolism	Nucleotide metabolism	Purine metabolism	pyruvate kinase [EC:2.7.1.40]	PK, pyk	47.33	672.1	1.2e-202
OG0001271	K00873	Human Diseases	Infectious disease: viral	Human papillomavirus infection	pyruvate kinase [EC:2.7.1.40]	PK, pyk	47.33	672.1	1.2e-202
OG0001271	K00873	Metabolism	Carbohydrate metabolism	Pyruvate metabolism	pyruvate kinase [EC:2.7.1.40]	PK, pyk	47.33	672.1	1.2e-202
OG0001271	K00873	Metabolism	Carbohydrate metabolism	Glycolysis / Gluconeogenesis	pyruvate kinase [EC:2.7.1.40]	PK, pyk	47.33	672.1	1.2e-202
OG0001271	K00873	Human Diseases	Cancer: overview	Central carbon metabolism in cancer	pyruvate kinase [EC:2.7.1.40]	PK, pyk	47.33	672.1	1.2e-202
OG0001271	K00873	Human Diseases	Cancer: overview	Viral carcinogenesis	pyruvate kinase [EC:2.7.1.40]	PK, pyk	47.33	672.1	1.2e-202
OG0001271	K00873	Organismal Systems	Endocrine system	Glucagon signaling pathway	pyruvate kinase [EC:2.7.1.40]	PK, pyk	47.33	672.1	1.2e-202
OG0001271	K00873	Brite Hierarchies	Protein families: signaling and cellular processes	Exosome	pyruvate kinase [EC:2.7.1.40]	PK, pyk	47.33	672.1	1.2e-202
OG0001271	K00873	Brite Hierarchies	Protein families: genetic information processing	Membrane trafficking	pyruvate kinase [EC:2.7.1.40]	PK, pyk	47.33	672.1	1.2e-202
OG0002767	K00874	Metabolism	Carbohydrate metabolism	Pentose phosphate pathway	2-dehydro-3-deoxygluconokinase [EC:2.7.1.45]	kdgK	241.17	275.5	1.5e-82
OG0001571	K00875	Metabolism	Carbohydrate metabolism	Pentose and glucuronate interconversions	D-ribulokinase [EC:2.7.1.47]	rbtK	369.1	852.4	3.5e-257
OG0001884	K00876	Metabolism	Nucleotide metabolism	Pyrimidine metabolism	uridine kinase [EC:2.7.1.48]	udk, UCK	148.57	252.1	1.4e-75
OG0001884	K00876	Metabolism	Xenobiotics biodegradation and metabolism	Drug metabolism - other enzymes	uridine kinase [EC:2.7.1.48]	udk, UCK	148.57	252.1	1.4e-75
OG0001034	K00882	Metabolism	Carbohydrate metabolism	Fructose and mannose metabolism	1-phosphofructokinase [EC:2.7.1.56]	fruK	321.53	418.7	2.3e-126
OG0001034	K00882	Environmental Information Processing	Membrane transport	Phosphotransferase system (PTS)	1-phosphofructokinase [EC:2.7.1.56]	fruK	321.53	418.7	2.3e-126
OG0000352	K00891	Metabolism	Amino acid metabolism	Phenylalanine, tyrosine and tryptophan biosynthesis	shikimate kinase [EC:2.7.1.71]	aroK, aroL	129.63	213.1	1.3e-63
OG0002049	K00891	Metabolism	Amino acid metabolism	Phenylalanine, tyrosine and tryptophan biosynthesis	shikimate kinase [EC:2.7.1.71]	aroK, aroL	129.63	171.3	6.6e-51
OG0000763	K00892	Metabolism	Nucleotide metabolism	Purine metabolism	inosine kinase [EC:2.7.1.73]	gsk	534.57	831.8	1.5e-251
OG0000828	K00899	Metabolism	Amino acid metabolism	Cysteine and methionine metabolism	5-methylthioribose kinase [EC:2.7.1.100]	mtnK	358.67	506.4	2.2e-152
OG0001828	K00912	Brite Hierarchies	Protein families: metabolism	Lipopolysaccharide biosynthesis proteins	tetraacyldisaccharide 4'-kinase [EC:2.7.1.130]	lpxK	126.07	444.2	1.3e-133
OG0001828	K00912	Metabolism	Glycan biosynthesis and metabolism	Lipopolysaccharide biosynthesis	tetraacyldisaccharide 4'-kinase [EC:2.7.1.130]	lpxK	126.07	444.2	1.3e-133
OG0001560	K00919	Metabolism	Metabolism of terpenoids and polyketides	Terpenoid backbone biosynthesis	4-diphosphocytidyl-2-C-methyl-D-erythritol kinase [EC:2.7.1.148]	ispE	110.4	291.8	1.1e-87
OG0001136	K00925	Metabolism	Carbohydrate metabolism	Pyruvate metabolism	acetate kinase [EC:2.7.2.1]	ackA	152.03	576.7	1.1e-173
OG0001136	K00925	Metabolism	Metabolism of other amino acids	Taurine and hypotaurine metabolism	acetate kinase [EC:2.7.2.1]	ackA	152.03	576.7	1.1e-173
OG0001136	K00925	Metabolism	Energy metabolism	Carbon fixation pathways in prokaryotes	acetate kinase [EC:2.7.2.1]	ackA	152.03	576.7	1.1e-173
OG0001136	K00925	Metabolism	Carbohydrate metabolism	Propanoate metabolism	acetate kinase [EC:2.7.2.1]	ackA	152.03	576.7	1.1e-173
OG0001136	K00925	Metabolism	Energy metabolism	Methane metabolism	acetate kinase [EC:2.7.2.1]	ackA	152.03	576.7	1.1e-173
OG0002203	K00926	Metabolism	Nucleotide metabolism	Purine metabolism	carbamate kinase [EC:2.7.2.2]	arcC	96.53	434.2	9.3e-131
OG0002203	K00926	Metabolism	Energy metabolism	Nitrogen metabolism	carbamate kinase [EC:2.7.2.2]	arcC	96.53	434.2	9.3e-131
OG0002203	K00926	Metabolism	Amino acid metabolism	Arginine biosynthesis	carbamate kinase [EC:2.7.2.2]	arcC	96.53	434.2	9.3e-131
OG0002123	K00927	Metabolism	Carbohydrate metabolism	Glycolysis / Gluconeogenesis	phosphoglycerate kinase [EC:2.7.2.3]	PGK, pgk	109.5	558.9	2.7e-168
OG0002123	K00927	Environmental Information Processing	Signal transduction	HIF-1 signaling pathway	phosphoglycerate kinase [EC:2.7.2.3]	PGK, pgk	109.5	558.9	2.7e-168
OG0002123	K00927	Metabolism	Energy metabolism	Carbon fixation in photosynthetic organisms	phosphoglycerate kinase [EC:2.7.2.3]	PGK, pgk	109.5	558.9	2.7e-168
OG0002123	K00927	Brite Hierarchies	Protein families: signaling and cellular processes	Exosome	phosphoglycerate kinase [EC:2.7.2.3]	PGK, pgk	109.5	558.9	2.7e-168
OG0002603	K00930	Metabolism	Amino acid metabolism	Arginine biosynthesis	acetylglutamate kinase [EC:2.7.2.8]	argB	225.6	235.2	1.6e-70
OG0002051	K00931	Metabolism	Amino acid metabolism	Arginine and proline metabolism	glutamate 5-kinase [EC:2.7.2.11]	proB	283.03	494.1	9.4e-149
OG0002051	K00931	Metabolism	Biosynthesis of other secondary metabolites	Carbapenem biosynthesis	glutamate 5-kinase [EC:2.7.2.11]	proB	283.03	494.1	9.4e-149
OG0001188	K00937	Brite Hierarchies	Protein families: genetic information processing	Messenger RNA biogenesis	polyphosphate kinase [EC:2.7.4.1]	ppk	301.7	808.4	1.6e-243
OG0001188	K00937	Genetic Information Processing	Folding, sorting and degradation	RNA degradation	polyphosphate kinase [EC:2.7.4.1]	ppk	301.7	808.4	1.6e-243
OG0001188	K00937	Metabolism	Energy metabolism	Oxidative phosphorylation	polyphosphate kinase [EC:2.7.4.1]	ppk	301.7	808.4	1.6e-243
OG0000760	K00939	Metabolism	Nucleotide metabolism	Purine metabolism	adenylate kinase [EC:2.7.4.3]	adk, AK	192.13	258.7	1.6e-77
OG0000760	K00939	Brite Hierarchies	Protein families: signaling and cellular processes	Exosome	adenylate kinase [EC:2.7.4.3]	adk, AK	192.13	258.7	1.6e-77
OG0000760	K00939	Metabolism	Metabolism of cofactors and vitamins	Thiamine metabolism	adenylate kinase [EC:2.7.4.3]	adk, AK	192.13	258.7	1.6e-77
OG0001699	K00940	Environmental Information Processing	Signal transduction	MAPK signaling pathway - plant	nucleoside-diphosphate kinase [EC:2.7.4.6]	ndk, NME	142.67	196.7	6.3e-59
OG0001699	K00940	Metabolism	Nucleotide metabolism	Purine metabolism	nucleoside-diphosphate kinase [EC:2.7.4.6]	ndk, NME	142.67	196.7	6.3e-59
OG0001699	K00940	Metabolism	Xenobiotics biodegradation and metabolism	Drug metabolism - other enzymes	nucleoside-diphosphate kinase [EC:2.7.4.6]	ndk, NME	142.67	196.7	6.3e-59
OG0001699	K00940	Metabolism	Nucleotide metabolism	Pyrimidine metabolism	nucleoside-diphosphate kinase [EC:2.7.4.6]	ndk, NME	142.67	196.7	6.3e-59
OG0001699	K00940	Brite Hierarchies	Protein families: genetic information processing	Membrane trafficking	nucleoside-diphosphate kinase [EC:2.7.4.6]	ndk, NME	142.67	196.7	6.3e-59
OG0001173	K00941	Metabolism	Metabolism of cofactors and vitamins	Thiamine metabolism	hydroxymethylpyrimidine/phosphomethylpyrimidine kinase [EC:2.7.1.49 2.7.4.7]	thiD	319.17	404.2	7.3e-122
OG0002580	K00942	Metabolism	Nucleotide metabolism	Purine metabolism	guanylate kinase [EC:2.7.4.8]	E2.7.4.8, gmk	188.6	265	1.5e-79
OG0001061	K00943	Metabolism	Nucleotide metabolism	Pyrimidine metabolism	dTMP kinase [EC:2.7.4.9]	tmk, DTYMK	105.5	227.1	6e-68
OG0001832	K00945	Metabolism	Nucleotide metabolism	Pyrimidine metabolism	CMP/dCMP kinase [EC:2.7.4.25]	cmk	85.17	302.9	5.4e-91
OG0000720	K00946	Metabolism	Metabolism of cofactors and vitamins	Thiamine metabolism	thiamine-monophosphate kinase [EC:2.7.4.16]	thiL	138	421	1.3e-126
OG0001561	K00948	Metabolism	Nucleotide metabolism	Purine metabolism	ribose-phosphate pyrophosphokinase [EC:2.7.6.1]	PRPS, prsA	65.3	479.3	1.6e-144
OG0001561	K00948	Metabolism	Carbohydrate metabolism	Pentose phosphate pathway	ribose-phosphate pyrophosphokinase [EC:2.7.6.1]	PRPS, prsA	65.3	479.3	1.6e-144
OG0002156	K00950	Metabolism	Metabolism of cofactors and vitamins	Folate biosynthesis	2-amino-4-hydroxy-6-hydroxymethyldihydropteridine diphosphokinase [EC:2.7.6.3]	folK	43.33	209.3	9.3e-63
OG0002136	K00951	Metabolism	Nucleotide metabolism	Purine metabolism	GTP pyrophosphokinase [EC:2.7.6.5]	relA	689.43	712.9	1e-214
OG0002648	K00954	Metabolism	Metabolism of cofactors and vitamins	Pantothenate and CoA biosynthesis	pantetheine-phosphate adenylyltransferase [EC:2.7.7.3]	E2.7.7.3A, coaD, kdtB	76.1	240.5	2.3e-72
OG0000451	K00962	Brite Hierarchies	Protein families: genetic information processing	Messenger RNA biogenesis	polyribonucleotide nucleotidyltransferase [EC:2.7.7.8]	pnp, PNPT1	315.47	1045.4	0
OG0000451	K00962	Genetic Information Processing	Folding, sorting and degradation	RNA degradation	polyribonucleotide nucleotidyltransferase [EC:2.7.7.8]	pnp, PNPT1	315.47	1045.4	0
OG0000451	K00962	Brite Hierarchies	Protein families: genetic information processing	Transfer RNA biogenesis	polyribonucleotide nucleotidyltransferase [EC:2.7.7.8]	pnp, PNPT1	315.47	1045.4	0
OG0001346	K00963	Metabolism	Carbohydrate metabolism	Galactose metabolism	UTP--glucose-1-phosphate uridylyltransferase [EC:2.7.7.9]	UGP2, galU, galF	78	151.4	7.1e-45
OG0001346	K00963	Metabolism	Carbohydrate metabolism	Pentose and glucuronate interconversions	UTP--glucose-1-phosphate uridylyltransferase [EC:2.7.7.9]	UGP2, galU, galF	78	151.4	7.1e-45
OG0001346	K00963	Metabolism	Glycan biosynthesis and metabolism	O-Antigen nucleotide sugar biosynthesis	UTP--glucose-1-phosphate uridylyltransferase [EC:2.7.7.9]	UGP2, galU, galF	78	151.4	7.1e-45
OG0001346	K00963	Metabolism	Carbohydrate metabolism	Starch and sucrose metabolism	UTP--glucose-1-phosphate uridylyltransferase [EC:2.7.7.9]	UGP2, galU, galF	78	151.4	7.1e-45
OG0001346	K00963	Metabolism	Carbohydrate metabolism	Amino sugar and nucleotide sugar metabolism	UTP--glucose-1-phosphate uridylyltransferase [EC:2.7.7.9]	UGP2, galU, galF	78	151.4	7.1e-45
OG0000951	K00965	Organismal Systems	Endocrine system	Prolactin signaling pathway	UDPglucose--hexose-1-phosphate uridylyltransferase [EC:2.7.7.12]	galT, GALT	76.03	481.5	7.1e-145
OG0000951	K00965	Metabolism	Carbohydrate metabolism	Galactose metabolism	UDPglucose--hexose-1-phosphate uridylyltransferase [EC:2.7.7.12]	galT, GALT	76.03	481.5	7.1e-145
OG0000951	K00965	Metabolism	Carbohydrate metabolism	Amino sugar and nucleotide sugar metabolism	UDPglucose--hexose-1-phosphate uridylyltransferase [EC:2.7.7.12]	galT, GALT	76.03	481.5	7.1e-145
OG0001993	K00969	Metabolism	Metabolism of cofactors and vitamins	Nicotinate and nicotinamide metabolism	nicotinate-nucleotide adenylyltransferase [EC:2.7.7.18]	nadD	112	226.3	1.1e-67
OG0002155	K00970	Brite Hierarchies	Protein families: genetic information processing	Messenger RNA biogenesis	poly(A) polymerase [EC:2.7.7.19]	pcnB	346.93	494.8	5.1e-149
OG0002155	K00970	Genetic Information Processing	Folding, sorting and degradation	RNA degradation	poly(A) polymerase [EC:2.7.7.19]	pcnB	346.93	494.8	5.1e-149
OG0000139	K00973	Metabolism	Biosynthesis of other secondary metabolites	Streptomycin biosynthesis	glucose-1-phosphate thymidylyltransferase [EC:2.7.7.24]	rfbA, rmlA, rffH	237.23	542.3	2.4e-163
OG0000139	K00973	Metabolism	Biosynthesis of other secondary metabolites	Acarbose and validamycin biosynthesis	glucose-1-phosphate thymidylyltransferase [EC:2.7.7.24]	rfbA, rmlA, rffH	237.23	542.3	2.4e-163
OG0000139	K00973	Metabolism	Glycan biosynthesis and metabolism	O-Antigen nucleotide sugar biosynthesis	glucose-1-phosphate thymidylyltransferase [EC:2.7.7.24]	rfbA, rmlA, rffH	237.23	542.3	2.4e-163
OG0000139	K00973	Metabolism	Metabolism of terpenoids and polyketides	Polyketide sugar unit biosynthesis	glucose-1-phosphate thymidylyltransferase [EC:2.7.7.24]	rfbA, rmlA, rffH	237.23	542.3	2.4e-163
OG0002392	K00974	Brite Hierarchies	Protein families: genetic information processing	Transfer RNA biogenesis	tRNA nucleotidyltransferase (CCA-adding enzyme) [EC:2.7.7.72 3.1.3.- 3.1.4.-]	cca	268.53	299.6	7.4e-90
OG0002392	K00974	Genetic Information Processing	Translation	RNA transport	tRNA nucleotidyltransferase (CCA-adding enzyme) [EC:2.7.7.72 3.1.3.- 3.1.4.-]	cca	268.53	299.6	7.4e-90
OG0001825	K00979	Brite Hierarchies	Protein families: metabolism	Lipopolysaccharide biosynthesis proteins	3-deoxy-manno-octulosonate cytidylyltransferase (CMP-KDO synthetase) [EC:2.7.7.38]	kdsB	159.4	399.9	2.9e-120
OG0001825	K00979	Metabolism	Glycan biosynthesis and metabolism	Lipopolysaccharide biosynthesis	3-deoxy-manno-octulosonate cytidylyltransferase (CMP-KDO synthetase) [EC:2.7.7.38]	kdsB	159.4	399.9	2.9e-120
OG0002319	K00981	Environmental Information Processing	Signal transduction	Phosphatidylinositol signaling system	phosphatidate cytidylyltransferase [EC:2.7.7.41]	E2.7.7.41, CDS1, CDS2, cdsA	48.57	210.5	6e-63
OG0002319	K00981	Metabolism	Lipid metabolism	Glycerophospholipid metabolism	phosphatidate cytidylyltransferase [EC:2.7.7.41]	E2.7.7.41, CDS1, CDS2, cdsA	48.57	210.5	6e-63
OG0002389	K00982	Not Included in Pathway or Brite	Unclassified: metabolism	Enzymes with EC numbers	[glutamine synthetase] adenylyltransferase / [glutamine synthetase]-adenylyl-L-tyrosine phosphorylase [EC:2.7.7.42 2.7.7.89]	glnE	133.27	1017.2	0
OG0002656	K00989	Brite Hierarchies	Protein families: genetic information processing	Transfer RNA biogenesis	ribonuclease PH [EC:2.7.7.56]	rph	162.77	455.8	2.2e-137
OG0002328	K00990	Environmental Information Processing	Signal transduction	Two-component system	[protein-PII] uridylyltransferase [EC:2.7.7.59]	glnD	172.43	945.9	3.8e-285
OG0002293	K00991	Metabolism	Metabolism of terpenoids and polyketides	Terpenoid backbone biosynthesis	2-C-methyl-D-erythritol 4-phosphate cytidylyltransferase [EC:2.7.7.60]	ispD	242.03	280.5	2.7e-84
OG0000996	K00995	Metabolism	Lipid metabolism	Glycerophospholipid metabolism	CDP-diacylglycerol---glycerol-3-phosphate 3-phosphatidyltransferase [EC:2.7.8.5]	pgsA, PGS1	124.17	153.2	1.8e-45
OG0001731	K00997	Metabolism	Metabolism of cofactors and vitamins	Pantothenate and CoA biosynthesis	holo-[acyl-carrier protein] synthase [EC:2.7.8.7]	acpS	95.67	152.5	2.7e-45
OG0002023	K00998	Metabolism	Lipid metabolism	Glycerophospholipid metabolism	CDP-diacylglycerol---serine O-phosphatidyltransferase [EC:2.7.8.8]	pssA	461.1	699.9	2e-211
OG0002023	K00998	Metabolism	Amino acid metabolism	Glycine, serine and threonine metabolism	CDP-diacylglycerol---serine O-phosphatidyltransferase [EC:2.7.8.8]	pssA	461.1	699.9	2e-211
OG0000876	K01000	Brite Hierarchies	Protein families: metabolism	Peptidoglycan biosynthesis and degradation proteins	phospho-N-acetylmuramoyl-pentapeptide-transferase [EC:2.7.8.13]	mraY	191.23	441.8	2.7e-133
OG0000876	K01000	Human Diseases	Drug resistance: antimicrobial	Vancomycin resistance	phospho-N-acetylmuramoyl-pentapeptide-transferase [EC:2.7.8.13]	mraY	191.23	441.8	2.7e-133
OG0000876	K01000	Metabolism	Glycan biosynthesis and metabolism	Peptidoglycan biosynthesis	phospho-N-acetylmuramoyl-pentapeptide-transferase [EC:2.7.8.13]	mraY	191.23	441.8	2.7e-133
OG0001259	K01007	Metabolism	Carbohydrate metabolism	Pyruvate metabolism	pyruvate, water dikinase [EC:2.7.9.2]	pps, ppsA	383.73	1095.6	0
OG0001259	K01007	Metabolism	Energy metabolism	Carbon fixation pathways in prokaryotes	pyruvate, water dikinase [EC:2.7.9.2]	pps, ppsA	383.73	1095.6	0
OG0001259	K01007	Metabolism	Energy metabolism	Methane metabolism	pyruvate, water dikinase [EC:2.7.9.2]	pps, ppsA	383.73	1095.6	0
OG0001259	K01007	Metabolism	Carbohydrate metabolism	Glycolysis / Gluconeogenesis	pyruvate, water dikinase [EC:2.7.9.2]	pps, ppsA	383.73	1095.6	0
OG0001339	K01008	Brite Hierarchies	Protein families: genetic information processing	Transfer RNA biogenesis	selenide, water dikinase [EC:2.7.9.3]	selD, SEPHS	139.73	436.4	2.1e-131
OG0001339	K01008	Metabolism	Metabolism of other amino acids	Selenocompound metabolism	selenide, water dikinase [EC:2.7.9.3]	selD, SEPHS	139.73	436.4	2.1e-131
OG0001905	K01011	Metabolism	Energy metabolism	Sulfur metabolism	thiosulfate/3-mercaptopyruvate sulfurtransferase [EC:2.8.1.1 2.8.1.2]	TST, MPST, sseA	192.13	320.5	2.6e-96
OG0001905	K01011	Metabolism	Amino acid metabolism	Cysteine and methionine metabolism	thiosulfate/3-mercaptopyruvate sulfurtransferase [EC:2.8.1.1 2.8.1.2]	TST, MPST, sseA	192.13	320.5	2.6e-96
OG0001905	K01011	Genetic Information Processing	Folding, sorting and degradation	Sulfur relay system	thiosulfate/3-mercaptopyruvate sulfurtransferase [EC:2.8.1.1 2.8.1.2]	TST, MPST, sseA	192.13	320.5	2.6e-96
OG0001924	K01012	Metabolism	Metabolism of cofactors and vitamins	Biotin metabolism	biotin synthase [EC:2.8.1.6]	bioB	168.2	566.5	7.8e-171
OG0002771	K01034	Metabolism	Amino acid metabolism	Lysine degradation	acetate CoA/acetoacetate CoA-transferase alpha subunit [EC:2.8.3.8 2.8.3.9]	atoD	296.3	342.4	1.3e-103
OG0002771	K01034	Metabolism	Xenobiotics biodegradation and metabolism	Aminobenzoate degradation	acetate CoA/acetoacetate CoA-transferase alpha subunit [EC:2.8.3.8 2.8.3.9]	atoD	296.3	342.4	1.3e-103
OG0002771	K01034	Environmental Information Processing	Signal transduction	Two-component system	acetate CoA/acetoacetate CoA-transferase alpha subunit [EC:2.8.3.8 2.8.3.9]	atoD	296.3	342.4	1.3e-103
OG0002771	K01034	Metabolism	Carbohydrate metabolism	Butanoate metabolism	acetate CoA/acetoacetate CoA-transferase alpha subunit [EC:2.8.3.8 2.8.3.9]	atoD	296.3	342.4	1.3e-103
OG0002771	K01034	Metabolism	Carbohydrate metabolism	Propanoate metabolism	acetate CoA/acetoacetate CoA-transferase alpha subunit [EC:2.8.3.8 2.8.3.9]	atoD	296.3	342.4	1.3e-103
OG0002772	K01035	Metabolism	Carbohydrate metabolism	Butanoate metabolism	acetate CoA/acetoacetate CoA-transferase beta subunit [EC:2.8.3.8 2.8.3.9]	atoA	312.07	319.6	1.3e-96
OG0002772	K01035	Metabolism	Carbohydrate metabolism	Propanoate metabolism	acetate CoA/acetoacetate CoA-transferase beta subunit [EC:2.8.3.8 2.8.3.9]	atoA	312.07	319.6	1.3e-96
OG0002772	K01035	Environmental Information Processing	Signal transduction	Two-component system	acetate CoA/acetoacetate CoA-transferase beta subunit [EC:2.8.3.8 2.8.3.9]	atoA	312.07	319.6	1.3e-96
OG0002772	K01035	Metabolism	Xenobiotics biodegradation and metabolism	Aminobenzoate degradation	acetate CoA/acetoacetate CoA-transferase beta subunit [EC:2.8.3.8 2.8.3.9]	atoA	312.07	319.6	1.3e-96
OG0002772	K01035	Metabolism	Amino acid metabolism	Lysine degradation	acetate CoA/acetoacetate CoA-transferase beta subunit [EC:2.8.3.8 2.8.3.9]	atoA	312.07	319.6	1.3e-96
OG0002666	K01042	Metabolism	Metabolism of other amino acids	Selenocompound metabolism	L-seryl-tRNA(Ser) seleniumtransferase [EC:2.9.1.1]	selA	246.53	620.2	6.4e-187
OG0002666	K01042	Genetic Information Processing	Translation	Aminoacyl-tRNA biosynthesis	L-seryl-tRNA(Ser) seleniumtransferase [EC:2.9.1.1]	selA	246.53	620.2	6.4e-187
OG0000395	K01048	Metabolism	Lipid metabolism	Glycerophospholipid metabolism	lysophospholipase [EC:3.1.1.5]	pldB	200.37	338.2	1.4e-101
OG0001563	K01056	Brite Hierarchies	Protein families: genetic information processing	Translation factors	peptidyl-tRNA hydrolase, PTH1 family [EC:3.1.1.29]	PTH1, pth, spoVC	53.9	258.8	1.2e-77
OG0001816	K01069	Metabolism	Carbohydrate metabolism	Pyruvate metabolism	hydroxyacylglutathione hydrolase [EC:3.1.2.6]	gloB, gloC, HAGH	120.73	198	3.5e-59
OG0002130	K01069	Metabolism	Carbohydrate metabolism	Pyruvate metabolism	hydroxyacylglutathione hydrolase [EC:3.1.2.6]	gloB, gloC, HAGH	120.73	268.3	1.5e-80
OG0000165	K01070	Metabolism	Energy metabolism	Methane metabolism	S-formylglutathione hydrolase [EC:3.1.2.12]	frmB, ESD, fghA	171.3	488.9	4.6e-147
OG0002442	K01077	Metabolism	Metabolism of cofactors and vitamins	Folate biosynthesis	alkaline phosphatase [EC:3.1.3.1]	E3.1.3.1, phoA, phoB	69.77	361.2	2.1e-108
OG0002442	K01077	Brite Hierarchies	Protein families: signaling and cellular processes	Glycosylphosphatidylinositol (GPI)-anchored proteins	alkaline phosphatase [EC:3.1.3.1]	E3.1.3.1, phoA, phoB	69.77	361.2	2.1e-108
OG0002442	K01077	Brite Hierarchies	Protein families: signaling and cellular processes	Exosome	alkaline phosphatase [EC:3.1.3.1]	E3.1.3.1, phoA, phoB	69.77	361.2	2.1e-108
OG0002442	K01077	Metabolism	Metabolism of cofactors and vitamins	Thiamine metabolism	alkaline phosphatase [EC:3.1.3.1]	E3.1.3.1, phoA, phoB	69.77	361.2	2.1e-108
OG0002442	K01077	Environmental Information Processing	Signal transduction	Two-component system	alkaline phosphatase [EC:3.1.3.1]	E3.1.3.1, phoA, phoB	69.77	361.2	2.1e-108
OG0002427	K01079	Metabolism	Amino acid metabolism	Glycine, serine and threonine metabolism	phosphoserine phosphatase [EC:3.1.3.3]	serB, PSPH	106.23	328.9	1.2e-98
OG0002427	K01079	Metabolism	Energy metabolism	Methane metabolism	phosphoserine phosphatase [EC:3.1.3.3]	serB, PSPH	106.23	328.9	1.2e-98
OG0002427	K01079	Brite Hierarchies	Protein families: metabolism	Protein phosphatases and associated proteins	phosphoserine phosphatase [EC:3.1.3.3]	serB, PSPH	106.23	328.9	1.2e-98
OG0000420	K01082	Metabolism	Energy metabolism	Sulfur metabolism	3'(2'), 5'-bisphosphate nucleotidase [EC:3.1.3.7]	cysQ, MET22, BPNT1	176.87	274.3	3.1e-82
OG0000420	K01082	Brite Hierarchies	Protein families: genetic information processing	Transfer RNA biogenesis	3'(2'), 5'-bisphosphate nucleotidase [EC:3.1.3.7]	cysQ, MET22, BPNT1	176.87	274.3	3.1e-82
OG0000145	K01085	Metabolism	Carbohydrate metabolism	Glycolysis / Gluconeogenesis	glucose-1-phosphatase [EC:3.1.3.10]	agp	463.5	609.4	3.9e-184
OG0001872	K01089	Metabolism	Amino acid metabolism	Histidine metabolism	imidazoleglycerol-phosphate dehydratase / histidinol-phosphatase [EC:4.2.1.19 3.1.3.15]	hisB	328.77	571.4	1.2e-172
OG0002743	K01091	Metabolism	Carbohydrate metabolism	Glyoxylate and dicarboxylate metabolism	phosphoglycolate phosphatase [EC:3.1.3.18]	gph	120.37	188	5.3e-56
OG0001713	K01092	Metabolism	Carbohydrate metabolism	Inositol phosphate metabolism	myo-inositol-1(or 4)-monophosphatase [EC:3.1.3.25]	E3.1.3.25, IMPA, suhB	207.9	335.3	9.1e-101
OG0001713	K01092	Metabolism	Biosynthesis of other secondary metabolites	Streptomycin biosynthesis	myo-inositol-1(or 4)-monophosphatase [EC:3.1.3.25]	E3.1.3.25, IMPA, suhB	207.9	335.3	9.1e-101
OG0001713	K01092	Environmental Information Processing	Signal transduction	Phosphatidylinositol signaling system	myo-inositol-1(or 4)-monophosphatase [EC:3.1.3.25]	E3.1.3.25, IMPA, suhB	207.9	335.3	9.1e-101
OG0001395	K01096	Metabolism	Lipid metabolism	Glycerophospholipid metabolism	phosphatidylglycerophosphatase B [EC:3.1.3.27 3.6.1.75 3.1.3.4 3.6.1.27]	pgpB	124.2	257.5	1.6e-77
OG0002464	K01104	Environmental Information Processing	Signal transduction	Two-component system	protein-tyrosine phosphatase [EC:3.1.3.48]	E3.1.3.48	72.67	93.2	2e-27
OG0001487	K01118	Not Included in Pathway or Brite	Unclassified: metabolism	Enzymes with EC numbers	FMN-dependent NADH-azoreductase [EC:1.7.1.17]	acpD, azoR	92.5	244.6	2.7e-73
OG0001933	K01119	Metabolism	Nucleotide metabolism	Pyrimidine metabolism	2',3'-cyclic-nucleotide 2'-phosphodiesterase / 3'-nucleotidase [EC:3.1.4.16 3.1.3.6]	cpdB	358.47	836.7	3.1e-252
OG0001933	K01119	Metabolism	Nucleotide metabolism	Purine metabolism	2',3'-cyclic-nucleotide 2'-phosphodiesterase / 3'-nucleotidase [EC:3.1.4.16 3.1.3.6]	cpdB	358.47	836.7	3.1e-252
OG0000489	K01126	Metabolism	Lipid metabolism	Glycerophospholipid metabolism	glycerophosphoryl diester phosphodiesterase [EC:3.1.4.46]	E3.1.4.46, glpQ, ugpQ	135.67	208.8	1.5e-62
OG0002139	K01129	Metabolism	Nucleotide metabolism	Purine metabolism	dGTPase [EC:3.1.5.1]	dgt	97.4	310.9	2.7e-93
OG0002582	K01139	Metabolism	Nucleotide metabolism	Purine metabolism	GTP diphosphokinase / guanosine-3',5'-bis(diphosphate) 3'-diphosphatase [EC:2.7.6.5 3.1.7.2]	spoT	799.67	960.9	7.5e-290
OG0002582	K01139	Brite Hierarchies	Protein families: genetic information processing	Ribosome biogenesis	GTP diphosphokinase / guanosine-3',5'-bis(diphosphate) 3'-diphosphatase [EC:2.7.6.5 3.1.7.2]	spoT	799.67	960.9	7.5e-290
OG0001045	K01141	Genetic Information Processing	Replication and repair	Mismatch repair	exodeoxyribonuclease I [EC:3.1.11.1]	sbcB, exoI	329.7	735.1	5.5e-222
OG0001045	K01141	Brite Hierarchies	Protein families: genetic information processing	DNA repair and recombination proteins	exodeoxyribonuclease I [EC:3.1.11.1]	sbcB, exoI	329.7	735.1	5.5e-222
OG0001341	K01142	Brite Hierarchies	Protein families: genetic information processing	DNA repair and recombination proteins	exodeoxyribonuclease III [EC:3.1.11.2]	E3.1.11.2, xthA	222.07	301.7	1.6e-90
OG0001341	K01142	Genetic Information Processing	Replication and repair	Base excision repair	exodeoxyribonuclease III [EC:3.1.11.2]	E3.1.11.2, xthA	222.07	301.7	1.6e-90
OG0002337	K01146	Not Included in Pathway or Brite	Unclassified: genetic information processing	Replication and repair	protein Xni	xni	255.6	361.2	4.3e-109
OG0001400	K01147	Brite Hierarchies	Protein families: genetic information processing	Transfer RNA biogenesis	exoribonuclease II [EC:3.1.13.1]	rnb	384.97	446.6	3.2e-134
OG0001579	K01150	Not Included in Pathway or Brite	Unclassified: metabolism	Enzymes with EC numbers	deoxyribonuclease I [EC:3.1.21.1]	endA	133.47	359.4	2.8e-108
OG0001035	K01151	Genetic Information Processing	Replication and repair	Base excision repair	deoxyribonuclease IV [EC:3.1.21.2]	nfo	116.43	374.3	1.1e-112
OG0001035	K01151	Brite Hierarchies	Protein families: genetic information processing	DNA repair and recombination proteins	deoxyribonuclease IV [EC:3.1.21.2]	nfo	116.43	374.3	1.1e-112
OG0001534	K01159	Brite Hierarchies	Protein families: genetic information processing	DNA repair and recombination proteins	crossover junction endodeoxyribonuclease RuvC [EC:3.1.21.10]	ruvC	34.03	256.8	5.3e-77
OG0001534	K01159	Genetic Information Processing	Replication and repair	Homologous recombination	crossover junction endodeoxyribonuclease RuvC [EC:3.1.21.10]	ruvC	34.03	256.8	5.3e-77
OG0000632	K01167	Brite Hierarchies	Protein families: genetic information processing	Messenger RNA biogenesis	ribonuclease T1 [EC:4.6.1.24]	rnaSA	50.67	59.3	8.2e-17
OG0000632	K01167	Brite Hierarchies	Protein families: genetic information processing	Transfer RNA biogenesis	ribonuclease T1 [EC:4.6.1.24]	rnaSA	50.67	59.3	8.2e-17
OG0001969	K01175	Not Included in Pathway or Brite	Unclassified: metabolism	Enzymes with EC numbers	esterase [EC:3.1.-.-]	ybfF	272.53	338	1.3e-101
OG0000949	K01190	Metabolism	Carbohydrate metabolism	Galactose metabolism	beta-galactosidase [EC:3.2.1.23]	lacZ	383.17	602.5	2.6e-181
OG0000949	K01190	Metabolism	Glycan biosynthesis and metabolism	Other glycan degradation	beta-galactosidase [EC:3.2.1.23]	lacZ	383.17	602.5	2.6e-181
OG0000949	K01190	Metabolism	Lipid metabolism	Sphingolipid metabolism	beta-galactosidase [EC:3.2.1.23]	lacZ	383.17	602.5	2.6e-181
OG0002447	K01207	Metabolism	Carbohydrate metabolism	Amino sugar and nucleotide sugar metabolism	beta-N-acetylhexosaminidase [EC:3.2.1.52]	nagZ	259.83	493.6	1.7e-148
OG0002447	K01207	Human Diseases	Drug resistance: antimicrobial	beta-Lactam resistance	beta-N-acetylhexosaminidase [EC:3.2.1.52]	nagZ	259.83	493.6	1.7e-148
OG0002447	K01207	Metabolism	Glycan biosynthesis and metabolism	Glycosaminoglycan degradation	beta-N-acetylhexosaminidase [EC:3.2.1.52]	nagZ	259.83	493.6	1.7e-148
OG0000263	K01207	Metabolism	Carbohydrate metabolism	Amino sugar and nucleotide sugar metabolism	beta-N-acetylhexosaminidase [EC:3.2.1.52]	nagZ	259.83	332.4	9.7e-100
OG0000263	K01207	Human Diseases	Drug resistance: antimicrobial	beta-Lactam resistance	beta-N-acetylhexosaminidase [EC:3.2.1.52]	nagZ	259.83	332.4	9.7e-100
OG0000263	K01207	Metabolism	Glycan biosynthesis and metabolism	Glycosaminoglycan degradation	beta-N-acetylhexosaminidase [EC:3.2.1.52]	nagZ	259.83	332.4	9.7e-100
OG0002140	K01243	Metabolism	Amino acid metabolism	Cysteine and methionine metabolism	adenosylhomocysteine nucleosidase [EC:3.2.2.9]	mtnN, mtn, pfs	111	282.8	6.5e-85
OG0002576	K01246	Genetic Information Processing	Replication and repair	Base excision repair	DNA-3-methyladenine glycosylase I [EC:3.2.2.20]	tag	53.8	318.1	1.8e-95
OG0002576	K01246	Brite Hierarchies	Protein families: genetic information processing	DNA repair and recombination proteins	DNA-3-methyladenine glycosylase I [EC:3.2.2.20]	tag	53.8	318.1	1.8e-95
OG0001473	K01251	Brite Hierarchies	Protein families: metabolism	Protein phosphatases and associated proteins	adenosylhomocysteinase [EC:3.13.2.1]	E3.3.1.1, ahcY	65.3	470.9	7.8e-142
OG0001473	K01251	Brite Hierarchies	Protein families: signaling and cellular processes	Exosome	adenosylhomocysteinase [EC:3.13.2.1]	E3.3.1.1, ahcY	65.3	470.9	7.8e-142
OG0001473	K01251	Metabolism	Amino acid metabolism	Cysteine and methionine metabolism	adenosylhomocysteinase [EC:3.13.2.1]	E3.3.1.1, ahcY	65.3	470.9	7.8e-142
OG0000476	K01255	Metabolism	Metabolism of other amino acids	Glutathione metabolism	leucyl aminopeptidase [EC:3.4.11.1]	CARP, pepA	429.8	599.7	1.8e-180
OG0000476	K01255	Brite Hierarchies	Protein families: metabolism	Peptidases and inhibitors	leucyl aminopeptidase [EC:3.4.11.1]	CARP, pepA	429.8	599.7	1.8e-180
OG0001812	K01256	Metabolism	Metabolism of other amino acids	Glutathione metabolism	aminopeptidase N [EC:3.4.11.2]	pepN	438.83	881.9	1.6e-265
OG0001812	K01256	Brite Hierarchies	Protein families: metabolism	Peptidases and inhibitors	aminopeptidase N [EC:3.4.11.2]	pepN	438.83	881.9	1.6e-265
OG0001074	K01258	Brite Hierarchies	Protein families: metabolism	Peptidases and inhibitors	tripeptide aminopeptidase [EC:3.4.11.4]	pepT	177.83	486.8	1.3e-146
OG0000909	K01262	Brite Hierarchies	Protein families: metabolism	Peptidases and inhibitors	Xaa-Pro aminopeptidase [EC:3.4.11.9]	pepP	258.47	372.4	7e-112
OG0002326	K01265	Brite Hierarchies	Protein families: metabolism	Peptidases and inhibitors	methionyl aminopeptidase [EC:3.4.11.18]	map	133.63	366.4	3.3e-110
OG0001726	K01265	Brite Hierarchies	Protein families: metabolism	Peptidases and inhibitors	methionyl aminopeptidase [EC:3.4.11.18]	map	133.63	331.9	9.9e-100
OG0002055	K01270	Brite Hierarchies	Protein families: metabolism	Peptidases and inhibitors	dipeptidase D [EC:3.4.13.-]	pepD	189.13	726.2	4.2e-219
OG0002055	K01270	Metabolism	Metabolism of other amino acids	Glutathione metabolism	dipeptidase D [EC:3.4.13.-]	pepD	189.13	726.2	4.2e-219
OG0002564	K01286	Not Included in Pathway or Brite	Unclassified: metabolism	Enzymes with EC numbers	D-alanyl-D-alanine carboxypeptidase [EC:3.4.16.4]	E3.4.16.4	169.77	176.9	1.2e-52
OG0000836	K01299	Brite Hierarchies	Protein families: metabolism	Peptidases and inhibitors	carboxypeptidase Taq [EC:3.4.17.19]	E3.4.17.19	188.67	320.1	3.5e-96
OG0000737	K01338	Brite Hierarchies	Protein families: metabolism	Peptidases and inhibitors	ATP-dependent Lon protease [EC:3.4.21.53]	lon	867.6	1142.6	0
OG0000737	K01338	Cellular Processes	Cell growth and death	Cell cycle - Caulobacter	ATP-dependent Lon protease [EC:3.4.21.53]	lon	867.6	1142.6	0
OG0001619	K01354	Brite Hierarchies	Protein families: metabolism	Peptidases and inhibitors	oligopeptidase B [EC:3.4.21.83]	ptrB	492.87	938.2	7.3e-283
OG0001619	K01354	Human Diseases	Infectious disease: parasitic	Chagas disease	oligopeptidase B [EC:3.4.21.83]	ptrB	492.87	938.2	7.3e-283
OG0001619	K01354	Human Diseases	Infectious disease: parasitic	African trypanosomiasis	oligopeptidase B [EC:3.4.21.83]	ptrB	492.87	938.2	7.3e-283
OG0002486	K01356	Brite Hierarchies	Protein families: metabolism	Peptidases and inhibitors	repressor LexA [EC:3.4.21.88]	lexA	132.4	226.4	9.7e-68
OG0002486	K01356	Brite Hierarchies	Protein families: genetic information processing	DNA repair and recombination proteins	repressor LexA [EC:3.4.21.88]	lexA	132.4	226.4	9.7e-68
OG0000735	K01358	Organismal Systems	Aging	Longevity regulating pathway - worm	ATP-dependent Clp protease, protease subunit [EC:3.4.21.92]	clpP, CLPP	58.07	345.7	4.8e-104
OG0000735	K01358	Cellular Processes	Cell growth and death	Cell cycle - Caulobacter	ATP-dependent Clp protease, protease subunit [EC:3.4.21.92]	clpP, CLPP	58.07	345.7	4.8e-104
OG0000735	K01358	Brite Hierarchies	Protein families: metabolism	Peptidases and inhibitors	ATP-dependent Clp protease, protease subunit [EC:3.4.21.92]	clpP, CLPP	58.07	345.7	4.8e-104
OG0002161	K01406	Brite Hierarchies	Protein families: metabolism	Peptidases and inhibitors	serralysin [EC:3.4.24.40]	prtC	69.33	122.3	3.8e-36
OG0002161	K01406	Human Diseases	Drug resistance: antimicrobial	Cationic antimicrobial peptide (CAMP) resistance	serralysin [EC:3.4.24.40]	prtC	69.33	122.3	3.8e-36
OG0002349	K01407	Brite Hierarchies	Protein families: metabolism	Peptidases and inhibitors	protease III [EC:3.4.24.55]	ptrA	863.87	1371.4	0
OG0002723	K01414	Brite Hierarchies	Protein families: metabolism	Peptidases and inhibitors	oligopeptidase A [EC:3.4.24.70]	prlC	781	1011.1	0
OG0002616	K01419	Brite Hierarchies	Protein families: metabolism	Peptidases and inhibitors	ATP-dependent HslUV protease, peptidase subunit HslV [EC:3.4.25.2]	hslV, clpQ	90.67	330.6	2.1e-99
OG0001480	K01420	Brite Hierarchies	Protein families: genetic information processing	Transcription factors	CRP/FNR family transcriptional regulator, anaerobic regulatory protein	fnr	206.33	328.5	5.7e-99
OG0001201	K01423	Brite Hierarchies	Protein families: metabolism	Peptidases and inhibitors	beta-barrel assembly-enhancing protease [EC:3.4.-.-]	bepA	210.5	491.6	6.6e-148
OG0002218	K01424	Metabolism	Amino acid metabolism	Alanine, aspartate and glutamate metabolism	L-asparaginase [EC:3.5.1.1]	E3.5.1.1, ansA, ansB	61.2	343.9	2.9e-103
OG0002218	K01424	Metabolism	Metabolism of other amino acids	Cyanoamino acid metabolism	L-asparaginase [EC:3.5.1.1]	E3.5.1.1, ansA, ansB	61.2	343.9	2.9e-103
OG0001337	K01424	Metabolism	Amino acid metabolism	Alanine, aspartate and glutamate metabolism	L-asparaginase [EC:3.5.1.1]	E3.5.1.1, ansA, ansB	61.2	339	8.9e-102
OG0001337	K01424	Metabolism	Metabolism of other amino acids	Cyanoamino acid metabolism	L-asparaginase [EC:3.5.1.1]	E3.5.1.1, ansA, ansB	61.2	339	8.9e-102
OG0002688	K01425	Metabolism	Metabolism of other amino acids	D-Glutamine and D-glutamate metabolism	glutaminase [EC:3.5.1.2]	glsA, GLS	93.97	359.8	5.1e-108
OG0002688	K01425	Environmental Information Processing	Signal transduction	Two-component system	glutaminase [EC:3.5.1.2]	glsA, GLS	93.97	359.8	5.1e-108
OG0002688	K01425	Metabolism	Amino acid metabolism	Alanine, aspartate and glutamate metabolism	glutaminase [EC:3.5.1.2]	glsA, GLS	93.97	359.8	5.1e-108
OG0002688	K01425	Human Diseases	Cancer: overview	MicroRNAs in cancer	glutaminase [EC:3.5.1.2]	glsA, GLS	93.97	359.8	5.1e-108
OG0002688	K01425	Organismal Systems	Nervous system	Glutamatergic synapse	glutaminase [EC:3.5.1.2]	glsA, GLS	93.97	359.8	5.1e-108
OG0002688	K01425	Metabolism	Amino acid metabolism	Arginine biosynthesis	glutaminase [EC:3.5.1.2]	glsA, GLS	93.97	359.8	5.1e-108
OG0002688	K01425	Organismal Systems	Nervous system	GABAergic synapse	glutaminase [EC:3.5.1.2]	glsA, GLS	93.97	359.8	5.1e-108
OG0002688	K01425	Human Diseases	Cancer: overview	Central carbon metabolism in cancer	glutaminase [EC:3.5.1.2]	glsA, GLS	93.97	359.8	5.1e-108
OG0002688	K01425	Organismal Systems	Excretory system	Proximal tubule bicarbonate reclamation	glutaminase [EC:3.5.1.2]	glsA, GLS	93.97	359.8	5.1e-108
OG0001116	K01425	Metabolism	Metabolism of other amino acids	D-Glutamine and D-glutamate metabolism	glutaminase [EC:3.5.1.2]	glsA, GLS	93.97	386.3	4.6e-116
OG0001116	K01425	Environmental Information Processing	Signal transduction	Two-component system	glutaminase [EC:3.5.1.2]	glsA, GLS	93.97	386.3	4.6e-116
OG0001116	K01425	Metabolism	Amino acid metabolism	Alanine, aspartate and glutamate metabolism	glutaminase [EC:3.5.1.2]	glsA, GLS	93.97	386.3	4.6e-116
OG0001116	K01425	Human Diseases	Cancer: overview	MicroRNAs in cancer	glutaminase [EC:3.5.1.2]	glsA, GLS	93.97	386.3	4.6e-116
OG0001116	K01425	Organismal Systems	Nervous system	Glutamatergic synapse	glutaminase [EC:3.5.1.2]	glsA, GLS	93.97	386.3	4.6e-116
OG0001116	K01425	Metabolism	Amino acid metabolism	Arginine biosynthesis	glutaminase [EC:3.5.1.2]	glsA, GLS	93.97	386.3	4.6e-116
OG0001116	K01425	Organismal Systems	Nervous system	GABAergic synapse	glutaminase [EC:3.5.1.2]	glsA, GLS	93.97	386.3	4.6e-116
OG0001116	K01425	Human Diseases	Cancer: overview	Central carbon metabolism in cancer	glutaminase [EC:3.5.1.2]	glsA, GLS	93.97	386.3	4.6e-116
OG0001116	K01425	Organismal Systems	Excretory system	Proximal tubule bicarbonate reclamation	glutaminase [EC:3.5.1.2]	glsA, GLS	93.97	386.3	4.6e-116
OG0002087	K01425	Metabolism	Metabolism of other amino acids	D-Glutamine and D-glutamate metabolism	glutaminase [EC:3.5.1.2]	glsA, GLS	93.97	411.5	1.1e-123
OG0002087	K01425	Environmental Information Processing	Signal transduction	Two-component system	glutaminase [EC:3.5.1.2]	glsA, GLS	93.97	411.5	1.1e-123
OG0002087	K01425	Metabolism	Amino acid metabolism	Alanine, aspartate and glutamate metabolism	glutaminase [EC:3.5.1.2]	glsA, GLS	93.97	411.5	1.1e-123
OG0002087	K01425	Human Diseases	Cancer: overview	MicroRNAs in cancer	glutaminase [EC:3.5.1.2]	glsA, GLS	93.97	411.5	1.1e-123
OG0002087	K01425	Organismal Systems	Nervous system	Glutamatergic synapse	glutaminase [EC:3.5.1.2]	glsA, GLS	93.97	411.5	1.1e-123
OG0002087	K01425	Metabolism	Amino acid metabolism	Arginine biosynthesis	glutaminase [EC:3.5.1.2]	glsA, GLS	93.97	411.5	1.1e-123
OG0002087	K01425	Organismal Systems	Nervous system	GABAergic synapse	glutaminase [EC:3.5.1.2]	glsA, GLS	93.97	411.5	1.1e-123
OG0002087	K01425	Human Diseases	Cancer: overview	Central carbon metabolism in cancer	glutaminase [EC:3.5.1.2]	glsA, GLS	93.97	411.5	1.1e-123
OG0002087	K01425	Organismal Systems	Excretory system	Proximal tubule bicarbonate reclamation	glutaminase [EC:3.5.1.2]	glsA, GLS	93.97	411.5	1.1e-123
OG0001343	K01433	Metabolism	Metabolism of cofactors and vitamins	One carbon pool by folate	formyltetrahydrofolate deformylase [EC:3.5.1.10]	purU	207.73	396.2	2.9e-119
OG0001343	K01433	Metabolism	Carbohydrate metabolism	Glyoxylate and dicarboxylate metabolism	formyltetrahydrofolate deformylase [EC:3.5.1.10]	purU	207.73	396.2	2.9e-119
OG0002605	K01438	Metabolism	Amino acid metabolism	Arginine biosynthesis	acetylornithine deacetylase [EC:3.5.1.16]	argE	284.23	376.7	3.8e-113
OG0001217	K01439	Metabolism	Amino acid metabolism	Lysine biosynthesis	succinyl-diaminopimelate desuccinylase [EC:3.5.1.18]	dapE	274.43	363	4.5e-109
OG0001217	K01439	Brite Hierarchies	Protein families: metabolism	Peptidases and inhibitors	succinyl-diaminopimelate desuccinylase [EC:3.5.1.18]	dapE	274.43	363	4.5e-109
OG0001976	K01443	Metabolism	Carbohydrate metabolism	Amino sugar and nucleotide sugar metabolism	N-acetylglucosamine-6-phosphate deacetylase [EC:3.5.1.25]	nagA, AMDHD2	177.77	401.6	1.2e-120
OG0000806	K01443	Metabolism	Carbohydrate metabolism	Amino sugar and nucleotide sugar metabolism	N-acetylglucosamine-6-phosphate deacetylase [EC:3.5.1.25]	nagA, AMDHD2	177.77	397.3	2.3e-119
OG0000112	K01447	Not Included in Pathway or Brite	Unclassified: metabolism	Enzymes with EC numbers	N-acetylmuramoyl-L-alanine amidase [EC:3.5.1.28]	xlyAB	45.8	94.6	1.2e-27
OG0001166	K01447	Not Included in Pathway or Brite	Unclassified: metabolism	Enzymes with EC numbers	N-acetylmuramoyl-L-alanine amidase [EC:3.5.1.28]	xlyAB	45.8	124.5	9.9e-37
OG0002345	K01448	Human Diseases	Drug resistance: antimicrobial	Cationic antimicrobial peptide (CAMP) resistance	N-acetylmuramoyl-L-alanine amidase [EC:3.5.1.28]	amiABC	34.7	234.6	2.5e-70
OG0002345	K01448	Brite Hierarchies	Protein families: genetic information processing	Chromosome and associated proteins	N-acetylmuramoyl-L-alanine amidase [EC:3.5.1.28]	amiABC	34.7	234.6	2.5e-70
OG0002345	K01448	Brite Hierarchies	Protein families: metabolism	Peptidoglycan biosynthesis and degradation proteins	N-acetylmuramoyl-L-alanine amidase [EC:3.5.1.28]	amiABC	34.7	234.6	2.5e-70
OG0000404	K01448	Human Diseases	Drug resistance: antimicrobial	Cationic antimicrobial peptide (CAMP) resistance	N-acetylmuramoyl-L-alanine amidase [EC:3.5.1.28]	amiABC	34.7	212.9	1e-63
OG0000404	K01448	Brite Hierarchies	Protein families: genetic information processing	Chromosome and associated proteins	N-acetylmuramoyl-L-alanine amidase [EC:3.5.1.28]	amiABC	34.7	212.9	1e-63
OG0000404	K01448	Brite Hierarchies	Protein families: metabolism	Peptidoglycan biosynthesis and degradation proteins	N-acetylmuramoyl-L-alanine amidase [EC:3.5.1.28]	amiABC	34.7	212.9	1e-63
OG0000793	K01460	Metabolism	Metabolism of other amino acids	Glutathione metabolism	glutathionylspermidine amidase/synthetase [EC:3.5.1.78 6.3.1.8]	gsp	836.8	1104.3	0
OG0002553	K01462	Not Included in Pathway or Brite	Unclassified: metabolism	Enzymes with EC numbers	peptide deformylase [EC:3.5.1.88]	PDF, def	66.97	210.6	3.7e-63
OG0000208	K01462	Not Included in Pathway or Brite	Unclassified: metabolism	Enzymes with EC numbers	peptide deformylase [EC:3.5.1.88]	PDF, def	66.97	214	3.4e-64
OG0002202	K01464	Brite Hierarchies	Protein families: signaling and cellular processes	Exosome	dihydropyrimidinase [EC:3.5.2.2]	DPYS, dht, hydA	404.17	582.9	1.4e-175
OG0002202	K01464	Metabolism	Nucleotide metabolism	Pyrimidine metabolism	dihydropyrimidinase [EC:3.5.2.2]	DPYS, dht, hydA	404.17	582.9	1.4e-175
OG0002202	K01464	Metabolism	Metabolism of cofactors and vitamins	Pantothenate and CoA biosynthesis	dihydropyrimidinase [EC:3.5.2.2]	DPYS, dht, hydA	404.17	582.9	1.4e-175
OG0002202	K01464	Metabolism	Metabolism of other amino acids	beta-Alanine metabolism	dihydropyrimidinase [EC:3.5.2.2]	DPYS, dht, hydA	404.17	582.9	1.4e-175
OG0002202	K01464	Metabolism	Xenobiotics biodegradation and metabolism	Drug metabolism - other enzymes	dihydropyrimidinase [EC:3.5.2.2]	DPYS, dht, hydA	404.17	582.9	1.4e-175
OG0001759	K01470	Metabolism	Amino acid metabolism	Arginine and proline metabolism	creatinine amidohydrolase [EC:3.5.2.10]	E3.5.2.10	85.6	199.8	1.1e-59
OG0000850	K01480	Metabolism	Amino acid metabolism	Arginine and proline metabolism	agmatinase [EC:3.5.3.11]	speB	190.37	365.8	5.8e-110
OG0001897	K01485	Metabolism	Amino acid metabolism	Arginine and proline metabolism	cytosine/creatinine deaminase [EC:3.5.4.1 3.5.4.21]	codA	165.9	524.3	4.9e-158
OG0001897	K01485	Metabolism	Nucleotide metabolism	Pyrimidine metabolism	cytosine/creatinine deaminase [EC:3.5.4.1 3.5.4.21]	codA	165.9	524.3	4.9e-158
OG0002216	K01487	Metabolism	Nucleotide metabolism	Purine metabolism	guanine deaminase [EC:3.5.4.3]	E3.5.4.3, guaD	312.53	527.2	1.2e-158
OG0001409	K01488	Metabolism	Nucleotide metabolism	Purine metabolism	adenosine deaminase [EC:3.5.4.4]	add, ADA	317.5	348.9	8.3e-105
OG0001409	K01488	Human Diseases	Immune disease	Primary immunodeficiency	adenosine deaminase [EC:3.5.4.4]	add, ADA	317.5	348.9	8.3e-105
OG0001889	K01489	Metabolism	Nucleotide metabolism	Pyrimidine metabolism	cytidine deaminase [EC:3.5.4.5]	cdd, CDA	46.03	109.6	3.2e-32
OG0001889	K01489	Metabolism	Xenobiotics biodegradation and metabolism	Drug metabolism - other enzymes	cytidine deaminase [EC:3.5.4.5]	cdd, CDA	46.03	109.6	3.2e-32
OG0000789	K01491	Metabolism	Metabolism of cofactors and vitamins	One carbon pool by folate	methylenetetrahydrofolate dehydrogenase (NADP+) / methenyltetrahydrofolate cyclohydrolase [EC:1.5.1.5 3.5.4.9]	folD	408.63	456	3e-137
OG0000789	K01491	Metabolism	Energy metabolism	Carbon fixation pathways in prokaryotes	methylenetetrahydrofolate dehydrogenase (NADP+) / methenyltetrahydrofolate cyclohydrolase [EC:1.5.1.5 3.5.4.9]	folD	408.63	456	3e-137
OG0001883	K01494	Metabolism	Nucleotide metabolism	Pyrimidine metabolism	dCTP deaminase [EC:3.5.4.13]	dcd	80.9	196.6	8.4e-59
OG0001892	K01495	Metabolism	Metabolism of cofactors and vitamins	Folate biosynthesis	GTP cyclohydrolase IA [EC:3.5.4.16]	GCH1, folE	50.07	225.6	1e-67
OG0001394	K01497	Cellular Processes	Cellular community - prokaryotes	Quorum sensing	GTP cyclohydrolase II [EC:3.5.4.25]	ribA, RIB1	225.83	338	1.5e-101
OG0001394	K01497	Metabolism	Metabolism of cofactors and vitamins	Folate biosynthesis	GTP cyclohydrolase II [EC:3.5.4.25]	ribA, RIB1	225.83	338	1.5e-101
OG0001394	K01497	Metabolism	Metabolism of cofactors and vitamins	Riboflavin metabolism	GTP cyclohydrolase II [EC:3.5.4.25]	ribA, RIB1	225.83	338	1.5e-101
OG0000427	K01507	Metabolism	Energy metabolism	Oxidative phosphorylation	inorganic pyrophosphatase [EC:3.6.1.1]	ppa	18.7	167.9	6.9e-50
OG0001791	K01512	Metabolism	Carbohydrate metabolism	Pyruvate metabolism	acylphosphatase [EC:3.6.1.7]	acyP	73.67	90.4	2.5e-26
OG0001791	K01512	Metabolism	Xenobiotics biodegradation and metabolism	Aminobenzoate degradation	acylphosphatase [EC:3.6.1.7]	acyP	73.67	90.4	2.5e-26
OG0002381	K01515	Metabolism	Nucleotide metabolism	Purine metabolism	ADP-ribose pyrophosphatase [EC:3.6.1.13 3.6.1.-]	nudF	139.8	157.2	1.2e-46
OG0002083	K01519	Metabolism	Nucleotide metabolism	Purine metabolism	XTP/dITP diphosphohydrolase [EC:3.6.1.66]	ITPA	51.1	250.7	2.5e-75
OG0002083	K01519	Metabolism	Xenobiotics biodegradation and metabolism	Drug metabolism - other enzymes	XTP/dITP diphosphohydrolase [EC:3.6.1.66]	ITPA	51.1	250.7	2.5e-75
OG0000366	K01524	Metabolism	Nucleotide metabolism	Purine metabolism	exopolyphosphatase / guanosine-5'-triphosphate,3'-diphosphate pyrophosphatase [EC:3.6.1.11 3.6.1.40]	ppx-gppA	159	303.6	3.8e-91
OG0001187	K01524	Metabolism	Nucleotide metabolism	Purine metabolism	exopolyphosphatase / guanosine-5'-triphosphate,3'-diphosphate pyrophosphatase [EC:3.6.1.11 3.6.1.40]	ppx-gppA	159	308.7	1e-92
OG0002371	K01525	Metabolism	Nucleotide metabolism	Purine metabolism	bis(5'-nucleosyl)-tetraphosphatase (symmetrical) [EC:3.6.1.41]	apaH	117.23	399.8	1.6e-120
OG0002419	K01529	Metabolism	Nucleotide metabolism	Purine metabolism	inosine/xanthosine triphosphatase [EC:3.6.1.73]	yjjX	86.6	209.8	5.9e-63
OG0001468	K01531	Not Included in Pathway or Brite	Unclassified: metabolism	Enzymes with EC numbers	P-type Mg2+ transporter [EC:7.2.2.14]	mgtA, mgtB	716.9	1297.1	0
OG0000768	K01533	Not Included in Pathway or Brite	Unclassified: metabolism	Enzymes with EC numbers	P-type Cu2+ transporter [EC:7.2.2.9]	copB	861.23	890.3	3.4e-268
OG0000592	K01534	Not Included in Pathway or Brite	Unclassified: metabolism	Enzymes with EC numbers	Zn2+/Cd2+-exporting ATPase [EC:7.2.2.12 7.2.2.21]	zntA	703.97	816.8	3e-246
OG0000611	K01545	Environmental Information Processing	Signal transduction	Two-component system	potassium-transporting ATPase KdpF subunit	kdpF	26.77	39.8	7e-11
OG0000612	K01546	Environmental Information Processing	Signal transduction	Two-component system	potassium-transporting ATPase potassium-binding subunit	kdpA	140.8	880.5	1.1e-265
OG0000613	K01547	Environmental Information Processing	Signal transduction	Two-component system	potassium-transporting ATPase ATP-binding subunit [EC:7.2.2.6]	kdpB	348.53	1197.6	0
OG0000614	K01548	Environmental Information Processing	Signal transduction	Two-component system	potassium-transporting ATPase KdpC subunit	kdpC	53.9	258.1	1e-77
OG0000076	K01551	Brite Hierarchies	Protein families: signaling and cellular processes	Transporters	arsenite/tail-anchored protein-transporting ATPase [EC:7.3.2.7 7.3.-.-]	arsA, ASNA1, GET3	81.3	418.4	7.2e-126
OG0000076	K01551	Brite Hierarchies	Protein families: genetic information processing	Membrane trafficking	arsenite/tail-anchored protein-transporting ATPase [EC:7.3.2.7 7.3.-.-]	arsA, ASNA1, GET3	81.3	418.4	7.2e-126
OG0001501	K01557	Metabolism	Amino acid metabolism	Tyrosine metabolism	acylpyruvate hydrolase [EC:3.7.1.5]	FAHD1	246.43	248.4	1.1e-74
OG0001214	K01576	Metabolism	Xenobiotics biodegradation and metabolism	Aminobenzoate degradation	benzoylformate decarboxylase [EC:4.1.1.7]	mdlC	404.33	702.9	7.9e-212
OG0002690	K01580	Metabolism	Carbohydrate metabolism	Butanoate metabolism	glutamate decarboxylase [EC:4.1.1.15]	E4.1.1.15, gadB, gadA, GAD	403.13	465.9	4.4e-140
OG0002690	K01580	Metabolism	Metabolism of other amino acids	Taurine and hypotaurine metabolism	glutamate decarboxylase [EC:4.1.1.15]	E4.1.1.15, gadB, gadA, GAD	403.13	465.9	4.4e-140
OG0002690	K01580	Metabolism	Amino acid metabolism	Alanine, aspartate and glutamate metabolism	glutamate decarboxylase [EC:4.1.1.15]	E4.1.1.15, gadB, gadA, GAD	403.13	465.9	4.4e-140
OG0002690	K01580	Metabolism	Metabolism of other amino acids	beta-Alanine metabolism	glutamate decarboxylase [EC:4.1.1.15]	E4.1.1.15, gadB, gadA, GAD	403.13	465.9	4.4e-140
OG0002690	K01580	Cellular Processes	Cellular community - prokaryotes	Quorum sensing	glutamate decarboxylase [EC:4.1.1.15]	E4.1.1.15, gadB, gadA, GAD	403.13	465.9	4.4e-140
OG0002690	K01580	Organismal Systems	Nervous system	GABAergic synapse	glutamate decarboxylase [EC:4.1.1.15]	E4.1.1.15, gadB, gadA, GAD	403.13	465.9	4.4e-140
OG0002690	K01580	Human Diseases	Endocrine and metabolic disease	Type I diabetes mellitus	glutamate decarboxylase [EC:4.1.1.15]	E4.1.1.15, gadB, gadA, GAD	403.13	465.9	4.4e-140
OG0000849	K01585	Metabolism	Amino acid metabolism	Arginine and proline metabolism	arginine decarboxylase [EC:4.1.1.19]	speA	263.2	333.8	3.8e-100
OG0002070	K01586	Metabolism	Amino acid metabolism	Lysine biosynthesis	diaminopimelate decarboxylase [EC:4.1.1.20]	lysA	273.2	427.2	1.8e-128
OG0000782	K01588	Metabolism	Nucleotide metabolism	Purine metabolism	5-(carboxyamino)imidazole ribonucleotide mutase [EC:5.4.99.18]	purE	115.2	273.1	5.2e-82
OG0000781	K01589	Metabolism	Nucleotide metabolism	Purine metabolism	5-(carboxyamino)imidazole ribonucleotide synthase [EC:6.3.4.18]	purK	267.2	396.5	3.1e-119
OG0001398	K01591	Metabolism	Nucleotide metabolism	Pyrimidine metabolism	orotidine-5'-phosphate decarboxylase [EC:4.1.1.23]	pyrF	157.5	268.4	1.9e-80
OG0002608	K01595	Metabolism	Energy metabolism	Carbon fixation pathways in prokaryotes	phosphoenolpyruvate carboxylase [EC:4.1.1.31]	ppc	48.97	1093.1	0
OG0002608	K01595	Metabolism	Energy metabolism	Carbon fixation in photosynthetic organisms	phosphoenolpyruvate carboxylase [EC:4.1.1.31]	ppc	48.97	1093.1	0
OG0002608	K01595	Metabolism	Energy metabolism	Methane metabolism	phosphoenolpyruvate carboxylase [EC:4.1.1.31]	ppc	48.97	1093.1	0
OG0002608	K01595	Metabolism	Carbohydrate metabolism	Pyruvate metabolism	phosphoenolpyruvate carboxylase [EC:4.1.1.31]	ppc	48.97	1093.1	0
OG0002504	K01599	Metabolism	Metabolism of cofactors and vitamins	Porphyrin and chlorophyll metabolism	uroporphyrinogen decarboxylase [EC:4.1.1.37]	hemE, UROD	92.7	538.7	4.3e-162
OG0002607	K01607	Metabolism	Xenobiotics biodegradation and metabolism	Benzoate degradation	4-carboxymuconolactone decarboxylase [EC:4.1.1.44]	pcaC	22.67	34.4	3.2e-09
OG0002731	K01610	Metabolism	Carbohydrate metabolism	Pyruvate metabolism	phosphoenolpyruvate carboxykinase (ATP) [EC:4.1.1.49]	E4.1.1.49, pckA	125.17	772	1e-232
OG0002731	K01610	Metabolism	Carbohydrate metabolism	Citrate cycle (TCA cycle)	phosphoenolpyruvate carboxykinase (ATP) [EC:4.1.1.49]	E4.1.1.49, pckA	125.17	772	1e-232
OG0002731	K01610	Metabolism	Energy metabolism	Carbon fixation in photosynthetic organisms	phosphoenolpyruvate carboxykinase (ATP) [EC:4.1.1.49]	E4.1.1.49, pckA	125.17	772	1e-232
OG0002731	K01610	Metabolism	Carbohydrate metabolism	Glycolysis / Gluconeogenesis	phosphoenolpyruvate carboxykinase (ATP) [EC:4.1.1.49]	E4.1.1.49, pckA	125.17	772	1e-232
OG0000399	K01613	Metabolism	Lipid metabolism	Glycerophospholipid metabolism	phosphatidylserine decarboxylase [EC:4.1.1.65]	psd, PISD	19.93	276.4	5.7e-83
OG0001471	K01620	Metabolism	Amino acid metabolism	Glycine, serine and threonine metabolism	threonine aldolase [EC:4.1.2.48]	ltaE	94.97	211.3	4.1e-63
OG0000804	K01624	Metabolism	Energy metabolism	Carbon fixation in photosynthetic organisms	fructose-bisphosphate aldolase, class II [EC:4.1.2.13]	FBA, fbaA	128.4	318.3	2.2e-95
OG0000804	K01624	Metabolism	Energy metabolism	Methane metabolism	fructose-bisphosphate aldolase, class II [EC:4.1.2.13]	FBA, fbaA	128.4	318.3	2.2e-95
OG0000804	K01624	Metabolism	Carbohydrate metabolism	Fructose and mannose metabolism	fructose-bisphosphate aldolase, class II [EC:4.1.2.13]	FBA, fbaA	128.4	318.3	2.2e-95
OG0000804	K01624	Metabolism	Carbohydrate metabolism	Pentose phosphate pathway	fructose-bisphosphate aldolase, class II [EC:4.1.2.13]	FBA, fbaA	128.4	318.3	2.2e-95
OG0000804	K01624	Metabolism	Carbohydrate metabolism	Glycolysis / Gluconeogenesis	fructose-bisphosphate aldolase, class II [EC:4.1.2.13]	FBA, fbaA	128.4	318.3	2.2e-95
OG0002122	K01624	Metabolism	Energy metabolism	Carbon fixation in photosynthetic organisms	fructose-bisphosphate aldolase, class II [EC:4.1.2.13]	FBA, fbaA	128.4	429.7	4.2e-129
OG0002122	K01624	Metabolism	Energy metabolism	Methane metabolism	fructose-bisphosphate aldolase, class II [EC:4.1.2.13]	FBA, fbaA	128.4	429.7	4.2e-129
OG0002122	K01624	Metabolism	Carbohydrate metabolism	Fructose and mannose metabolism	fructose-bisphosphate aldolase, class II [EC:4.1.2.13]	FBA, fbaA	128.4	429.7	4.2e-129
OG0002122	K01624	Metabolism	Carbohydrate metabolism	Pentose phosphate pathway	fructose-bisphosphate aldolase, class II [EC:4.1.2.13]	FBA, fbaA	128.4	429.7	4.2e-129
OG0002122	K01624	Metabolism	Carbohydrate metabolism	Glycolysis / Gluconeogenesis	fructose-bisphosphate aldolase, class II [EC:4.1.2.13]	FBA, fbaA	128.4	429.7	4.2e-129
OG0002768	K01625	Metabolism	Carbohydrate metabolism	Glyoxylate and dicarboxylate metabolism	2-dehydro-3-deoxyphosphogluconate aldolase / (4S)-4-hydroxy-2-oxoglutarate aldolase [EC:4.1.2.14 4.1.3.42]	eda	185.7	269.7	3.1e-81
OG0002768	K01625	Metabolism	Carbohydrate metabolism	Pentose phosphate pathway	2-dehydro-3-deoxyphosphogluconate aldolase / (4S)-4-hydroxy-2-oxoglutarate aldolase [EC:4.1.2.14 4.1.3.42]	eda	185.7	269.7	3.1e-81
OG0002496	K01625	Metabolism	Carbohydrate metabolism	Glyoxylate and dicarboxylate metabolism	2-dehydro-3-deoxyphosphogluconate aldolase / (4S)-4-hydroxy-2-oxoglutarate aldolase [EC:4.1.2.14 4.1.3.42]	eda	185.7	280.4	1.7e-84
OG0002496	K01625	Metabolism	Carbohydrate metabolism	Pentose phosphate pathway	2-dehydro-3-deoxyphosphogluconate aldolase / (4S)-4-hydroxy-2-oxoglutarate aldolase [EC:4.1.2.14 4.1.3.42]	eda	185.7	280.4	1.7e-84
OG0001936	K01626	Cellular Processes	Cellular community - prokaryotes	Quorum sensing	3-deoxy-7-phosphoheptulonate synthase [EC:2.5.1.54]	E2.5.1.54, aroF, aroG, aroH	54.03	321.5	1.5e-96
OG0001936	K01626	Metabolism	Amino acid metabolism	Phenylalanine, tyrosine and tryptophan biosynthesis	3-deoxy-7-phosphoheptulonate synthase [EC:2.5.1.54]	E2.5.1.54, aroF, aroG, aroH	54.03	321.5	1.5e-96
OG0001257	K01626	Cellular Processes	Cellular community - prokaryotes	Quorum sensing	3-deoxy-7-phosphoheptulonate synthase [EC:2.5.1.54]	E2.5.1.54, aroF, aroG, aroH	54.03	286.1	8.4e-86
OG0001257	K01626	Metabolism	Amino acid metabolism	Phenylalanine, tyrosine and tryptophan biosynthesis	3-deoxy-7-phosphoheptulonate synthase [EC:2.5.1.54]	E2.5.1.54, aroF, aroG, aroH	54.03	286.1	8.4e-86
OG0002033	K01626	Cellular Processes	Cellular community - prokaryotes	Quorum sensing	3-deoxy-7-phosphoheptulonate synthase [EC:2.5.1.54]	E2.5.1.54, aroF, aroG, aroH	54.03	286	9.4e-86
OG0002033	K01626	Metabolism	Amino acid metabolism	Phenylalanine, tyrosine and tryptophan biosynthesis	3-deoxy-7-phosphoheptulonate synthase [EC:2.5.1.54]	E2.5.1.54, aroF, aroG, aroH	54.03	286	9.4e-86
OG0001554	K01627	Metabolism	Glycan biosynthesis and metabolism	Lipopolysaccharide biosynthesis	2-dehydro-3-deoxyphosphooctonate aldolase (KDO 8-P synthase) [EC:2.5.1.55]	kdsA	186.47	445.7	2.7e-134
OG0001554	K01627	Brite Hierarchies	Protein families: metabolism	Lipopolysaccharide biosynthesis proteins	2-dehydro-3-deoxyphosphooctonate aldolase (KDO 8-P synthase) [EC:2.5.1.55]	kdsA	186.47	445.7	2.7e-134
OG0000826	K01628	Metabolism	Carbohydrate metabolism	Fructose and mannose metabolism	L-fuculose-phosphate aldolase [EC:4.1.2.17]	fucA	208.17	247.2	2.6e-74
OG0000696	K01633	Metabolism	Metabolism of cofactors and vitamins	Folate biosynthesis	7,8-dihydroneopterin aldolase/epimerase/oxygenase [EC:4.1.2.25 5.1.99.8 1.13.11.81]	folB	92.17	128	8.4e-38
OG0001962	K01647	Metabolism	Carbohydrate metabolism	Glyoxylate and dicarboxylate metabolism	citrate synthase [EC:2.3.3.1]	CS, gltA	358.87	462	4.1e-139
OG0001962	K01647	Metabolism	Carbohydrate metabolism	Citrate cycle (TCA cycle)	citrate synthase [EC:2.3.3.1]	CS, gltA	358.87	462	4.1e-139
OG0000864	K01649	Metabolism	Carbohydrate metabolism	Pyruvate metabolism	2-isopropylmalate synthase [EC:2.3.3.13]	leuA, IMS	459.33	581.9	2.3e-175
OG0000864	K01649	Metabolism	Amino acid metabolism	Valine, leucine and isoleucine biosynthesis	2-isopropylmalate synthase [EC:2.3.3.13]	leuA, IMS	459.33	581.9	2.3e-175
OG0000867	K01652	Metabolism	Carbohydrate metabolism	Butanoate metabolism	acetolactate synthase I/II/III large subunit [EC:2.2.1.6]	E2.2.1.6L, ilvB, ilvG, ilvI	525.43	760.2	3.1e-229
OG0000867	K01652	Metabolism	Carbohydrate metabolism	C5-Branched dibasic acid metabolism	acetolactate synthase I/II/III large subunit [EC:2.2.1.6]	E2.2.1.6L, ilvB, ilvG, ilvI	525.43	760.2	3.1e-229
OG0000867	K01652	Metabolism	Amino acid metabolism	Valine, leucine and isoleucine biosynthesis	acetolactate synthase I/II/III large subunit [EC:2.2.1.6]	E2.2.1.6L, ilvB, ilvG, ilvI	525.43	760.2	3.1e-229
OG0000867	K01652	Metabolism	Metabolism of cofactors and vitamins	Pantothenate and CoA biosynthesis	acetolactate synthase I/II/III large subunit [EC:2.2.1.6]	E2.2.1.6L, ilvB, ilvG, ilvI	525.43	760.2	3.1e-229
OG0000359	K01652	Metabolism	Carbohydrate metabolism	Butanoate metabolism	acetolactate synthase I/II/III large subunit [EC:2.2.1.6]	E2.2.1.6L, ilvB, ilvG, ilvI	525.43	748.9	8.1e-226
OG0000359	K01652	Metabolism	Carbohydrate metabolism	C5-Branched dibasic acid metabolism	acetolactate synthase I/II/III large subunit [EC:2.2.1.6]	E2.2.1.6L, ilvB, ilvG, ilvI	525.43	748.9	8.1e-226
OG0000359	K01652	Metabolism	Amino acid metabolism	Valine, leucine and isoleucine biosynthesis	acetolactate synthase I/II/III large subunit [EC:2.2.1.6]	E2.2.1.6L, ilvB, ilvG, ilvI	525.43	748.9	8.1e-226
OG0000359	K01652	Metabolism	Metabolism of cofactors and vitamins	Pantothenate and CoA biosynthesis	acetolactate synthase I/II/III large subunit [EC:2.2.1.6]	E2.2.1.6L, ilvB, ilvG, ilvI	525.43	748.9	8.1e-226
OG0002474	K01652	Metabolism	Carbohydrate metabolism	Butanoate metabolism	acetolactate synthase I/II/III large subunit [EC:2.2.1.6]	E2.2.1.6L, ilvB, ilvG, ilvI	525.43	740.9	2.1e-223
OG0002474	K01652	Metabolism	Carbohydrate metabolism	C5-Branched dibasic acid metabolism	acetolactate synthase I/II/III large subunit [EC:2.2.1.6]	E2.2.1.6L, ilvB, ilvG, ilvI	525.43	740.9	2.1e-223
OG0002474	K01652	Metabolism	Amino acid metabolism	Valine, leucine and isoleucine biosynthesis	acetolactate synthase I/II/III large subunit [EC:2.2.1.6]	E2.2.1.6L, ilvB, ilvG, ilvI	525.43	740.9	2.1e-223
OG0002474	K01652	Metabolism	Metabolism of cofactors and vitamins	Pantothenate and CoA biosynthesis	acetolactate synthase I/II/III large subunit [EC:2.2.1.6]	E2.2.1.6L, ilvB, ilvG, ilvI	525.43	740.9	2.1e-223
OG0000868	K01653	Metabolism	Metabolism of cofactors and vitamins	Pantothenate and CoA biosynthesis	acetolactate synthase I/III small subunit [EC:2.2.1.6]	E2.2.1.6S, ilvH, ilvN	48.07	209.3	1.7e-62
OG0000868	K01653	Metabolism	Carbohydrate metabolism	Butanoate metabolism	acetolactate synthase I/III small subunit [EC:2.2.1.6]	E2.2.1.6S, ilvH, ilvN	48.07	209.3	1.7e-62
OG0000868	K01653	Metabolism	Carbohydrate metabolism	C5-Branched dibasic acid metabolism	acetolactate synthase I/III small subunit [EC:2.2.1.6]	E2.2.1.6S, ilvH, ilvN	48.07	209.3	1.7e-62
OG0000868	K01653	Metabolism	Amino acid metabolism	Valine, leucine and isoleucine biosynthesis	acetolactate synthase I/III small subunit [EC:2.2.1.6]	E2.2.1.6S, ilvH, ilvN	48.07	209.3	1.7e-62
OG0002473	K01653	Metabolism	Metabolism of cofactors and vitamins	Pantothenate and CoA biosynthesis	acetolactate synthase I/III small subunit [EC:2.2.1.6]	E2.2.1.6S, ilvH, ilvN	48.07	57.1	2.2e-16
OG0002473	K01653	Metabolism	Carbohydrate metabolism	Butanoate metabolism	acetolactate synthase I/III small subunit [EC:2.2.1.6]	E2.2.1.6S, ilvH, ilvN	48.07	57.1	2.2e-16
OG0002473	K01653	Metabolism	Carbohydrate metabolism	C5-Branched dibasic acid metabolism	acetolactate synthase I/III small subunit [EC:2.2.1.6]	E2.2.1.6S, ilvH, ilvN	48.07	57.1	2.2e-16
OG0002473	K01653	Metabolism	Amino acid metabolism	Valine, leucine and isoleucine biosynthesis	acetolactate synthase I/III small subunit [EC:2.2.1.6]	E2.2.1.6S, ilvH, ilvN	48.07	57.1	2.2e-16
OG0001382	K01657	Metabolism	Biosynthesis of other secondary metabolites	Phenazine biosynthesis	anthranilate synthase component I [EC:4.1.3.27]	trpE	469.67	517.8	6.8e-156
OG0001382	K01657	Cellular Processes	Cellular community - prokaryotes	Quorum sensing	anthranilate synthase component I [EC:4.1.3.27]	trpE	469.67	517.8	6.8e-156
OG0001382	K01657	Metabolism	Amino acid metabolism	Phenylalanine, tyrosine and tryptophan biosynthesis	anthranilate synthase component I [EC:4.1.3.27]	trpE	469.67	517.8	6.8e-156
OG0001382	K01657	Cellular Processes	Cellular community - prokaryotes	Biofilm formation - Pseudomonas aeruginosa	anthranilate synthase component I [EC:4.1.3.27]	trpE	469.67	517.8	6.8e-156
OG0002550	K01658	Metabolism	Amino acid metabolism	Phenylalanine, tyrosine and tryptophan biosynthesis	anthranilate synthase component II [EC:4.1.3.27]	trpG	251.23	334.3	1.1e-100
OG0002550	K01658	Cellular Processes	Cellular community - prokaryotes	Quorum sensing	anthranilate synthase component II [EC:4.1.3.27]	trpG	251.23	334.3	1.1e-100
OG0002550	K01658	Metabolism	Biosynthesis of other secondary metabolites	Phenazine biosynthesis	anthranilate synthase component II [EC:4.1.3.27]	trpG	251.23	334.3	1.1e-100
OG0002550	K01658	Cellular Processes	Cellular community - prokaryotes	Biofilm formation - Pseudomonas aeruginosa	anthranilate synthase component II [EC:4.1.3.27]	trpG	251.23	334.3	1.1e-100
OG0001381	K01658	Metabolism	Amino acid metabolism	Phenylalanine, tyrosine and tryptophan biosynthesis	anthranilate synthase component II [EC:4.1.3.27]	trpG	251.23	260.4	3.4e-78
OG0001381	K01658	Cellular Processes	Cellular community - prokaryotes	Quorum sensing	anthranilate synthase component II [EC:4.1.3.27]	trpG	251.23	260.4	3.4e-78
OG0001381	K01658	Metabolism	Biosynthesis of other secondary metabolites	Phenazine biosynthesis	anthranilate synthase component II [EC:4.1.3.27]	trpG	251.23	260.4	3.4e-78
OG0001381	K01658	Cellular Processes	Cellular community - prokaryotes	Biofilm formation - Pseudomonas aeruginosa	anthranilate synthase component II [EC:4.1.3.27]	trpG	251.23	260.4	3.4e-78
OG0001423	K01659	Metabolism	Carbohydrate metabolism	Propanoate metabolism	2-methylcitrate synthase [EC:2.3.3.5]	prpC	501.83	613.9	1.2e-185
OG0001158	K01661	Metabolism	Metabolism of cofactors and vitamins	Ubiquinone and other terpenoid-quinone biosynthesis	naphthoate synthase [EC:4.1.3.36]	menB	396.83	496.6	6e-150
OG0000721	K01662	Metabolism	Metabolism of terpenoids and polyketides	Terpenoid backbone biosynthesis	1-deoxy-D-xylulose-5-phosphate synthase [EC:2.2.1.7]	dxs	336.63	953	1.6e-287
OG0000721	K01662	Metabolism	Metabolism of cofactors and vitamins	Thiamine metabolism	1-deoxy-D-xylulose-5-phosphate synthase [EC:2.2.1.7]	dxs	336.63	953	1.6e-287
OG0002550	K01664	Metabolism	Metabolism of cofactors and vitamins	Folate biosynthesis	para-aminobenzoate synthetase component II [EC:2.6.1.85]	pabA	309.73	343.9	1.3e-103
OG0001603	K01665	Metabolism	Metabolism of cofactors and vitamins	Folate biosynthesis	para-aminobenzoate synthetase component I [EC:2.6.1.85]	pabB	484.53	558.1	4.2e-168
OG0002181	K01667	Metabolism	Amino acid metabolism	Tryptophan metabolism	tryptophanase [EC:4.1.99.1]	tnaA	675.6	753.2	4e-227
OG0000147	K01668	Metabolism	Amino acid metabolism	Tyrosine metabolism	tyrosine phenol-lyase [EC:4.1.99.2]	E4.1.99.2	733.07	806.3	9.5e-244
OG0002776	K01669	Brite Hierarchies	Protein families: genetic information processing	DNA repair and recombination proteins	deoxyribodipyrimidine photo-lyase [EC:4.1.99.3]	phrB	383.27	450.4	2.4e-135
OG0002164	K01673	Metabolism	Energy metabolism	Nitrogen metabolism	carbonic anhydrase [EC:4.2.1.1]	cynT, can	19.37	233.7	5.5e-70
OG0002273	K01676	Metabolism	Energy metabolism	Carbon fixation pathways in prokaryotes	fumarate hydratase, class I [EC:4.2.1.2]	E4.2.1.2A, fumA, fumB	366.97	929.3	5.5e-280
OG0002273	K01676	Metabolism	Carbohydrate metabolism	Citrate cycle (TCA cycle)	fumarate hydratase, class I [EC:4.2.1.2]	E4.2.1.2A, fumA, fumB	366.97	929.3	5.5e-280
OG0002273	K01676	Metabolism	Carbohydrate metabolism	Pyruvate metabolism	fumarate hydratase, class I [EC:4.2.1.2]	E4.2.1.2A, fumA, fumB	366.97	929.3	5.5e-280
OG0001412	K01679	Human Diseases	Cancer: overview	Pathways in cancer	fumarate hydratase, class II [EC:4.2.1.2]	E4.2.1.2B, fumC, FH	644.5	900.8	1e-271
OG0001412	K01679	Metabolism	Carbohydrate metabolism	Citrate cycle (TCA cycle)	fumarate hydratase, class II [EC:4.2.1.2]	E4.2.1.2B, fumC, FH	644.5	900.8	1e-271
OG0001412	K01679	Metabolism	Energy metabolism	Carbon fixation pathways in prokaryotes	fumarate hydratase, class II [EC:4.2.1.2]	E4.2.1.2B, fumC, FH	644.5	900.8	1e-271
OG0001412	K01679	Human Diseases	Endocrine and metabolic disease	Cushing syndrome	fumarate hydratase, class II [EC:4.2.1.2]	E4.2.1.2B, fumC, FH	644.5	900.8	1e-271
OG0001412	K01679	Metabolism	Carbohydrate metabolism	Pyruvate metabolism	fumarate hydratase, class II [EC:4.2.1.2]	E4.2.1.2B, fumC, FH	644.5	900.8	1e-271
OG0001412	K01679	Human Diseases	Cancer: specific types	Renal cell carcinoma	fumarate hydratase, class II [EC:4.2.1.2]	E4.2.1.2B, fumC, FH	644.5	900.8	1e-271
OG0001393	K01681	Metabolism	Carbohydrate metabolism	Citrate cycle (TCA cycle)	aconitate hydratase [EC:4.2.1.3]	ACO, acnA	1283.4	1433.3	0
OG0001393	K01681	Metabolism	Carbohydrate metabolism	Glyoxylate and dicarboxylate metabolism	aconitate hydratase [EC:4.2.1.3]	ACO, acnA	1283.4	1433.3	0
OG0001393	K01681	Metabolism	Energy metabolism	Carbon fixation pathways in prokaryotes	aconitate hydratase [EC:4.2.1.3]	ACO, acnA	1283.4	1433.3	0
OG0000897	K01682	Metabolism	Carbohydrate metabolism	Glyoxylate and dicarboxylate metabolism	aconitate hydratase 2 / 2-methylisocitrate dehydratase [EC:4.2.1.3 4.2.1.99]	acnB	668.8	1532.6	0
OG0000897	K01682	Metabolism	Carbohydrate metabolism	Citrate cycle (TCA cycle)	aconitate hydratase 2 / 2-methylisocitrate dehydratase [EC:4.2.1.3 4.2.1.99]	acnB	668.8	1532.6	0
OG0000897	K01682	Metabolism	Carbohydrate metabolism	Propanoate metabolism	aconitate hydratase 2 / 2-methylisocitrate dehydratase [EC:4.2.1.3 4.2.1.99]	acnB	668.8	1532.6	0
OG0000897	K01682	Metabolism	Energy metabolism	Carbon fixation pathways in prokaryotes	aconitate hydratase 2 / 2-methylisocitrate dehydratase [EC:4.2.1.3 4.2.1.99]	acnB	668.8	1532.6	0
OG0002764	K01686	Metabolism	Carbohydrate metabolism	Pentose and glucuronate interconversions	mannonate dehydratase [EC:4.2.1.8]	uxuA	135.7	538	3.2e-162
OG0000362	K01687	Metabolism	Amino acid metabolism	Valine, leucine and isoleucine biosynthesis	dihydroxy-acid dehydratase [EC:4.2.1.9]	ilvD	584.8	926.2	2.8e-279
OG0000362	K01687	Metabolism	Metabolism of cofactors and vitamins	Pantothenate and CoA biosynthesis	dihydroxy-acid dehydratase [EC:4.2.1.9]	ilvD	584.8	926.2	2.8e-279
OG0002133	K01689	Metabolism	Carbohydrate metabolism	Glycolysis / Gluconeogenesis	enolase [EC:4.2.1.11]	ENO, eno	71.27	648.9	9.4e-196
OG0002133	K01689	Environmental Information Processing	Signal transduction	HIF-1 signaling pathway	enolase [EC:4.2.1.11]	ENO, eno	71.27	648.9	9.4e-196
OG0002133	K01689	Genetic Information Processing	Folding, sorting and degradation	RNA degradation	enolase [EC:4.2.1.11]	ENO, eno	71.27	648.9	9.4e-196
OG0002133	K01689	Brite Hierarchies	Protein families: genetic information processing	Messenger RNA biogenesis	enolase [EC:4.2.1.11]	ENO, eno	71.27	648.9	9.4e-196
OG0002133	K01689	Brite Hierarchies	Protein families: signaling and cellular processes	Exosome	enolase [EC:4.2.1.11]	ENO, eno	71.27	648.9	9.4e-196
OG0002133	K01689	Metabolism	Energy metabolism	Methane metabolism	enolase [EC:4.2.1.11]	ENO, eno	71.27	648.9	9.4e-196
OG0002495	K01690	Metabolism	Carbohydrate metabolism	Pentose phosphate pathway	phosphogluconate dehydratase [EC:4.2.1.12]	edd	619.03	1045.3	0
OG0001377	K01695	Metabolism	Amino acid metabolism	Glycine, serine and threonine metabolism	tryptophan synthase alpha chain [EC:4.2.1.20]	trpA	82.37	317.2	1.9e-95
OG0001377	K01695	Metabolism	Amino acid metabolism	Phenylalanine, tyrosine and tryptophan biosynthesis	tryptophan synthase alpha chain [EC:4.2.1.20]	trpA	82.37	317.2	1.9e-95
OG0001378	K01696	Metabolism	Amino acid metabolism	Glycine, serine and threonine metabolism	tryptophan synthase beta chain [EC:4.2.1.20]	trpB	617.87	749.1	1.8e-225
OG0001378	K01696	Metabolism	Amino acid metabolism	Phenylalanine, tyrosine and tryptophan biosynthesis	tryptophan synthase beta chain [EC:4.2.1.20]	trpB	617.87	749.1	1.8e-225
OG0001591	K01698	Brite Hierarchies	Protein families: signaling and cellular processes	Exosome	porphobilinogen synthase [EC:4.2.1.24]	hemB, ALAD	76.33	486.4	1.3e-146
OG0001591	K01698	Metabolism	Metabolism of cofactors and vitamins	Porphyrin and chlorophyll metabolism	porphobilinogen synthase [EC:4.2.1.24]	hemB, ALAD	76.33	486.4	1.3e-146
OG0000862	K01703	Metabolism	Biosynthesis of other secondary metabolites	Glucosinolate biosynthesis	3-isopropylmalate/(R)-2-methylmalate dehydratase large subunit [EC:4.2.1.33 4.2.1.35]	leuC, IPMI-L	492.8	685.4	1.1e-206
OG0000862	K01703	Metabolism	Carbohydrate metabolism	C5-Branched dibasic acid metabolism	3-isopropylmalate/(R)-2-methylmalate dehydratase large subunit [EC:4.2.1.33 4.2.1.35]	leuC, IPMI-L	492.8	685.4	1.1e-206
OG0000862	K01703	Metabolism	Amino acid metabolism	Valine, leucine and isoleucine biosynthesis	3-isopropylmalate/(R)-2-methylmalate dehydratase large subunit [EC:4.2.1.33 4.2.1.35]	leuC, IPMI-L	492.8	685.4	1.1e-206
OG0000861	K01704	Metabolism	Carbohydrate metabolism	C5-Branched dibasic acid metabolism	3-isopropylmalate/(R)-2-methylmalate dehydratase small subunit [EC:4.2.1.33 4.2.1.35]	leuD, IPMI-S	141.17	291.1	9.9e-88
OG0000861	K01704	Metabolism	Amino acid metabolism	Valine, leucine and isoleucine biosynthesis	3-isopropylmalate/(R)-2-methylmalate dehydratase small subunit [EC:4.2.1.33 4.2.1.35]	leuD, IPMI-S	141.17	291.1	9.9e-88
OG0000214	K01710	Metabolism	Metabolism of terpenoids and polyketides	Polyketide sugar unit biosynthesis	dTDP-glucose 4,6-dehydratase [EC:4.2.1.46]	rfbB, rmlB, rffG	475.77	588.8	1.1e-177
OG0000214	K01710	Metabolism	Biosynthesis of other secondary metabolites	Streptomycin biosynthesis	dTDP-glucose 4,6-dehydratase [EC:4.2.1.46]	rfbB, rmlB, rffG	475.77	588.8	1.1e-177
OG0000214	K01710	Metabolism	Metabolism of terpenoids and polyketides	Biosynthesis of vancomycin group antibiotics	dTDP-glucose 4,6-dehydratase [EC:4.2.1.46]	rfbB, rmlB, rffG	475.77	588.8	1.1e-177
OG0000214	K01710	Metabolism	Biosynthesis of other secondary metabolites	Acarbose and validamycin biosynthesis	dTDP-glucose 4,6-dehydratase [EC:4.2.1.46]	rfbB, rmlB, rffG	475.77	588.8	1.1e-177
OG0000214	K01710	Metabolism	Glycan biosynthesis and metabolism	O-Antigen nucleotide sugar biosynthesis	dTDP-glucose 4,6-dehydratase [EC:4.2.1.46]	rfbB, rmlB, rffG	475.77	588.8	1.1e-177
OG0000277	K01714	Metabolism	Amino acid metabolism	Lysine biosynthesis	4-hydroxy-tetrahydrodipicolinate synthase [EC:4.3.3.7]	dapA	255.27	360.2	3.2e-108
OG0000277	K01714	Metabolism	Biosynthesis of other secondary metabolites	Monobactam biosynthesis	4-hydroxy-tetrahydrodipicolinate synthase [EC:4.3.3.7]	dapA	255.27	360.2	3.2e-108
OG0001802	K01716	Metabolism	Lipid metabolism	Fatty acid biosynthesis	3-hydroxyacyl-[acyl-carrier protein] dehydratase / trans-2-decenoyl-[acyl-carrier protein] isomerase [EC:4.2.1.59 5.3.3.14]	fabA	154.9	299	1.4e-90
OG0001802	K01716	Brite Hierarchies	Protein families: metabolism	Lipid biosynthesis proteins	3-hydroxyacyl-[acyl-carrier protein] dehydratase / trans-2-decenoyl-[acyl-carrier protein] isomerase [EC:4.2.1.59 5.3.3.14]	fabA	154.9	299	1.4e-90
OG0000382	K01719	Metabolism	Metabolism of cofactors and vitamins	Porphyrin and chlorophyll metabolism	uroporphyrinogen-III synthase [EC:4.2.1.75]	hemD, UROS	44.17	144.9	5.5e-43
OG0001422	K01720	Metabolism	Carbohydrate metabolism	Propanoate metabolism	2-methylcitrate dehydratase [EC:4.2.1.79]	prpD	218.93	791.4	1e-238
OG0000212	K01726	Not Included in Pathway or Brite	Unclassified: metabolism	Enzymes with EC numbers	gamma-carbonic anhydrase [EC:4.2.1.-]	GAMMACA	184.9	207.1	6.3e-62
OG0002412	K01733	Metabolism	Metabolism of cofactors and vitamins	Vitamin B6 metabolism	threonine synthase [EC:4.2.3.1]	thrC	250.8	275.2	2.1e-82
OG0002412	K01733	Metabolism	Amino acid metabolism	Glycine, serine and threonine metabolism	threonine synthase [EC:4.2.3.1]	thrC	250.8	275.2	2.1e-82
OG0001794	K01734	Metabolism	Carbohydrate metabolism	Propanoate metabolism	methylglyoxal synthase [EC:4.2.3.3]	mgsA	113.07	225.3	1.4e-67
OG0002739	K01735	Metabolism	Amino acid metabolism	Phenylalanine, tyrosine and tryptophan biosynthesis	3-dehydroquinate synthase [EC:4.2.3.4]	aroB	325.13	524.7	5.4e-158
OG0001110	K01736	Metabolism	Amino acid metabolism	Phenylalanine, tyrosine and tryptophan biosynthesis	chorismate synthase [EC:4.2.3.5]	aroC	285.1	664.2	3.5e-200
OG0000331	K01737	Metabolism	Metabolism of cofactors and vitamins	Folate biosynthesis	6-pyruvoyltetrahydropterin/6-carboxytetrahydropterin synthase [EC:4.2.3.12 4.1.2.50]	queD, ptpS, PTS	27.33	160.7	6.1e-48
OG0000331	K01737	Brite Hierarchies	Protein families: genetic information processing	Transfer RNA biogenesis	6-pyruvoyltetrahydropterin/6-carboxytetrahydropterin synthase [EC:4.2.3.12 4.1.2.50]	queD, ptpS, PTS	27.33	160.7	6.1e-48
OG0000974	K01738	Metabolism	Energy metabolism	Sulfur metabolism	cysteine synthase [EC:2.5.1.47]	cysK	428.53	481	6.9e-145
OG0000974	K01738	Metabolism	Amino acid metabolism	Cysteine and methionine metabolism	cysteine synthase [EC:2.5.1.47]	cysK	428.53	481	6.9e-145
OG0002774	K01739	Metabolism	Amino acid metabolism	Cysteine and methionine metabolism	cystathionine gamma-synthase [EC:2.5.1.48]	metB	459.7	463.2	1.4e-139
OG0002774	K01739	Metabolism	Energy metabolism	Sulfur metabolism	cystathionine gamma-synthase [EC:2.5.1.48]	metB	459.7	463.2	1.4e-139
OG0002774	K01739	Metabolism	Metabolism of other amino acids	Selenocompound metabolism	cystathionine gamma-synthase [EC:2.5.1.48]	metB	459.7	463.2	1.4e-139
OG0000512	K01740	Metabolism	Amino acid metabolism	Cysteine and methionine metabolism	O-acetylhomoserine (thiol)-lyase [EC:2.5.1.49]	metY	406.87	747.4	1.2e-225
OG0000552	K01744	Metabolism	Amino acid metabolism	Alanine, aspartate and glutamate metabolism	aspartate ammonia-lyase [EC:4.3.1.1]	aspA	689.1	860.6	1.1e-259
OG0000383	K01749	Metabolism	Metabolism of cofactors and vitamins	Porphyrin and chlorophyll metabolism	hydroxymethylbilane synthase [EC:2.5.1.61]	hemC, HMBS	119.2	466.9	1.1e-140
OG0002200	K01751	Not Included in Pathway or Brite	Unclassified: metabolism	Enzymes with EC numbers	diaminopropionate ammonia-lyase [EC:4.3.1.15]	E4.3.1.15	234	493.9	5.8e-149
OG0001605	K01752	Metabolism	Amino acid metabolism	Glycine, serine and threonine metabolism	L-serine dehydratase [EC:4.3.1.17]	E4.3.1.17, sdaA, sdaB, tdcG	91	695.2	1.8e-209
OG0001605	K01752	Metabolism	Amino acid metabolism	Cysteine and methionine metabolism	L-serine dehydratase [EC:4.3.1.17]	E4.3.1.17, sdaA, sdaB, tdcG	91	695.2	1.8e-209
OG0001864	K01752	Metabolism	Amino acid metabolism	Glycine, serine and threonine metabolism	L-serine dehydratase [EC:4.3.1.17]	E4.3.1.17, sdaA, sdaB, tdcG	91	701.6	2.2e-211
OG0001864	K01752	Metabolism	Amino acid metabolism	Cysteine and methionine metabolism	L-serine dehydratase [EC:4.3.1.17]	E4.3.1.17, sdaA, sdaB, tdcG	91	701.6	2.2e-211
OG0001100	K01753	Metabolism	Amino acid metabolism	Glycine, serine and threonine metabolism	D-serine dehydratase [EC:4.3.1.18]	dsdA	80.13	644.3	1.9e-194
OG0000256	K01754	Metabolism	Amino acid metabolism	Glycine, serine and threonine metabolism	threonine dehydratase [EC:4.3.1.19]	E4.3.1.19, ilvA, tdcB	260.63	437.6	1.1e-131
OG0000256	K01754	Metabolism	Amino acid metabolism	Valine, leucine and isoleucine biosynthesis	threonine dehydratase [EC:4.3.1.19]	E4.3.1.19, ilvA, tdcB	260.63	437.6	1.1e-131
OG0000213	K01754	Metabolism	Amino acid metabolism	Glycine, serine and threonine metabolism	threonine dehydratase [EC:4.3.1.19]	E4.3.1.19, ilvA, tdcB	260.63	490	1.5e-147
OG0000213	K01754	Metabolism	Amino acid metabolism	Valine, leucine and isoleucine biosynthesis	threonine dehydratase [EC:4.3.1.19]	E4.3.1.19, ilvA, tdcB	260.63	490	1.5e-147
OG0002601	K01755	Brite Hierarchies	Protein families: signaling and cellular processes	Exosome	argininosuccinate lyase [EC:4.3.2.1]	argH, ASL	170.7	670.5	5.9e-202
OG0002601	K01755	Metabolism	Amino acid metabolism	Arginine biosynthesis	argininosuccinate lyase [EC:4.3.2.1]	argH, ASL	170.7	670.5	5.9e-202
OG0002601	K01755	Metabolism	Amino acid metabolism	Alanine, aspartate and glutamate metabolism	argininosuccinate lyase [EC:4.3.2.1]	argH, ASL	170.7	670.5	5.9e-202
OG0001082	K01756	Metabolism	Nucleotide metabolism	Purine metabolism	adenylosuccinate lyase [EC:4.3.2.2]	purB, ADSL	294.1	601.8	3.5e-181
OG0001082	K01756	Metabolism	Amino acid metabolism	Alanine, aspartate and glutamate metabolism	adenylosuccinate lyase [EC:4.3.2.2]	purB, ADSL	294.1	601.8	3.5e-181
OG0001287	K01759	Metabolism	Carbohydrate metabolism	Pyruvate metabolism	lactoylglutathione lyase [EC:4.4.1.5]	GLO1, gloA	76.07	180	1.1e-53
OG0002762	K01760	Metabolism	Metabolism of other amino acids	Selenocompound metabolism	cysteine-S-conjugate beta-lyase [EC:4.4.1.13]	metC	444.97	457.8	6e-138
OG0002762	K01760	Metabolism	Amino acid metabolism	Cysteine and methionine metabolism	cysteine-S-conjugate beta-lyase [EC:4.4.1.13]	metC	444.97	457.8	6e-138
OG0002774	K01760	Metabolism	Metabolism of other amino acids	Selenocompound metabolism	cysteine-S-conjugate beta-lyase [EC:4.4.1.13]	metC	444.97	488.5	3.1e-147
OG0002774	K01760	Metabolism	Amino acid metabolism	Cysteine and methionine metabolism	cysteine-S-conjugate beta-lyase [EC:4.4.1.13]	metC	444.97	488.5	3.1e-147
OG0002610	K01760	Metabolism	Metabolism of other amino acids	Selenocompound metabolism	cysteine-S-conjugate beta-lyase [EC:4.4.1.13]	metC	444.97	459.4	2e-138
OG0002610	K01760	Metabolism	Amino acid metabolism	Cysteine and methionine metabolism	cysteine-S-conjugate beta-lyase [EC:4.4.1.13]	metC	444.97	459.4	2e-138
OG0002774	K01761	Metabolism	Metabolism of other amino acids	Selenocompound metabolism	methionine-gamma-lyase [EC:4.4.1.11]	E4.4.1.11	499.9	618.5	9.9e-187
OG0002774	K01761	Metabolism	Amino acid metabolism	Cysteine and methionine metabolism	methionine-gamma-lyase [EC:4.4.1.11]	E4.4.1.11	499.9	618.5	9.9e-187
OG0002341	K01766	Not Included in Pathway or Brite	Unclassified: metabolism	Enzymes with EC numbers	cysteine sulfinate desulfinase [EC:4.4.1.-]	csdA	554.9	585.8	5.8e-177
OG0002292	K01770	Metabolism	Metabolism of terpenoids and polyketides	Terpenoid backbone biosynthesis	2-C-methyl-D-erythritol 2,4-cyclodiphosphate synthase [EC:4.6.1.12]	ispF	253.17	279.6	6.5e-84
OG0000761	K01772	Metabolism	Metabolism of cofactors and vitamins	Porphyrin and chlorophyll metabolism	protoporphyrin/coproporphyrin ferrochelatase [EC:4.98.1.1 4.99.1.9]	hemH, FECH	67.13	344.3	1.9e-103
OG0000337	K01775	Brite Hierarchies	Protein families: metabolism	Peptidoglycan biosynthesis and degradation proteins	alanine racemase [EC:5.1.1.1]	alr	119.17	433.5	1.4e-130
OG0000337	K01775	Metabolism	Metabolism of other amino acids	D-Alanine metabolism	alanine racemase [EC:5.1.1.1]	alr	119.17	433.5	1.4e-130
OG0000337	K01775	Human Diseases	Drug resistance: antimicrobial	Vancomycin resistance	alanine racemase [EC:5.1.1.1]	alr	119.17	433.5	1.4e-130
OG0001328	K01775	Brite Hierarchies	Protein families: metabolism	Peptidoglycan biosynthesis and degradation proteins	alanine racemase [EC:5.1.1.1]	alr	119.17	396.6	2.1e-119
OG0001328	K01775	Metabolism	Metabolism of other amino acids	D-Alanine metabolism	alanine racemase [EC:5.1.1.1]	alr	119.17	396.6	2.1e-119
OG0001328	K01775	Human Diseases	Drug resistance: antimicrobial	Vancomycin resistance	alanine racemase [EC:5.1.1.1]	alr	119.17	396.6	2.1e-119
OG0002819	K01776	Metabolism	Metabolism of other amino acids	D-Glutamine and D-glutamate metabolism	glutamate racemase [EC:5.1.1.3]	murI	99.3	286.8	4.3e-86
OG0002819	K01776	Brite Hierarchies	Protein families: metabolism	Peptidoglycan biosynthesis and degradation proteins	glutamate racemase [EC:5.1.1.3]	murI	99.3	286.8	4.3e-86
OG0000387	K01778	Metabolism	Amino acid metabolism	Lysine biosynthesis	diaminopimelate epimerase [EC:5.1.1.7]	dapF	71.6	359.7	2.6e-108
OG0001106	K01782	Metabolism	Metabolism of terpenoids and polyketides	Geraniol degradation	3-hydroxyacyl-CoA dehydrogenase / enoyl-CoA hydratase / 3-hydroxybutyryl-CoA epimerase [EC:1.1.1.35 4.2.1.17 5.1.2.3]	fadJ	804.37	913.1	3.8e-275
OG0001106	K01782	Metabolism	Xenobiotics biodegradation and metabolism	Benzoate degradation	3-hydroxyacyl-CoA dehydrogenase / enoyl-CoA hydratase / 3-hydroxybutyryl-CoA epimerase [EC:1.1.1.35 4.2.1.17 5.1.2.3]	fadJ	804.37	913.1	3.8e-275
OG0001106	K01782	Metabolism	Carbohydrate metabolism	Butanoate metabolism	3-hydroxyacyl-CoA dehydrogenase / enoyl-CoA hydratase / 3-hydroxybutyryl-CoA epimerase [EC:1.1.1.35 4.2.1.17 5.1.2.3]	fadJ	804.37	913.1	3.8e-275
OG0001106	K01782	Metabolism	Lipid metabolism	Fatty acid degradation	3-hydroxyacyl-CoA dehydrogenase / enoyl-CoA hydratase / 3-hydroxybutyryl-CoA epimerase [EC:1.1.1.35 4.2.1.17 5.1.2.3]	fadJ	804.37	913.1	3.8e-275
OG0001106	K01782	Metabolism	Metabolism of terpenoids and polyketides	Limonene and pinene degradation	3-hydroxyacyl-CoA dehydrogenase / enoyl-CoA hydratase / 3-hydroxybutyryl-CoA epimerase [EC:1.1.1.35 4.2.1.17 5.1.2.3]	fadJ	804.37	913.1	3.8e-275
OG0001106	K01782	Metabolism	Amino acid metabolism	Valine, leucine and isoleucine degradation	3-hydroxyacyl-CoA dehydrogenase / enoyl-CoA hydratase / 3-hydroxybutyryl-CoA epimerase [EC:1.1.1.35 4.2.1.17 5.1.2.3]	fadJ	804.37	913.1	3.8e-275
OG0001106	K01782	Metabolism	Carbohydrate metabolism	Propanoate metabolism	3-hydroxyacyl-CoA dehydrogenase / enoyl-CoA hydratase / 3-hydroxybutyryl-CoA epimerase [EC:1.1.1.35 4.2.1.17 5.1.2.3]	fadJ	804.37	913.1	3.8e-275
OG0001106	K01782	Metabolism	Xenobiotics biodegradation and metabolism	Caprolactam degradation	3-hydroxyacyl-CoA dehydrogenase / enoyl-CoA hydratase / 3-hydroxybutyryl-CoA epimerase [EC:1.1.1.35 4.2.1.17 5.1.2.3]	fadJ	804.37	913.1	3.8e-275
OG0001106	K01782	Metabolism	Amino acid metabolism	Lysine degradation	3-hydroxyacyl-CoA dehydrogenase / enoyl-CoA hydratase / 3-hydroxybutyryl-CoA epimerase [EC:1.1.1.35 4.2.1.17 5.1.2.3]	fadJ	804.37	913.1	3.8e-275
OG0001106	K01782	Metabolism	Metabolism of other amino acids	beta-Alanine metabolism	3-hydroxyacyl-CoA dehydrogenase / enoyl-CoA hydratase / 3-hydroxybutyryl-CoA epimerase [EC:1.1.1.35 4.2.1.17 5.1.2.3]	fadJ	804.37	913.1	3.8e-275
OG0001106	K01782	Metabolism	Amino acid metabolism	Tryptophan metabolism	3-hydroxyacyl-CoA dehydrogenase / enoyl-CoA hydratase / 3-hydroxybutyryl-CoA epimerase [EC:1.1.1.35 4.2.1.17 5.1.2.3]	fadJ	804.37	913.1	3.8e-275
OG0002742	K01783	Metabolism	Energy metabolism	Carbon fixation in photosynthetic organisms	ribulose-phosphate 3-epimerase [EC:5.1.3.1]	rpe, RPE	253.6	354.2	1.2e-106
OG0002742	K01783	Metabolism	Carbohydrate metabolism	Pentose and glucuronate interconversions	ribulose-phosphate 3-epimerase [EC:5.1.3.1]	rpe, RPE	253.6	354.2	1.2e-106
OG0002742	K01783	Metabolism	Carbohydrate metabolism	Pentose phosphate pathway	ribulose-phosphate 3-epimerase [EC:5.1.3.1]	rpe, RPE	253.6	354.2	1.2e-106
OG0000253	K01784	Metabolism	Glycan biosynthesis and metabolism	O-Antigen nucleotide sugar biosynthesis	UDP-glucose 4-epimerase [EC:5.1.3.2]	galE, GALE	261.33	457	1.2e-137
OG0000253	K01784	Metabolism	Carbohydrate metabolism	Galactose metabolism	UDP-glucose 4-epimerase [EC:5.1.3.2]	galE, GALE	261.33	457	1.2e-137
OG0000253	K01784	Metabolism	Carbohydrate metabolism	Amino sugar and nucleotide sugar metabolism	UDP-glucose 4-epimerase [EC:5.1.3.2]	galE, GALE	261.33	457	1.2e-137
OG0000953	K01785	Metabolism	Carbohydrate metabolism	Glycolysis / Gluconeogenesis	aldose 1-epimerase [EC:5.1.3.3]	galM, GALM	39.4	368.5	8.7e-111
OG0000953	K01785	Metabolism	Carbohydrate metabolism	Galactose metabolism	aldose 1-epimerase [EC:5.1.3.3]	galM, GALM	39.4	368.5	8.7e-111
OG0000372	K01791	Brite Hierarchies	Protein families: metabolism	Lipopolysaccharide biosynthesis proteins	UDP-N-acetylglucosamine 2-epimerase (non-hydrolysing) [EC:5.1.3.14]	wecB	416.23	628.9	2e-189
OG0000372	K01791	Cellular Processes	Cellular community - prokaryotes	Biofilm formation - Vibrio cholerae	UDP-N-acetylglucosamine 2-epimerase (non-hydrolysing) [EC:5.1.3.14]	wecB	416.23	628.9	2e-189
OG0000372	K01791	Environmental Information Processing	Signal transduction	Two-component system	UDP-N-acetylglucosamine 2-epimerase (non-hydrolysing) [EC:5.1.3.14]	wecB	416.23	628.9	2e-189
OG0000372	K01791	Metabolism	Carbohydrate metabolism	Amino sugar and nucleotide sugar metabolism	UDP-N-acetylglucosamine 2-epimerase (non-hydrolysing) [EC:5.1.3.14]	wecB	416.23	628.9	2e-189
OG0000372	K01791	Metabolism	Glycan biosynthesis and metabolism	O-Antigen nucleotide sugar biosynthesis	UDP-N-acetylglucosamine 2-epimerase (non-hydrolysing) [EC:5.1.3.14]	wecB	416.23	628.9	2e-189
OG0001332	K01792	Metabolism	Carbohydrate metabolism	Glycolysis / Gluconeogenesis	glucose-6-phosphate 1-epimerase [EC:5.1.3.15]	E5.1.3.15	103.2	289.6	6.1e-87
OG0002534	K01802	Not Included in Pathway or Brite	Unclassified: metabolism	Enzymes with EC numbers	peptidylprolyl isomerase [EC:5.2.1.8]	E5.2.1.8	66.4	99.7	3.4e-29
OG0000419	K01802	Not Included in Pathway or Brite	Unclassified: metabolism	Enzymes with EC numbers	peptidylprolyl isomerase [EC:5.2.1.8]	E5.2.1.8	66.4	99.1	5.4e-29
OG0002628	K01803	Metabolism	Carbohydrate metabolism	Fructose and mannose metabolism	triosephosphate isomerase (TIM) [EC:5.3.1.1]	TPI, tpiA	203.33	345.9	6.5e-104
OG0002628	K01803	Metabolism	Carbohydrate metabolism	Inositol phosphate metabolism	triosephosphate isomerase (TIM) [EC:5.3.1.1]	TPI, tpiA	203.33	345.9	6.5e-104
OG0002628	K01803	Metabolism	Energy metabolism	Carbon fixation in photosynthetic organisms	triosephosphate isomerase (TIM) [EC:5.3.1.1]	TPI, tpiA	203.33	345.9	6.5e-104
OG0002628	K01803	Metabolism	Carbohydrate metabolism	Glycolysis / Gluconeogenesis	triosephosphate isomerase (TIM) [EC:5.3.1.1]	TPI, tpiA	203.33	345.9	6.5e-104
OG0002628	K01803	Brite Hierarchies	Protein families: signaling and cellular processes	Exosome	triosephosphate isomerase (TIM) [EC:5.3.1.1]	TPI, tpiA	203.33	345.9	6.5e-104
OG0000904	K01807	Metabolism	Energy metabolism	Carbon fixation in photosynthetic organisms	ribose 5-phosphate isomerase A [EC:5.3.1.6]	rpiA	126.03	314.9	1.7e-94
OG0000904	K01807	Metabolism	Carbohydrate metabolism	Pentose phosphate pathway	ribose 5-phosphate isomerase A [EC:5.3.1.6]	rpiA	126.03	314.9	1.7e-94
OG0001411	K01809	Metabolism	Carbohydrate metabolism	Fructose and mannose metabolism	mannose-6-phosphate isomerase [EC:5.3.1.8]	manA, MPI	33.7	378.6	9.5e-114
OG0001411	K01809	Metabolism	Glycan biosynthesis and metabolism	O-Antigen nucleotide sugar biosynthesis	mannose-6-phosphate isomerase [EC:5.3.1.8]	manA, MPI	33.7	378.6	9.5e-114
OG0001411	K01809	Metabolism	Carbohydrate metabolism	Amino sugar and nucleotide sugar metabolism	mannose-6-phosphate isomerase [EC:5.3.1.8]	manA, MPI	33.7	378.6	9.5e-114
OG0002491	K01810	Metabolism	Carbohydrate metabolism	Pentose phosphate pathway	glucose-6-phosphate isomerase [EC:5.3.1.9]	GPI, pgi	183.77	976.4	2.6e-294
OG0002491	K01810	Brite Hierarchies	Protein families: signaling and cellular processes	Exosome	glucose-6-phosphate isomerase [EC:5.3.1.9]	GPI, pgi	183.77	976.4	2.6e-294
OG0002491	K01810	Metabolism	Carbohydrate metabolism	Glycolysis / Gluconeogenesis	glucose-6-phosphate isomerase [EC:5.3.1.9]	GPI, pgi	183.77	976.4	2.6e-294
OG0002491	K01810	Metabolism	Carbohydrate metabolism	Amino sugar and nucleotide sugar metabolism	glucose-6-phosphate isomerase [EC:5.3.1.9]	GPI, pgi	183.77	976.4	2.6e-294
OG0002491	K01810	Metabolism	Carbohydrate metabolism	Starch and sucrose metabolism	glucose-6-phosphate isomerase [EC:5.3.1.9]	GPI, pgi	183.77	976.4	2.6e-294
OG0002766	K01812	Metabolism	Carbohydrate metabolism	Pentose and glucuronate interconversions	glucuronate isomerase [EC:5.3.1.12]	uxaC	178.17	750.8	1.5e-226
OG0001874	K01814	Metabolism	Amino acid metabolism	Histidine metabolism	phosphoribosylformimino-5-aminoimidazole carboxamide ribotide isomerase [EC:5.3.1.16]	hisA	251.7	282.7	7.5e-85
OG0001379	K01817	Metabolism	Amino acid metabolism	Phenylalanine, tyrosine and tryptophan biosynthesis	phosphoribosylanthranilate isomerase [EC:5.3.1.24]	trpF	146.6	189.2	1.7e-56
OG0001378	K01817	Metabolism	Amino acid metabolism	Phenylalanine, tyrosine and tryptophan biosynthesis	phosphoribosylanthranilate isomerase [EC:5.3.1.24]	trpF	146.6	339.4	5.1e-102
OG0001133	K01823	Metabolism	Metabolism of terpenoids and polyketides	Terpenoid backbone biosynthesis	isopentenyl-diphosphate Delta-isomerase [EC:5.3.3.2]	idi, IDI	36.77	48.5	1.2e-13
OG0002559	K01823	Metabolism	Metabolism of terpenoids and polyketides	Terpenoid backbone biosynthesis	isopentenyl-diphosphate Delta-isomerase [EC:5.3.3.2]	idi, IDI	36.77	181.4	4.7e-54
OG0000334	K01825	Metabolism	Xenobiotics biodegradation and metabolism	Caprolactam degradation	3-hydroxyacyl-CoA dehydrogenase / enoyl-CoA hydratase / 3-hydroxybutyryl-CoA epimerase / enoyl-CoA isomerase [EC:1.1.1.35 4.2.1.17 5.1.2.3 5.3.3.8]	fadB	747.13	1050.6	0
OG0000334	K01825	Metabolism	Metabolism of other amino acids	beta-Alanine metabolism	3-hydroxyacyl-CoA dehydrogenase / enoyl-CoA hydratase / 3-hydroxybutyryl-CoA epimerase / enoyl-CoA isomerase [EC:1.1.1.35 4.2.1.17 5.1.2.3 5.3.3.8]	fadB	747.13	1050.6	0
OG0000334	K01825	Metabolism	Xenobiotics biodegradation and metabolism	Benzoate degradation	3-hydroxyacyl-CoA dehydrogenase / enoyl-CoA hydratase / 3-hydroxybutyryl-CoA epimerase / enoyl-CoA isomerase [EC:1.1.1.35 4.2.1.17 5.1.2.3 5.3.3.8]	fadB	747.13	1050.6	0
OG0000334	K01825	Metabolism	Carbohydrate metabolism	Butanoate metabolism	3-hydroxyacyl-CoA dehydrogenase / enoyl-CoA hydratase / 3-hydroxybutyryl-CoA epimerase / enoyl-CoA isomerase [EC:1.1.1.35 4.2.1.17 5.1.2.3 5.3.3.8]	fadB	747.13	1050.6	0
OG0000334	K01825	Metabolism	Metabolism of terpenoids and polyketides	Limonene and pinene degradation	3-hydroxyacyl-CoA dehydrogenase / enoyl-CoA hydratase / 3-hydroxybutyryl-CoA epimerase / enoyl-CoA isomerase [EC:1.1.1.35 4.2.1.17 5.1.2.3 5.3.3.8]	fadB	747.13	1050.6	0
OG0000334	K01825	Metabolism	Carbohydrate metabolism	Propanoate metabolism	3-hydroxyacyl-CoA dehydrogenase / enoyl-CoA hydratase / 3-hydroxybutyryl-CoA epimerase / enoyl-CoA isomerase [EC:1.1.1.35 4.2.1.17 5.1.2.3 5.3.3.8]	fadB	747.13	1050.6	0
OG0000334	K01825	Metabolism	Lipid metabolism	Fatty acid degradation	3-hydroxyacyl-CoA dehydrogenase / enoyl-CoA hydratase / 3-hydroxybutyryl-CoA epimerase / enoyl-CoA isomerase [EC:1.1.1.35 4.2.1.17 5.1.2.3 5.3.3.8]	fadB	747.13	1050.6	0
OG0000334	K01825	Metabolism	Amino acid metabolism	Valine, leucine and isoleucine degradation	3-hydroxyacyl-CoA dehydrogenase / enoyl-CoA hydratase / 3-hydroxybutyryl-CoA epimerase / enoyl-CoA isomerase [EC:1.1.1.35 4.2.1.17 5.1.2.3 5.3.3.8]	fadB	747.13	1050.6	0
OG0000334	K01825	Metabolism	Metabolism of terpenoids and polyketides	Geraniol degradation	3-hydroxyacyl-CoA dehydrogenase / enoyl-CoA hydratase / 3-hydroxybutyryl-CoA epimerase / enoyl-CoA isomerase [EC:1.1.1.35 4.2.1.17 5.1.2.3 5.3.3.8]	fadB	747.13	1050.6	0
OG0000334	K01825	Metabolism	Amino acid metabolism	Lysine degradation	3-hydroxyacyl-CoA dehydrogenase / enoyl-CoA hydratase / 3-hydroxybutyryl-CoA epimerase / enoyl-CoA isomerase [EC:1.1.1.35 4.2.1.17 5.1.2.3 5.3.3.8]	fadB	747.13	1050.6	0
OG0000334	K01825	Metabolism	Amino acid metabolism	Tryptophan metabolism	3-hydroxyacyl-CoA dehydrogenase / enoyl-CoA hydratase / 3-hydroxybutyryl-CoA epimerase / enoyl-CoA isomerase [EC:1.1.1.35 4.2.1.17 5.1.2.3 5.3.3.8]	fadB	747.13	1050.6	0
OG0001935	K01834	Organismal Systems	Endocrine system	Glucagon signaling pathway	2,3-bisphosphoglycerate-dependent phosphoglycerate mutase [EC:5.4.2.11]	PGAM, gpmA	149.9	395.6	4.3e-119
OG0001935	K01834	Metabolism	Amino acid metabolism	Glycine, serine and threonine metabolism	2,3-bisphosphoglycerate-dependent phosphoglycerate mutase [EC:5.4.2.11]	PGAM, gpmA	149.9	395.6	4.3e-119
OG0001935	K01834	Brite Hierarchies	Protein families: genetic information processing	Membrane trafficking	2,3-bisphosphoglycerate-dependent phosphoglycerate mutase [EC:5.4.2.11]	PGAM, gpmA	149.9	395.6	4.3e-119
OG0001935	K01834	Metabolism	Energy metabolism	Methane metabolism	2,3-bisphosphoglycerate-dependent phosphoglycerate mutase [EC:5.4.2.11]	PGAM, gpmA	149.9	395.6	4.3e-119
OG0001935	K01834	Human Diseases	Cancer: overview	Central carbon metabolism in cancer	2,3-bisphosphoglycerate-dependent phosphoglycerate mutase [EC:5.4.2.11]	PGAM, gpmA	149.9	395.6	4.3e-119
OG0001935	K01834	Brite Hierarchies	Protein families: signaling and cellular processes	Exosome	2,3-bisphosphoglycerate-dependent phosphoglycerate mutase [EC:5.4.2.11]	PGAM, gpmA	149.9	395.6	4.3e-119
OG0001935	K01834	Metabolism	Carbohydrate metabolism	Glycolysis / Gluconeogenesis	2,3-bisphosphoglycerate-dependent phosphoglycerate mutase [EC:5.4.2.11]	PGAM, gpmA	149.9	395.6	4.3e-119
OG0001967	K01835	Metabolism	Carbohydrate metabolism	Pentose phosphate pathway	phosphoglucomutase [EC:5.4.2.2]	pgm	362.3	377.9	1.7e-113
OG0001967	K01835	Metabolism	Carbohydrate metabolism	Amino sugar and nucleotide sugar metabolism	phosphoglucomutase [EC:5.4.2.2]	pgm	362.3	377.9	1.7e-113
OG0001967	K01835	Metabolism	Carbohydrate metabolism	Starch and sucrose metabolism	phosphoglucomutase [EC:5.4.2.2]	pgm	362.3	377.9	1.7e-113
OG0001967	K01835	Metabolism	Nucleotide metabolism	Purine metabolism	phosphoglucomutase [EC:5.4.2.2]	pgm	362.3	377.9	1.7e-113
OG0001967	K01835	Metabolism	Carbohydrate metabolism	Glycolysis / Gluconeogenesis	phosphoglucomutase [EC:5.4.2.2]	pgm	362.3	377.9	1.7e-113
OG0001967	K01835	Metabolism	Carbohydrate metabolism	Galactose metabolism	phosphoglucomutase [EC:5.4.2.2]	pgm	362.3	377.9	1.7e-113
OG0001967	K01835	Metabolism	Biosynthesis of other secondary metabolites	Streptomycin biosynthesis	phosphoglucomutase [EC:5.4.2.2]	pgm	362.3	377.9	1.7e-113
OG0002144	K01845	Metabolism	Metabolism of cofactors and vitamins	Porphyrin and chlorophyll metabolism	glutamate-1-semialdehyde 2,1-aminomutase [EC:5.4.3.8]	hemL	314.37	718.9	1.1e-216
OG0002144	K01845	Brite Hierarchies	Protein families: metabolism	Amino acid related enzymes	glutamate-1-semialdehyde 2,1-aminomutase [EC:5.4.3.8]	hemL	314.37	718.9	1.1e-216
OG0002245	K01846	Metabolism	Carbohydrate metabolism	Glyoxylate and dicarboxylate metabolism	methylaspartate mutase sigma subunit [EC:5.4.99.1]	glmS, mutS, mamA	103	169.7	6.3e-51
OG0002245	K01846	Metabolism	Carbohydrate metabolism	C5-Branched dibasic acid metabolism	methylaspartate mutase sigma subunit [EC:5.4.99.1]	glmS, mutS, mamA	103	169.7	6.3e-51
OG0001293	K01866	Brite Hierarchies	Protein families: metabolism	Amino acid related enzymes	tyrosyl-tRNA synthetase [EC:6.1.1.1]	YARS, tyrS	95.5	434.2	1.2e-130
OG0001293	K01866	Brite Hierarchies	Protein families: genetic information processing	Transfer RNA biogenesis	tyrosyl-tRNA synthetase [EC:6.1.1.1]	YARS, tyrS	95.5	434.2	1.2e-130
OG0001293	K01866	Brite Hierarchies	Protein families: genetic information processing	Mitochondrial biogenesis	tyrosyl-tRNA synthetase [EC:6.1.1.1]	YARS, tyrS	95.5	434.2	1.2e-130
OG0001293	K01866	Genetic Information Processing	Translation	Aminoacyl-tRNA biosynthesis	tyrosyl-tRNA synthetase [EC:6.1.1.1]	YARS, tyrS	95.5	434.2	1.2e-130
OG0002744	K01867	Genetic Information Processing	Translation	Aminoacyl-tRNA biosynthesis	tryptophanyl-tRNA synthetase [EC:6.1.1.2]	WARS, trpS	134.77	443.7	1.3e-133
OG0002744	K01867	Brite Hierarchies	Protein families: metabolism	Amino acid related enzymes	tryptophanyl-tRNA synthetase [EC:6.1.1.2]	WARS, trpS	134.77	443.7	1.3e-133
OG0002744	K01867	Brite Hierarchies	Protein families: genetic information processing	Transfer RNA biogenesis	tryptophanyl-tRNA synthetase [EC:6.1.1.2]	WARS, trpS	134.77	443.7	1.3e-133
OG0001728	K01867	Genetic Information Processing	Translation	Aminoacyl-tRNA biosynthesis	tryptophanyl-tRNA synthetase [EC:6.1.1.2]	WARS, trpS	134.77	313.2	5.1e-94
OG0001728	K01867	Brite Hierarchies	Protein families: metabolism	Amino acid related enzymes	tryptophanyl-tRNA synthetase [EC:6.1.1.2]	WARS, trpS	134.77	313.2	5.1e-94
OG0001728	K01867	Brite Hierarchies	Protein families: genetic information processing	Transfer RNA biogenesis	tryptophanyl-tRNA synthetase [EC:6.1.1.2]	WARS, trpS	134.77	313.2	5.1e-94
OG0001233	K01868	Brite Hierarchies	Protein families: genetic information processing	Transfer RNA biogenesis	threonyl-tRNA synthetase [EC:6.1.1.3]	TARS, thrS	141.8	905.3	8.1e-273
OG0001233	K01868	Brite Hierarchies	Protein families: metabolism	Amino acid related enzymes	threonyl-tRNA synthetase [EC:6.1.1.3]	TARS, thrS	141.8	905.3	8.1e-273
OG0001233	K01868	Genetic Information Processing	Translation	Aminoacyl-tRNA biosynthesis	threonyl-tRNA synthetase [EC:6.1.1.3]	TARS, thrS	141.8	905.3	8.1e-273
OG0001990	K01869	Brite Hierarchies	Protein families: genetic information processing	Mitochondrial biogenesis	leucyl-tRNA synthetase [EC:6.1.1.4]	LARS, leuS	389.4	1271.5	0
OG0001990	K01869	Genetic Information Processing	Translation	Aminoacyl-tRNA biosynthesis	leucyl-tRNA synthetase [EC:6.1.1.4]	LARS, leuS	389.4	1271.5	0
OG0001990	K01869	Brite Hierarchies	Protein families: metabolism	Amino acid related enzymes	leucyl-tRNA synthetase [EC:6.1.1.4]	LARS, leuS	389.4	1271.5	0
OG0001990	K01869	Brite Hierarchies	Protein families: genetic information processing	Transfer RNA biogenesis	leucyl-tRNA synthetase [EC:6.1.1.4]	LARS, leuS	389.4	1271.5	0
OG0002403	K01870	Genetic Information Processing	Translation	Aminoacyl-tRNA biosynthesis	isoleucyl-tRNA synthetase [EC:6.1.1.5]	IARS, ileS	477.23	1027.8	0
OG0002403	K01870	Brite Hierarchies	Protein families: metabolism	Amino acid related enzymes	isoleucyl-tRNA synthetase [EC:6.1.1.5]	IARS, ileS	477.23	1027.8	0
OG0002403	K01870	Brite Hierarchies	Protein families: genetic information processing	Transfer RNA biogenesis	isoleucyl-tRNA synthetase [EC:6.1.1.5]	IARS, ileS	477.23	1027.8	0
OG0002044	K01872	Genetic Information Processing	Translation	Aminoacyl-tRNA biosynthesis	alanyl-tRNA synthetase [EC:6.1.1.7]	AARS, alaS	209.63	1262.4	0
OG0002044	K01872	Brite Hierarchies	Protein families: genetic information processing	Transfer RNA biogenesis	alanyl-tRNA synthetase [EC:6.1.1.7]	AARS, alaS	209.63	1262.4	0
OG0002044	K01872	Brite Hierarchies	Protein families: metabolism	Amino acid related enzymes	alanyl-tRNA synthetase [EC:6.1.1.7]	AARS, alaS	209.63	1262.4	0
OG0000474	K01873	Brite Hierarchies	Protein families: metabolism	Amino acid related enzymes	valyl-tRNA synthetase [EC:6.1.1.9]	VARS, valS	582.27	1347.4	0
OG0000474	K01873	Genetic Information Processing	Translation	Aminoacyl-tRNA biosynthesis	valyl-tRNA synthetase [EC:6.1.1.9]	VARS, valS	582.27	1347.4	0
OG0000474	K01873	Brite Hierarchies	Protein families: genetic information processing	Transfer RNA biogenesis	valyl-tRNA synthetase [EC:6.1.1.9]	VARS, valS	582.27	1347.4	0
OG0001886	K01874	Brite Hierarchies	Protein families: genetic information processing	Transfer RNA biogenesis	methionyl-tRNA synthetase [EC:6.1.1.10]	MARS, metG	217.4	617.9	5.3e-186
OG0001886	K01874	Genetic Information Processing	Translation	Aminoacyl-tRNA biosynthesis	methionyl-tRNA synthetase [EC:6.1.1.10]	MARS, metG	217.4	617.9	5.3e-186
OG0001886	K01874	Metabolism	Metabolism of other amino acids	Selenocompound metabolism	methionyl-tRNA synthetase [EC:6.1.1.10]	MARS, metG	217.4	617.9	5.3e-186
OG0001886	K01874	Brite Hierarchies	Protein families: metabolism	Amino acid related enzymes	methionyl-tRNA synthetase [EC:6.1.1.10]	MARS, metG	217.4	617.9	5.3e-186
OG0001840	K01875	Brite Hierarchies	Protein families: metabolism	Amino acid related enzymes	seryl-tRNA synthetase [EC:6.1.1.11]	SARS, serS	73.2	573.1	1.1e-172
OG0001840	K01875	Brite Hierarchies	Protein families: genetic information processing	Transfer RNA biogenesis	seryl-tRNA synthetase [EC:6.1.1.11]	SARS, serS	73.2	573.1	1.1e-172
OG0001840	K01875	Genetic Information Processing	Translation	Aminoacyl-tRNA biosynthesis	seryl-tRNA synthetase [EC:6.1.1.11]	SARS, serS	73.2	573.1	1.1e-172
OG0001537	K01876	Brite Hierarchies	Protein families: genetic information processing	Transfer RNA biogenesis	aspartyl-tRNA synthetase [EC:6.1.1.12]	DARS2, aspS	302.57	854.5	1.3e-257
OG0001537	K01876	Brite Hierarchies	Protein families: metabolism	Amino acid related enzymes	aspartyl-tRNA synthetase [EC:6.1.1.12]	DARS2, aspS	302.57	854.5	1.3e-257
OG0001537	K01876	Genetic Information Processing	Translation	Aminoacyl-tRNA biosynthesis	aspartyl-tRNA synthetase [EC:6.1.1.12]	DARS2, aspS	302.57	854.5	1.3e-257
OG0001537	K01876	Brite Hierarchies	Protein families: genetic information processing	Mitochondrial biogenesis	aspartyl-tRNA synthetase [EC:6.1.1.12]	DARS2, aspS	302.57	854.5	1.3e-257
OG0002575	K01878	Brite Hierarchies	Protein families: genetic information processing	Transfer RNA biogenesis	glycyl-tRNA synthetase alpha chain [EC:6.1.1.14]	glyQ	488.07	613.1	2.6e-185
OG0002575	K01878	Brite Hierarchies	Protein families: metabolism	Amino acid related enzymes	glycyl-tRNA synthetase alpha chain [EC:6.1.1.14]	glyQ	488.07	613.1	2.6e-185
OG0002575	K01878	Genetic Information Processing	Translation	Aminoacyl-tRNA biosynthesis	glycyl-tRNA synthetase alpha chain [EC:6.1.1.14]	glyQ	488.07	613.1	2.6e-185
OG0002574	K01879	Brite Hierarchies	Protein families: metabolism	Amino acid related enzymes	glycyl-tRNA synthetase beta chain [EC:6.1.1.14]	glyS	561.3	940.3	2.4e-283
OG0002574	K01879	Genetic Information Processing	Translation	Aminoacyl-tRNA biosynthesis	glycyl-tRNA synthetase beta chain [EC:6.1.1.14]	glyS	561.3	940.3	2.4e-283
OG0002574	K01879	Brite Hierarchies	Protein families: genetic information processing	Transfer RNA biogenesis	glycyl-tRNA synthetase beta chain [EC:6.1.1.14]	glyS	561.3	940.3	2.4e-283
OG0002306	K01881	Brite Hierarchies	Protein families: genetic information processing	Transfer RNA biogenesis	prolyl-tRNA synthetase [EC:6.1.1.15]	PARS, proS	163.33	513.1	1.3e-154
OG0002306	K01881	Genetic Information Processing	Translation	Aminoacyl-tRNA biosynthesis	prolyl-tRNA synthetase [EC:6.1.1.15]	PARS, proS	163.33	513.1	1.3e-154
OG0002306	K01881	Brite Hierarchies	Protein families: metabolism	Amino acid related enzymes	prolyl-tRNA synthetase [EC:6.1.1.15]	PARS, proS	163.33	513.1	1.3e-154
OG0000785	K01883	Genetic Information Processing	Translation	Aminoacyl-tRNA biosynthesis	cysteinyl-tRNA synthetase [EC:6.1.1.16]	CARS, cysS	392.43	684.1	3.6e-206
OG0000785	K01883	Brite Hierarchies	Protein families: genetic information processing	Transfer RNA biogenesis	cysteinyl-tRNA synthetase [EC:6.1.1.16]	CARS, cysS	392.43	684.1	3.6e-206
OG0000785	K01883	Brite Hierarchies	Protein families: metabolism	Amino acid related enzymes	cysteinyl-tRNA synthetase [EC:6.1.1.16]	CARS, cysS	392.43	684.1	3.6e-206
OG0000981	K01885	Brite Hierarchies	Protein families: genetic information processing	Transfer RNA biogenesis	glutamyl-tRNA synthetase [EC:6.1.1.17]	EARS, gltX	304.73	589.4	2.4e-177
OG0000981	K01885	Brite Hierarchies	Protein families: signaling and cellular processes	Prokaryotic defense system	glutamyl-tRNA synthetase [EC:6.1.1.17]	EARS, gltX	304.73	589.4	2.4e-177
OG0000981	K01885	Genetic Information Processing	Translation	Aminoacyl-tRNA biosynthesis	glutamyl-tRNA synthetase [EC:6.1.1.17]	EARS, gltX	304.73	589.4	2.4e-177
OG0000981	K01885	Metabolism	Metabolism of cofactors and vitamins	Porphyrin and chlorophyll metabolism	glutamyl-tRNA synthetase [EC:6.1.1.17]	EARS, gltX	304.73	589.4	2.4e-177
OG0000981	K01885	Brite Hierarchies	Protein families: metabolism	Amino acid related enzymes	glutamyl-tRNA synthetase [EC:6.1.1.17]	EARS, gltX	304.73	589.4	2.4e-177
OG0001974	K01886	Genetic Information Processing	Translation	Aminoacyl-tRNA biosynthesis	glutaminyl-tRNA synthetase [EC:6.1.1.18]	QARS, glnS	519.1	938.9	3.5e-283
OG0001974	K01886	Brite Hierarchies	Protein families: genetic information processing	Transfer RNA biogenesis	glutaminyl-tRNA synthetase [EC:6.1.1.18]	QARS, glnS	519.1	938.9	3.5e-283
OG0001974	K01886	Brite Hierarchies	Protein families: metabolism	Amino acid related enzymes	glutaminyl-tRNA synthetase [EC:6.1.1.18]	QARS, glnS	519.1	938.9	3.5e-283
OG0001543	K01887	Brite Hierarchies	Protein families: genetic information processing	Mitochondrial biogenesis	arginyl-tRNA synthetase [EC:6.1.1.19]	RARS, argS	107.77	651.5	3.1e-196
OG0001543	K01887	Brite Hierarchies	Protein families: genetic information processing	Transfer RNA biogenesis	arginyl-tRNA synthetase [EC:6.1.1.19]	RARS, argS	107.77	651.5	3.1e-196
OG0001543	K01887	Genetic Information Processing	Translation	Aminoacyl-tRNA biosynthesis	arginyl-tRNA synthetase [EC:6.1.1.19]	RARS, argS	107.77	651.5	3.1e-196
OG0001543	K01887	Brite Hierarchies	Protein families: metabolism	Amino acid related enzymes	arginyl-tRNA synthetase [EC:6.1.1.19]	RARS, argS	107.77	651.5	3.1e-196
OG0001237	K01889	Brite Hierarchies	Protein families: metabolism	Amino acid related enzymes	phenylalanyl-tRNA synthetase alpha chain [EC:6.1.1.20]	FARSA, pheS	116.33	426.4	3.8e-128
OG0001237	K01889	Genetic Information Processing	Translation	Aminoacyl-tRNA biosynthesis	phenylalanyl-tRNA synthetase alpha chain [EC:6.1.1.20]	FARSA, pheS	116.33	426.4	3.8e-128
OG0001237	K01889	Brite Hierarchies	Protein families: genetic information processing	Transfer RNA biogenesis	phenylalanyl-tRNA synthetase alpha chain [EC:6.1.1.20]	FARSA, pheS	116.33	426.4	3.8e-128
OG0001238	K01890	Genetic Information Processing	Translation	Aminoacyl-tRNA biosynthesis	phenylalanyl-tRNA synthetase beta chain [EC:6.1.1.20]	FARSB, pheT	147.63	766.4	6.5e-231
OG0001238	K01890	Brite Hierarchies	Protein families: genetic information processing	Transfer RNA biogenesis	phenylalanyl-tRNA synthetase beta chain [EC:6.1.1.20]	FARSB, pheT	147.63	766.4	6.5e-231
OG0001238	K01890	Brite Hierarchies	Protein families: metabolism	Amino acid related enzymes	phenylalanyl-tRNA synthetase beta chain [EC:6.1.1.20]	FARSB, pheT	147.63	766.4	6.5e-231
OG0000531	K01892	Brite Hierarchies	Protein families: genetic information processing	Transfer RNA biogenesis	histidyl-tRNA synthetase [EC:6.1.1.21]	HARS, hisS	274.27	326	6e-98
OG0000531	K01892	Brite Hierarchies	Protein families: metabolism	Amino acid related enzymes	histidyl-tRNA synthetase [EC:6.1.1.21]	HARS, hisS	274.27	326	6e-98
OG0000531	K01892	Genetic Information Processing	Translation	Aminoacyl-tRNA biosynthesis	histidyl-tRNA synthetase [EC:6.1.1.21]	HARS, hisS	274.27	326	6e-98
OG0001695	K01892	Brite Hierarchies	Protein families: genetic information processing	Transfer RNA biogenesis	histidyl-tRNA synthetase [EC:6.1.1.21]	HARS, hisS	274.27	376.1	3.9e-113
OG0001695	K01892	Brite Hierarchies	Protein families: metabolism	Amino acid related enzymes	histidyl-tRNA synthetase [EC:6.1.1.21]	HARS, hisS	274.27	376.1	3.9e-113
OG0001695	K01892	Genetic Information Processing	Translation	Aminoacyl-tRNA biosynthesis	histidyl-tRNA synthetase [EC:6.1.1.21]	HARS, hisS	274.27	376.1	3.9e-113
OG0001814	K01893	Genetic Information Processing	Translation	Aminoacyl-tRNA biosynthesis	asparaginyl-tRNA synthetase [EC:6.1.1.22]	NARS, asnS	373.17	680.5	2.5e-205
OG0001814	K01893	Brite Hierarchies	Protein families: genetic information processing	Transfer RNA biogenesis	asparaginyl-tRNA synthetase [EC:6.1.1.22]	NARS, asnS	373.17	680.5	2.5e-205
OG0001814	K01893	Brite Hierarchies	Protein families: metabolism	Amino acid related enzymes	asparaginyl-tRNA synthetase [EC:6.1.1.22]	NARS, asnS	373.17	680.5	2.5e-205
OG0002154	K01894	Brite Hierarchies	Protein families: metabolism	Amino acid related enzymes	glutamyl-Q tRNA(Asp) synthetase [EC:6.1.1.-]	gluQ	311.4	372.4	3.5e-112
OG0002154	K01894	Brite Hierarchies	Protein families: genetic information processing	Transfer RNA biogenesis	glutamyl-Q tRNA(Asp) synthetase [EC:6.1.1.-]	gluQ	311.4	372.4	3.5e-112
OG0002753	K01895	Metabolism	Carbohydrate metabolism	Glyoxylate and dicarboxylate metabolism	acetyl-CoA synthetase [EC:6.2.1.1]	ACSS1_2, acs	772.7	1075.4	0
OG0002753	K01895	Metabolism	Carbohydrate metabolism	Propanoate metabolism	acetyl-CoA synthetase [EC:6.2.1.1]	ACSS1_2, acs	772.7	1075.4	0
OG0002753	K01895	Metabolism	Energy metabolism	Methane metabolism	acetyl-CoA synthetase [EC:6.2.1.1]	ACSS1_2, acs	772.7	1075.4	0
OG0002753	K01895	Metabolism	Carbohydrate metabolism	Glycolysis / Gluconeogenesis	acetyl-CoA synthetase [EC:6.2.1.1]	ACSS1_2, acs	772.7	1075.4	0
OG0002753	K01895	Metabolism	Energy metabolism	Carbon fixation pathways in prokaryotes	acetyl-CoA synthetase [EC:6.2.1.1]	ACSS1_2, acs	772.7	1075.4	0
OG0002753	K01895	Metabolism	Carbohydrate metabolism	Pyruvate metabolism	acetyl-CoA synthetase [EC:6.2.1.1]	ACSS1_2, acs	772.7	1075.4	0
OG0002753	K01895	Brite Hierarchies	Protein families: metabolism	Lipid biosynthesis proteins	acetyl-CoA synthetase [EC:6.2.1.1]	ACSS1_2, acs	772.7	1075.4	0
OG0001507	K01897	Cellular Processes	Cell growth and death	Ferroptosis	long-chain acyl-CoA synthetase [EC:6.2.1.3]	ACSL, fadD	427.87	461.6	7.9e-139
OG0001507	K01897	Metabolism	Lipid metabolism	Fatty acid degradation	long-chain acyl-CoA synthetase [EC:6.2.1.3]	ACSL, fadD	427.87	461.6	7.9e-139
OG0001507	K01897	Organismal Systems	Environmental adaptation	Thermogenesis	long-chain acyl-CoA synthetase [EC:6.2.1.3]	ACSL, fadD	427.87	461.6	7.9e-139
OG0001507	K01897	Brite Hierarchies	Protein families: metabolism	Lipid biosynthesis proteins	long-chain acyl-CoA synthetase [EC:6.2.1.3]	ACSL, fadD	427.87	461.6	7.9e-139
OG0001507	K01897	Brite Hierarchies	Protein families: signaling and cellular processes	Exosome	long-chain acyl-CoA synthetase [EC:6.2.1.3]	ACSL, fadD	427.87	461.6	7.9e-139
OG0001507	K01897	Cellular Processes	Transport and catabolism	Peroxisome	long-chain acyl-CoA synthetase [EC:6.2.1.3]	ACSL, fadD	427.87	461.6	7.9e-139
OG0001507	K01897	Organismal Systems	Endocrine system	Adipocytokine signaling pathway	long-chain acyl-CoA synthetase [EC:6.2.1.3]	ACSL, fadD	427.87	461.6	7.9e-139
OG0001507	K01897	Metabolism	Lipid metabolism	Fatty acid biosynthesis	long-chain acyl-CoA synthetase [EC:6.2.1.3]	ACSL, fadD	427.87	461.6	7.9e-139
OG0001507	K01897	Cellular Processes	Cellular community - prokaryotes	Quorum sensing	long-chain acyl-CoA synthetase [EC:6.2.1.3]	ACSL, fadD	427.87	461.6	7.9e-139
OG0001507	K01897	Organismal Systems	Endocrine system	PPAR signaling pathway	long-chain acyl-CoA synthetase [EC:6.2.1.3]	ACSL, fadD	427.87	461.6	7.9e-139
OG0000866	K01897	Cellular Processes	Cell growth and death	Ferroptosis	long-chain acyl-CoA synthetase [EC:6.2.1.3]	ACSL, fadD	427.87	481.3	8.2e-145
OG0000866	K01897	Metabolism	Lipid metabolism	Fatty acid degradation	long-chain acyl-CoA synthetase [EC:6.2.1.3]	ACSL, fadD	427.87	481.3	8.2e-145
OG0000866	K01897	Organismal Systems	Environmental adaptation	Thermogenesis	long-chain acyl-CoA synthetase [EC:6.2.1.3]	ACSL, fadD	427.87	481.3	8.2e-145
OG0000866	K01897	Brite Hierarchies	Protein families: metabolism	Lipid biosynthesis proteins	long-chain acyl-CoA synthetase [EC:6.2.1.3]	ACSL, fadD	427.87	481.3	8.2e-145
OG0000866	K01897	Brite Hierarchies	Protein families: signaling and cellular processes	Exosome	long-chain acyl-CoA synthetase [EC:6.2.1.3]	ACSL, fadD	427.87	481.3	8.2e-145
OG0000866	K01897	Cellular Processes	Transport and catabolism	Peroxisome	long-chain acyl-CoA synthetase [EC:6.2.1.3]	ACSL, fadD	427.87	481.3	8.2e-145
OG0000866	K01897	Organismal Systems	Endocrine system	Adipocytokine signaling pathway	long-chain acyl-CoA synthetase [EC:6.2.1.3]	ACSL, fadD	427.87	481.3	8.2e-145
OG0000866	K01897	Metabolism	Lipid metabolism	Fatty acid biosynthesis	long-chain acyl-CoA synthetase [EC:6.2.1.3]	ACSL, fadD	427.87	481.3	8.2e-145
OG0000866	K01897	Cellular Processes	Cellular community - prokaryotes	Quorum sensing	long-chain acyl-CoA synthetase [EC:6.2.1.3]	ACSL, fadD	427.87	481.3	8.2e-145
OG0000866	K01897	Organismal Systems	Endocrine system	PPAR signaling pathway	long-chain acyl-CoA synthetase [EC:6.2.1.3]	ACSL, fadD	427.87	481.3	8.2e-145
OG0001954	K01902	Metabolism	Energy metabolism	Carbon fixation pathways in prokaryotes	succinyl-CoA synthetase alpha subunit [EC:6.2.1.5]	sucD	323.9	486.2	4.7e-147
OG0001954	K01902	Metabolism	Carbohydrate metabolism	Citrate cycle (TCA cycle)	succinyl-CoA synthetase alpha subunit [EC:6.2.1.5]	sucD	323.9	486.2	4.7e-147
OG0001954	K01902	Metabolism	Carbohydrate metabolism	C5-Branched dibasic acid metabolism	succinyl-CoA synthetase alpha subunit [EC:6.2.1.5]	sucD	323.9	486.2	4.7e-147
OG0001954	K01902	Metabolism	Carbohydrate metabolism	Propanoate metabolism	succinyl-CoA synthetase alpha subunit [EC:6.2.1.5]	sucD	323.9	486.2	4.7e-147
OG0001955	K01903	Metabolism	Carbohydrate metabolism	C5-Branched dibasic acid metabolism	succinyl-CoA synthetase beta subunit [EC:6.2.1.5]	sucC	509.57	614.1	2.6e-185
OG0001955	K01903	Metabolism	Carbohydrate metabolism	Citrate cycle (TCA cycle)	succinyl-CoA synthetase beta subunit [EC:6.2.1.5]	sucC	509.57	614.1	2.6e-185
OG0001955	K01903	Metabolism	Energy metabolism	Carbon fixation pathways in prokaryotes	succinyl-CoA synthetase beta subunit [EC:6.2.1.5]	sucC	509.57	614.1	2.6e-185
OG0001955	K01903	Metabolism	Carbohydrate metabolism	Propanoate metabolism	succinyl-CoA synthetase beta subunit [EC:6.2.1.5]	sucC	509.57	614.1	2.6e-185
OG0002710	K01914	Metabolism	Amino acid metabolism	Alanine, aspartate and glutamate metabolism	aspartate--ammonia ligase [EC:6.3.1.1]	asnA	208.17	499.7	5.2e-151
OG0002710	K01914	Metabolism	Metabolism of other amino acids	Cyanoamino acid metabolism	aspartate--ammonia ligase [EC:6.3.1.1]	asnA	208.17	499.7	5.2e-151
OG0002592	K01915	Organismal Systems	Nervous system	GABAergic synapse	glutamine synthetase [EC:6.3.1.2]	glnA, GLUL	39.27	311	2.3e-93
OG0002592	K01915	Metabolism	Amino acid metabolism	Alanine, aspartate and glutamate metabolism	glutamine synthetase [EC:6.3.1.2]	glnA, GLUL	39.27	311	2.3e-93
OG0002592	K01915	Metabolism	Carbohydrate metabolism	Glyoxylate and dicarboxylate metabolism	glutamine synthetase [EC:6.3.1.2]	glnA, GLUL	39.27	311	2.3e-93
OG0002592	K01915	Brite Hierarchies	Protein families: signaling and cellular processes	Exosome	glutamine synthetase [EC:6.3.1.2]	glnA, GLUL	39.27	311	2.3e-93
OG0002592	K01915	Cellular Processes	Cell growth and death	Necroptosis	glutamine synthetase [EC:6.3.1.2]	glnA, GLUL	39.27	311	2.3e-93
OG0002592	K01915	Metabolism	Amino acid metabolism	Arginine biosynthesis	glutamine synthetase [EC:6.3.1.2]	glnA, GLUL	39.27	311	2.3e-93
OG0002592	K01915	Organismal Systems	Nervous system	Glutamatergic synapse	glutamine synthetase [EC:6.3.1.2]	glnA, GLUL	39.27	311	2.3e-93
OG0002592	K01915	Metabolism	Energy metabolism	Nitrogen metabolism	glutamine synthetase [EC:6.3.1.2]	glnA, GLUL	39.27	311	2.3e-93
OG0002592	K01915	Environmental Information Processing	Signal transduction	Two-component system	glutamine synthetase [EC:6.3.1.2]	glnA, GLUL	39.27	311	2.3e-93
OG0002157	K01918	Metabolism	Metabolism of other amino acids	beta-Alanine metabolism	pantoate--beta-alanine ligase [EC:6.3.2.1]	panC	116.03	336.5	5.1e-101
OG0002157	K01918	Metabolism	Metabolism of cofactors and vitamins	Pantothenate and CoA biosynthesis	pantoate--beta-alanine ligase [EC:6.3.2.1]	panC	116.03	336.5	5.1e-101
OG0002042	K01919	Metabolism	Amino acid metabolism	Cysteine and methionine metabolism	glutamate--cysteine ligase [EC:6.3.2.2]	gshA	98.1	221.2	5.3e-66
OG0002042	K01919	Metabolism	Metabolism of other amino acids	Glutathione metabolism	glutamate--cysteine ligase [EC:6.3.2.2]	gshA	98.1	221.2	5.3e-66
OG0002077	K01920	Metabolism	Amino acid metabolism	Cysteine and methionine metabolism	glutathione synthase [EC:6.3.2.3]	gshB	140.7	462.2	1.4e-139
OG0002077	K01920	Metabolism	Metabolism of other amino acids	Glutathione metabolism	glutathione synthase [EC:6.3.2.3]	gshB	140.7	462.2	1.4e-139
OG0000881	K01921	Brite Hierarchies	Protein families: metabolism	Peptidoglycan biosynthesis and degradation proteins	D-alanine-D-alanine ligase [EC:6.3.2.4]	ddl	109.13	394.5	1e-118
OG0000881	K01921	Metabolism	Metabolism of other amino acids	D-Alanine metabolism	D-alanine-D-alanine ligase [EC:6.3.2.4]	ddl	109.13	394.5	1e-118
OG0000881	K01921	Human Diseases	Drug resistance: antimicrobial	Vancomycin resistance	D-alanine-D-alanine ligase [EC:6.3.2.4]	ddl	109.13	394.5	1e-118
OG0000881	K01921	Metabolism	Glycan biosynthesis and metabolism	Peptidoglycan biosynthesis	D-alanine-D-alanine ligase [EC:6.3.2.4]	ddl	109.13	394.5	1e-118
OG0001209	K01923	Metabolism	Nucleotide metabolism	Purine metabolism	phosphoribosylaminoimidazole-succinocarboxamide synthase [EC:6.3.2.6]	purC	164.03	198.8	2.3e-59
OG0000880	K01924	Metabolism	Metabolism of other amino acids	D-Glutamine and D-glutamate metabolism	UDP-N-acetylmuramate--alanine ligase [EC:6.3.2.8]	murC	366.4	620.2	7.6e-187
OG0000880	K01924	Brite Hierarchies	Protein families: metabolism	Peptidoglycan biosynthesis and degradation proteins	UDP-N-acetylmuramate--alanine ligase [EC:6.3.2.8]	murC	366.4	620.2	7.6e-187
OG0000880	K01924	Metabolism	Glycan biosynthesis and metabolism	Peptidoglycan biosynthesis	UDP-N-acetylmuramate--alanine ligase [EC:6.3.2.8]	murC	366.4	620.2	7.6e-187
OG0000877	K01925	Brite Hierarchies	Protein families: metabolism	Peptidoglycan biosynthesis and degradation proteins	UDP-N-acetylmuramoylalanine--D-glutamate ligase [EC:6.3.2.9]	murD	368	498.5	4.1e-150
OG0000877	K01925	Metabolism	Glycan biosynthesis and metabolism	Peptidoglycan biosynthesis	UDP-N-acetylmuramoylalanine--D-glutamate ligase [EC:6.3.2.9]	murD	368	498.5	4.1e-150
OG0000877	K01925	Metabolism	Metabolism of other amino acids	D-Glutamine and D-glutamate metabolism	UDP-N-acetylmuramoylalanine--D-glutamate ligase [EC:6.3.2.9]	murD	368	498.5	4.1e-150
OG0000874	K01928	Brite Hierarchies	Protein families: metabolism	Peptidoglycan biosynthesis and degradation proteins	UDP-N-acetylmuramoyl-L-alanyl-D-glutamate--2,6-diaminopimelate ligase [EC:6.3.2.13]	murE	401.43	609.4	1e-183
OG0000874	K01928	Metabolism	Amino acid metabolism	Lysine biosynthesis	UDP-N-acetylmuramoyl-L-alanyl-D-glutamate--2,6-diaminopimelate ligase [EC:6.3.2.13]	murE	401.43	609.4	1e-183
OG0000874	K01928	Metabolism	Glycan biosynthesis and metabolism	Peptidoglycan biosynthesis	UDP-N-acetylmuramoyl-L-alanyl-D-glutamate--2,6-diaminopimelate ligase [EC:6.3.2.13]	murE	401.43	609.4	1e-183
OG0000875	K01929	Human Diseases	Drug resistance: antimicrobial	Vancomycin resistance	UDP-N-acetylmuramoyl-tripeptide--D-alanyl-D-alanine ligase [EC:6.3.2.10]	murF	319.77	478.2	4.4e-144
OG0000875	K01929	Metabolism	Glycan biosynthesis and metabolism	Peptidoglycan biosynthesis	UDP-N-acetylmuramoyl-tripeptide--D-alanyl-D-alanine ligase [EC:6.3.2.10]	murF	319.77	478.2	4.4e-144
OG0000875	K01929	Metabolism	Amino acid metabolism	Lysine biosynthesis	UDP-N-acetylmuramoyl-tripeptide--D-alanyl-D-alanine ligase [EC:6.3.2.10]	murF	319.77	478.2	4.4e-144
OG0001192	K01933	Metabolism	Nucleotide metabolism	Purine metabolism	phosphoribosylformylglycinamidine cyclo-ligase [EC:6.3.3.1]	purM	160.27	616.5	8.1e-186
OG0000906	K01934	Metabolism	Metabolism of cofactors and vitamins	One carbon pool by folate	5-formyltetrahydrofolate cyclo-ligase [EC:6.3.3.2]	MTHFS	98.27	204.3	5.9e-61
OG0001418	K01935	Metabolism	Metabolism of cofactors and vitamins	Biotin metabolism	dethiobiotin synthetase [EC:6.3.3.3]	bioD	119.23	193.9	6.7e-58
OG0000314	K01935	Metabolism	Metabolism of cofactors and vitamins	Biotin metabolism	dethiobiotin synthetase [EC:6.3.3.3]	bioD	119.23	247.6	3e-74
OG0002134	K01937	Metabolism	Nucleotide metabolism	Pyrimidine metabolism	CTP synthase [EC:6.3.4.2]	pyrG, CTPS	105.73	849.9	2.9e-256
OG0000411	K01939	Metabolism	Nucleotide metabolism	Purine metabolism	adenylosuccinate synthase [EC:6.3.4.4]	purA, ADSS	129.37	640.8	2e-193
OG0000411	K01939	Metabolism	Amino acid metabolism	Alanine, aspartate and glutamate metabolism	adenylosuccinate synthase [EC:6.3.4.4]	purA, ADSS	129.37	640.8	2e-193
OG0002602	K01940	Human Diseases	Cardiovascular disease	Fluid shear stress and atherosclerosis	argininosuccinate synthase [EC:6.3.4.5]	argG, ASS1	125.7	610	6.1e-184
OG0002602	K01940	Brite Hierarchies	Protein families: signaling and cellular processes	Exosome	argininosuccinate synthase [EC:6.3.4.5]	argG, ASS1	125.7	610	6.1e-184
OG0002602	K01940	Metabolism	Amino acid metabolism	Arginine biosynthesis	argininosuccinate synthase [EC:6.3.4.5]	argG, ASS1	125.7	610	6.1e-184
OG0002602	K01940	Metabolism	Amino acid metabolism	Alanine, aspartate and glutamate metabolism	argininosuccinate synthase [EC:6.3.4.5]	argG, ASS1	125.7	610	6.1e-184
OG0002499	K01945	Metabolism	Nucleotide metabolism	Purine metabolism	phosphoribosylamine---glycine ligase [EC:6.3.4.13]	purD	158.53	709.4	4.7e-214
OG0001718	K01950	Metabolism	Metabolism of cofactors and vitamins	Nicotinate and nicotinamide metabolism	NAD+ synthase (glutamine-hydrolysing) [EC:6.3.5.1]	E6.3.5.1, NADSYN1, QNS1, nadE	497.73	518.8	3.3e-156
OG0001616	K01951	Metabolism	Nucleotide metabolism	Purine metabolism	GMP synthase (glutamine-hydrolysing) [EC:6.3.5.2]	guaA, GMPS	102.47	713.1	3.8e-215
OG0001616	K01951	Brite Hierarchies	Protein families: metabolism	Peptidases and inhibitors	GMP synthase (glutamine-hydrolysing) [EC:6.3.5.2]	guaA, GMPS	102.47	713.1	3.8e-215
OG0001616	K01951	Metabolism	Xenobiotics biodegradation and metabolism	Drug metabolism - other enzymes	GMP synthase (glutamine-hydrolysing) [EC:6.3.5.2]	guaA, GMPS	102.47	713.1	3.8e-215
OG0001720	K01952	Metabolism	Nucleotide metabolism	Purine metabolism	phosphoribosylformylglycinamidine synthase [EC:6.3.5.3]	PFAS, purL	647.57	2061	0
OG0002397	K01955	Metabolism	Nucleotide metabolism	Pyrimidine metabolism	carbamoyl-phosphate synthase large subunit [EC:6.3.5.5]	carB, CPA2	1491	1804.3	0
OG0002397	K01955	Metabolism	Amino acid metabolism	Alanine, aspartate and glutamate metabolism	carbamoyl-phosphate synthase large subunit [EC:6.3.5.5]	carB, CPA2	1491	1804.3	0
OG0002398	K01956	Metabolism	Amino acid metabolism	Alanine, aspartate and glutamate metabolism	carbamoyl-phosphate synthase small subunit [EC:6.3.5.5]	carA, CPA1	506.53	645.3	1.7e-194
OG0002398	K01956	Metabolism	Nucleotide metabolism	Pyrimidine metabolism	carbamoyl-phosphate synthase small subunit [EC:6.3.5.5]	carA, CPA1	506.53	645.3	1.7e-194
OG0000622	K01961	Metabolism	Carbohydrate metabolism	Propanoate metabolism	acetyl-CoA carboxylase, biotin carboxylase subunit [EC:6.4.1.2 6.3.4.14]	accC	723.13	807.1	1.1e-243
OG0000622	K01961	Metabolism	Energy metabolism	Carbon fixation pathways in prokaryotes	acetyl-CoA carboxylase, biotin carboxylase subunit [EC:6.4.1.2 6.3.4.14]	accC	723.13	807.1	1.1e-243
OG0000622	K01961	Metabolism	Carbohydrate metabolism	Pyruvate metabolism	acetyl-CoA carboxylase, biotin carboxylase subunit [EC:6.4.1.2 6.3.4.14]	accC	723.13	807.1	1.1e-243
OG0000622	K01961	Metabolism	Lipid metabolism	Fatty acid biosynthesis	acetyl-CoA carboxylase, biotin carboxylase subunit [EC:6.4.1.2 6.3.4.14]	accC	723.13	807.1	1.1e-243
OG0001126	K01963	Metabolism	Carbohydrate metabolism	Pyruvate metabolism	acetyl-CoA carboxylase carboxyl transferase subunit beta [EC:6.4.1.2 2.1.3.15]	accD	312.23	430.2	1.1e-129
OG0001126	K01963	Metabolism	Carbohydrate metabolism	Propanoate metabolism	acetyl-CoA carboxylase carboxyl transferase subunit beta [EC:6.4.1.2 2.1.3.15]	accD	312.23	430.2	1.1e-129
OG0001126	K01963	Metabolism	Lipid metabolism	Fatty acid biosynthesis	acetyl-CoA carboxylase carboxyl transferase subunit beta [EC:6.4.1.2 2.1.3.15]	accD	312.23	430.2	1.1e-129
OG0001126	K01963	Metabolism	Energy metabolism	Carbon fixation pathways in prokaryotes	acetyl-CoA carboxylase carboxyl transferase subunit beta [EC:6.4.1.2 2.1.3.15]	accD	312.23	430.2	1.1e-129
OG0000977	K01972	Brite Hierarchies	Protein families: genetic information processing	DNA repair and recombination proteins	DNA ligase (NAD+) [EC:6.5.1.2]	E6.5.1.2, ligA, ligB	118.43	1046.6	0
OG0000977	K01972	Genetic Information Processing	Replication and repair	Mismatch repair	DNA ligase (NAD+) [EC:6.5.1.2]	E6.5.1.2, ligA, ligB	118.43	1046.6	0
OG0000977	K01972	Genetic Information Processing	Replication and repair	Base excision repair	DNA ligase (NAD+) [EC:6.5.1.2]	E6.5.1.2, ligA, ligB	118.43	1046.6	0
OG0000977	K01972	Brite Hierarchies	Protein families: genetic information processing	DNA replication proteins	DNA ligase (NAD+) [EC:6.5.1.2]	E6.5.1.2, ligA, ligB	118.43	1046.6	0
OG0000977	K01972	Genetic Information Processing	Replication and repair	Nucleotide excision repair	DNA ligase (NAD+) [EC:6.5.1.2]	E6.5.1.2, ligA, ligB	118.43	1046.6	0
OG0000977	K01972	Genetic Information Processing	Replication and repair	DNA replication	DNA ligase (NAD+) [EC:6.5.1.2]	E6.5.1.2, ligA, ligB	118.43	1046.6	0
OG0001911	K01990	Brite Hierarchies	Protein families: signaling and cellular processes	Transporters	ABC-2 type transport system ATP-binding protein	ABC-2.A	267.13	288.9	1.3e-86
OG0002163	K01990	Brite Hierarchies	Protein families: signaling and cellular processes	Transporters	ABC-2 type transport system ATP-binding protein	ABC-2.A	267.13	291	3e-87
OG0000821	K01990	Brite Hierarchies	Protein families: signaling and cellular processes	Transporters	ABC-2 type transport system ATP-binding protein	ABC-2.A	267.13	462.4	3.7e-139
OG0000318	K01992	Brite Hierarchies	Protein families: signaling and cellular processes	Transporters	ABC-2 type transport system permease protein	ABC-2.P	4.17	19.3	4.5e-05
OG0001353	K01992	Brite Hierarchies	Protein families: signaling and cellular processes	Transporters	ABC-2 type transport system permease protein	ABC-2.P	4.17	31.6	8.7e-09
OG0000352	K01992	Brite Hierarchies	Protein families: signaling and cellular processes	Transporters	ABC-2 type transport system permease protein	ABC-2.P	4.17	15.6	0.00063
OG0001466	K01992	Brite Hierarchies	Protein families: signaling and cellular processes	Transporters	ABC-2 type transport system permease protein	ABC-2.P	4.17	52.7	3.4e-15
OG0000598	K01992	Brite Hierarchies	Protein families: signaling and cellular processes	Transporters	ABC-2 type transport system permease protein	ABC-2.P	4.17	53.5	2e-15
OG0001568	K01992	Brite Hierarchies	Protein families: signaling and cellular processes	Transporters	ABC-2 type transport system permease protein	ABC-2.P	4.17	48.7	5.9e-14
OG0001230	K01992	Brite Hierarchies	Protein families: signaling and cellular processes	Transporters	ABC-2 type transport system permease protein	ABC-2.P	4.17	63.2	2.3e-18
OG0001497	K01992	Brite Hierarchies	Protein families: signaling and cellular processes	Transporters	ABC-2 type transport system permease protein	ABC-2.P	4.17	24	1.8e-06
OG0002361	K01992	Brite Hierarchies	Protein families: signaling and cellular processes	Transporters	ABC-2 type transport system permease protein	ABC-2.P	4.17	82.5	3.2e-24
OG0001320	K01992	Brite Hierarchies	Protein families: signaling and cellular processes	Transporters	ABC-2 type transport system permease protein	ABC-2.P	4.17	14.4	0.0014
OG0001040	K01992	Brite Hierarchies	Protein families: signaling and cellular processes	Transporters	ABC-2 type transport system permease protein	ABC-2.P	4.17	28.9	5.8e-08
OG0000267	K01992	Brite Hierarchies	Protein families: signaling and cellular processes	Transporters	ABC-2 type transport system permease protein	ABC-2.P	4.17	18.5	7.9e-05
OG0002510	K01992	Brite Hierarchies	Protein families: signaling and cellular processes	Transporters	ABC-2 type transport system permease protein	ABC-2.P	4.17	64.2	1.1e-18
OG0001646	K01992	Brite Hierarchies	Protein families: signaling and cellular processes	Transporters	ABC-2 type transport system permease protein	ABC-2.P	4.17	11.7	0.0094
OG0001934	K01992	Brite Hierarchies	Protein families: signaling and cellular processes	Transporters	ABC-2 type transport system permease protein	ABC-2.P	4.17	18.1	0.00011
OG0000820	K01992	Brite Hierarchies	Protein families: signaling and cellular processes	Transporters	ABC-2 type transport system permease protein	ABC-2.P	4.17	16.5	0.00034
OG0001249	K01992	Brite Hierarchies	Protein families: signaling and cellular processes	Transporters	ABC-2 type transport system permease protein	ABC-2.P	4.17	13.1	0.0036
OG0001807	K01992	Brite Hierarchies	Protein families: signaling and cellular processes	Transporters	ABC-2 type transport system permease protein	ABC-2.P	4.17	28.9	5.9e-08
OG0001684	K01992	Brite Hierarchies	Protein families: signaling and cellular processes	Transporters	ABC-2 type transport system permease protein	ABC-2.P	4.17	69.4	3.1e-20
OG0000109	K01992	Brite Hierarchies	Protein families: signaling and cellular processes	Transporters	ABC-2 type transport system permease protein	ABC-2.P	4.17	12.4	0.0057
OG0001911	K01992	Brite Hierarchies	Protein families: signaling and cellular processes	Transporters	ABC-2 type transport system permease protein	ABC-2.P	4.17	169.3	1.6e-50
OG0002540	K01992	Brite Hierarchies	Protein families: signaling and cellular processes	Transporters	ABC-2 type transport system permease protein	ABC-2.P	4.17	21.1	1.4e-05
OG0002424	K01992	Brite Hierarchies	Protein families: signaling and cellular processes	Transporters	ABC-2 type transport system permease protein	ABC-2.P	4.17	43.6	2e-12
OG0001352	K01992	Brite Hierarchies	Protein families: signaling and cellular processes	Transporters	ABC-2 type transport system permease protein	ABC-2.P	4.17	63.9	1.4e-18
OG0002169	K01992	Brite Hierarchies	Protein families: signaling and cellular processes	Transporters	ABC-2 type transport system permease protein	ABC-2.P	4.17	11.8	0.0087
OG0001514	K01992	Brite Hierarchies	Protein families: signaling and cellular processes	Transporters	ABC-2 type transport system permease protein	ABC-2.P	4.17	44.4	1.1e-12
OG0001253	K01992	Brite Hierarchies	Protein families: signaling and cellular processes	Transporters	ABC-2 type transport system permease protein	ABC-2.P	4.17	27.2	1.8e-07
OG0001298	K01992	Brite Hierarchies	Protein families: signaling and cellular processes	Transporters	ABC-2 type transport system permease protein	ABC-2.P	4.17	18.2	0.0001
OG0001429	K01992	Brite Hierarchies	Protein families: signaling and cellular processes	Transporters	ABC-2 type transport system permease protein	ABC-2.P	4.17	13.4	0.0028
OG0000658	K01992	Brite Hierarchies	Protein families: signaling and cellular processes	Transporters	ABC-2 type transport system permease protein	ABC-2.P	4.17	30.7	1.6e-08
OG0002713	K01992	Brite Hierarchies	Protein families: signaling and cellular processes	Transporters	ABC-2 type transport system permease protein	ABC-2.P	4.17	69.3	3.2e-20
OG0002444	K01992	Brite Hierarchies	Protein families: signaling and cellular processes	Transporters	ABC-2 type transport system permease protein	ABC-2.P	4.17	12.8	0.0044
OG0002302	K01992	Brite Hierarchies	Protein families: signaling and cellular processes	Transporters	ABC-2 type transport system permease protein	ABC-2.P	4.17	61.2	9e-18
OG0002813	K01992	Brite Hierarchies	Protein families: signaling and cellular processes	Transporters	ABC-2 type transport system permease protein	ABC-2.P	4.17	30.4	2e-08
OG0000493	K01992	Brite Hierarchies	Protein families: signaling and cellular processes	Transporters	ABC-2 type transport system permease protein	ABC-2.P	4.17	81.4	7e-24
OG0000160	K01992	Brite Hierarchies	Protein families: signaling and cellular processes	Transporters	ABC-2 type transport system permease protein	ABC-2.P	4.17	15.1	0.00084
OG0001360	K01992	Brite Hierarchies	Protein families: signaling and cellular processes	Transporters	ABC-2 type transport system permease protein	ABC-2.P	4.17	41.1	1.2e-11
OG0001265	K01992	Brite Hierarchies	Protein families: signaling and cellular processes	Transporters	ABC-2 type transport system permease protein	ABC-2.P	4.17	18.4	8.7e-05
OG0001843	K01992	Brite Hierarchies	Protein families: signaling and cellular processes	Transporters	ABC-2 type transport system permease protein	ABC-2.P	4.17	26.1	4e-07
OG0000161	K01992	Brite Hierarchies	Protein families: signaling and cellular processes	Transporters	ABC-2 type transport system permease protein	ABC-2.P	4.17	49.8	2.7e-14
OG0000642	K01992	Brite Hierarchies	Protein families: signaling and cellular processes	Transporters	ABC-2 type transport system permease protein	ABC-2.P	4.17	88.4	5.4e-26
OG0002163	K01992	Brite Hierarchies	Protein families: signaling and cellular processes	Transporters	ABC-2 type transport system permease protein	ABC-2.P	4.17	84.6	7.5e-25
OG0001877	K01992	Brite Hierarchies	Protein families: signaling and cellular processes	Transporters	ABC-2 type transport system permease protein	ABC-2.P	4.17	12.1	0.0072
OG0002476	K01992	Brite Hierarchies	Protein families: signaling and cellular processes	Transporters	ABC-2 type transport system permease protein	ABC-2.P	4.17	16.2	0.0004
OG0000609	K01992	Brite Hierarchies	Protein families: signaling and cellular processes	Transporters	ABC-2 type transport system permease protein	ABC-2.P	4.17	51.8	6.4e-15
OG0002014	K01992	Brite Hierarchies	Protein families: signaling and cellular processes	Transporters	ABC-2 type transport system permease protein	ABC-2.P	4.17	71.8	5.8e-21
OG0000608	K01992	Brite Hierarchies	Protein families: signaling and cellular processes	Transporters	ABC-2 type transport system permease protein	ABC-2.P	4.17	57.8	1e-16
OG0002568	K01992	Brite Hierarchies	Protein families: signaling and cellular processes	Transporters	ABC-2 type transport system permease protein	ABC-2.P	4.17	43.7	1.8e-12
OG0001241	K01992	Brite Hierarchies	Protein families: signaling and cellular processes	Transporters	ABC-2 type transport system permease protein	ABC-2.P	4.17	19.4	4.4e-05
OG0001913	K01992	Brite Hierarchies	Protein families: signaling and cellular processes	Transporters	ABC-2 type transport system permease protein	ABC-2.P	4.17	27.7	1.3e-07
OG0000778	K01992	Brite Hierarchies	Protein families: signaling and cellular processes	Transporters	ABC-2 type transport system permease protein	ABC-2.P	4.17	58.7	5.4e-17
OG0000821	K01992	Brite Hierarchies	Protein families: signaling and cellular processes	Transporters	ABC-2 type transport system permease protein	ABC-2.P	4.17	137	9.6e-41
OG0000265	K01992	Brite Hierarchies	Protein families: signaling and cellular processes	Transporters	ABC-2 type transport system permease protein	ABC-2.P	4.17	35.3	6.5e-10
OG0001844	K01992	Brite Hierarchies	Protein families: signaling and cellular processes	Transporters	ABC-2 type transport system permease protein	ABC-2.P	4.17	48.9	4.9e-14
OG0001529	K01992	Brite Hierarchies	Protein families: signaling and cellular processes	Transporters	ABC-2 type transport system permease protein	ABC-2.P	4.17	65.9	3.5e-19
OG0000226	K01992	Brite Hierarchies	Protein families: signaling and cellular processes	Transporters	ABC-2 type transport system permease protein	ABC-2.P	4.17	29.2	4.8e-08
OG0001453	K01992	Brite Hierarchies	Protein families: signaling and cellular processes	Transporters	ABC-2 type transport system permease protein	ABC-2.P	4.17	20	2.8e-05
OG0001853	K01992	Brite Hierarchies	Protein families: signaling and cellular processes	Transporters	ABC-2 type transport system permease protein	ABC-2.P	4.17	72.9	2.7e-21
OG0000746	K01992	Brite Hierarchies	Protein families: signaling and cellular processes	Transporters	ABC-2 type transport system permease protein	ABC-2.P	4.17	13.6	0.0025
OG0002580	K01992	Brite Hierarchies	Protein families: signaling and cellular processes	Transporters	ABC-2 type transport system permease protein	ABC-2.P	4.17	17.9	0.00012
OG0001928	K01992	Brite Hierarchies	Protein families: signaling and cellular processes	Transporters	ABC-2 type transport system permease protein	ABC-2.P	4.17	49	4.8e-14
OG0002160	K01992	Brite Hierarchies	Protein families: signaling and cellular processes	Transporters	ABC-2 type transport system permease protein	ABC-2.P	4.17	41.1	1.2e-11
OG0000725	K01992	Brite Hierarchies	Protein families: signaling and cellular processes	Transporters	ABC-2 type transport system permease protein	ABC-2.P	4.17	12.1	0.0072
OG0002264	K01992	Brite Hierarchies	Protein families: signaling and cellular processes	Transporters	ABC-2 type transport system permease protein	ABC-2.P	4.17	62.2	4.8e-18
OG0001912	K01992	Brite Hierarchies	Protein families: signaling and cellular processes	Transporters	ABC-2 type transport system permease protein	ABC-2.P	4.17	22	7e-06
OG0001299	K01992	Brite Hierarchies	Protein families: signaling and cellular processes	Transporters	ABC-2 type transport system permease protein	ABC-2.P	4.17	15.8	0.00054
OG0001989	K01992	Brite Hierarchies	Protein families: signaling and cellular processes	Transporters	ABC-2 type transport system permease protein	ABC-2.P	4.17	90.1	1.6e-26
OG0000745	K01992	Brite Hierarchies	Protein families: signaling and cellular processes	Transporters	ABC-2 type transport system permease protein	ABC-2.P	4.17	42.6	4e-12
OG0000815	K01992	Brite Hierarchies	Protein families: signaling and cellular processes	Transporters	ABC-2 type transport system permease protein	ABC-2.P	4.17	48.4	6.8e-14
OG0000648	K01992	Brite Hierarchies	Protein families: signaling and cellular processes	Transporters	ABC-2 type transport system permease protein	ABC-2.P	4.17	58.2	7.4e-17
OG0002173	K01992	Brite Hierarchies	Protein families: signaling and cellular processes	Transporters	ABC-2 type transport system permease protein	ABC-2.P	4.17	95.3	4.4e-28
OG0001829	K01992	Brite Hierarchies	Protein families: signaling and cellular processes	Transporters	ABC-2 type transport system permease protein	ABC-2.P	4.17	59	4.4e-17
OG0000560	K01992	Brite Hierarchies	Protein families: signaling and cellular processes	Transporters	ABC-2 type transport system permease protein	ABC-2.P	4.17	14.4	0.0015
OG0000456	K01993	Not Included in Pathway or Brite	Unclassified: signaling and cellular processes	Structural proteins	HlyD family secretion protein	ABC-2.TX	280.4	308.7	9.3e-93
OG0001910	K01993	Not Included in Pathway or Brite	Unclassified: signaling and cellular processes	Structural proteins	HlyD family secretion protein	ABC-2.TX	280.4	293.5	3.8e-88
OG0000822	K01993	Not Included in Pathway or Brite	Unclassified: signaling and cellular processes	Structural proteins	HlyD family secretion protein	ABC-2.TX	280.4	408.2	5.9e-123
OG0000608	K01995	Environmental Information Processing	Membrane transport	ABC transporters	branched-chain amino acid transport system ATP-binding protein	livG	303.93	427.2	1.6e-128
OG0000608	K01995	Cellular Processes	Cellular community - prokaryotes	Quorum sensing	branched-chain amino acid transport system ATP-binding protein	livG	303.93	427.2	1.6e-128
OG0000608	K01995	Brite Hierarchies	Protein families: signaling and cellular processes	Transporters	branched-chain amino acid transport system ATP-binding protein	livG	303.93	427.2	1.6e-128
OG0000609	K01996	Brite Hierarchies	Protein families: signaling and cellular processes	Transporters	branched-chain amino acid transport system ATP-binding protein	livF	322.13	404.3	1.4e-121
OG0000609	K01996	Cellular Processes	Cellular community - prokaryotes	Quorum sensing	branched-chain amino acid transport system ATP-binding protein	livF	322.13	404.3	1.4e-121
OG0000609	K01996	Environmental Information Processing	Membrane transport	ABC transporters	branched-chain amino acid transport system ATP-binding protein	livF	322.13	404.3	1.4e-121
OG0000606	K01997	Brite Hierarchies	Protein families: signaling and cellular processes	Transporters	branched-chain amino acid transport system permease protein	livH	147.9	331.8	1e-99
OG0000606	K01997	Environmental Information Processing	Membrane transport	ABC transporters	branched-chain amino acid transport system permease protein	livH	147.9	331.8	1e-99
OG0000606	K01997	Cellular Processes	Cellular community - prokaryotes	Quorum sensing	branched-chain amino acid transport system permease protein	livH	147.9	331.8	1e-99
OG0000607	K01998	Cellular Processes	Cellular community - prokaryotes	Quorum sensing	branched-chain amino acid transport system permease protein	livM	244.33	379	4.4e-114
OG0000607	K01998	Environmental Information Processing	Membrane transport	ABC transporters	branched-chain amino acid transport system permease protein	livM	244.33	379	4.4e-114
OG0000607	K01998	Brite Hierarchies	Protein families: signaling and cellular processes	Transporters	branched-chain amino acid transport system permease protein	livM	244.33	379	4.4e-114
OG0000605	K01999	Brite Hierarchies	Protein families: signaling and cellular processes	Transporters	branched-chain amino acid transport system substrate-binding protein	livK	162.3	280.7	4.3e-84
OG0000605	K01999	Environmental Information Processing	Membrane transport	ABC transporters	branched-chain amino acid transport system substrate-binding protein	livK	162.3	280.7	4.3e-84
OG0000605	K01999	Cellular Processes	Cellular community - prokaryotes	Quorum sensing	branched-chain amino acid transport system substrate-binding protein	livK	162.3	280.7	4.3e-84
OG0002014	K02000	Environmental Information Processing	Membrane transport	ABC transporters	glycine betaine/proline transport system ATP-binding protein [EC:7.6.2.9]	proV	427.23	647.8	3.6e-195
OG0002014	K02000	Brite Hierarchies	Protein families: signaling and cellular processes	Transporters	glycine betaine/proline transport system ATP-binding protein [EC:7.6.2.9]	proV	427.23	647.8	3.6e-195
OG0002015	K02001	Environmental Information Processing	Membrane transport	ABC transporters	glycine betaine/proline transport system permease protein	proW	309.57	513.3	2.1e-154
OG0002015	K02001	Brite Hierarchies	Protein families: signaling and cellular processes	Transporters	glycine betaine/proline transport system permease protein	proW	309.57	513.3	2.1e-154
OG0002016	K02002	Brite Hierarchies	Protein families: signaling and cellular processes	Transporters	glycine betaine/proline transport system substrate-binding protein	proX	93.9	263.9	3.7e-79
OG0002016	K02002	Environmental Information Processing	Membrane transport	ABC transporters	glycine betaine/proline transport system substrate-binding protein	proX	93.9	263.9	3.7e-79
OG0000265	K02003	Brite Hierarchies	Protein families: signaling and cellular processes	Transporters	putative ABC transport system ATP-binding protein	ABC.CD.A	294.8	322.5	7.5e-97
OG0000161	K02003	Brite Hierarchies	Protein families: signaling and cellular processes	Transporters	putative ABC transport system ATP-binding protein	ABC.CD.A	294.8	394.8	9.4e-119
OG0000778	K02003	Brite Hierarchies	Protein families: signaling and cellular processes	Transporters	putative ABC transport system ATP-binding protein	ABC.CD.A	294.8	309.2	8.5e-93
OG0000264	K02004	Brite Hierarchies	Protein families: signaling and cellular processes	Transporters	putative ABC transport system permease protein	ABC.CD.P	50.33	73.8	1.1e-21
OG0001072	K02004	Brite Hierarchies	Protein families: signaling and cellular processes	Transporters	putative ABC transport system permease protein	ABC.CD.P	50.33	71.2	7.3e-21
OG0000161	K02004	Brite Hierarchies	Protein families: signaling and cellular processes	Transporters	putative ABC transport system permease protein	ABC.CD.P	50.33	114.5	5.1e-34
OG0000779	K02004	Brite Hierarchies	Protein families: signaling and cellular processes	Transporters	putative ABC transport system permease protein	ABC.CD.P	50.33	64.5	7.7e-19
OG0000274	K02005	Not Included in Pathway or Brite	Unclassified: signaling and cellular processes	Structural proteins	HlyD family secretion protein	ABC.CD.TX	215.57	217.7	5.1e-65
OG0000308	K02005	Not Included in Pathway or Brite	Unclassified: signaling and cellular processes	Structural proteins	HlyD family secretion protein	ABC.CD.TX	215.57	289	1.3e-86
OG0002264	K02006	Brite Hierarchies	Protein families: signaling and cellular processes	Transporters	cobalt/nickel transport system ATP-binding protein	cbiO	338.87	404.7	1.3e-121
OG0002264	K02006	Environmental Information Processing	Membrane transport	ABC transporters	cobalt/nickel transport system ATP-binding protein	cbiO	338.87	404.7	1.3e-121
OG0002814	K02007	Environmental Information Processing	Membrane transport	ABC transporters	cobalt/nickel transport system permease protein	cbiM	64.8	134.1	1.1e-39
OG0002814	K02007	Brite Hierarchies	Protein families: signaling and cellular processes	Transporters	cobalt/nickel transport system permease protein	cbiM	64.8	134.1	1.1e-39
OG0002262	K02007	Environmental Information Processing	Membrane transport	ABC transporters	cobalt/nickel transport system permease protein	cbiM	64.8	252.3	1.3e-75
OG0002262	K02007	Brite Hierarchies	Protein families: signaling and cellular processes	Transporters	cobalt/nickel transport system permease protein	cbiM	64.8	252.3	1.3e-75
OG0002262	K02008	Environmental Information Processing	Membrane transport	ABC transporters	cobalt/nickel transport system permease protein	cbiQ	121.63	176.7	1.2e-52
OG0002262	K02008	Brite Hierarchies	Protein families: signaling and cellular processes	Transporters	cobalt/nickel transport system permease protein	cbiQ	121.63	176.7	1.2e-52
OG0002263	K02008	Environmental Information Processing	Membrane transport	ABC transporters	cobalt/nickel transport system permease protein	cbiQ	121.63	134.1	8.9e-40
OG0002263	K02008	Brite Hierarchies	Protein families: signaling and cellular processes	Transporters	cobalt/nickel transport system permease protein	cbiQ	121.63	134.1	8.9e-40
OG0002173	K02010	Environmental Information Processing	Membrane transport	ABC transporters	iron(III) transport system ATP-binding protein [EC:7.2.2.7]	afuC, fbpC	457.9	475.5	6e-143
OG0002173	K02010	Brite Hierarchies	Protein families: signaling and cellular processes	Transporters	iron(III) transport system ATP-binding protein [EC:7.2.2.7]	afuC, fbpC	457.9	475.5	6e-143
OG0000493	K02010	Environmental Information Processing	Membrane transport	ABC transporters	iron(III) transport system ATP-binding protein [EC:7.2.2.7]	afuC, fbpC	457.9	466.3	3.5e-140
OG0000493	K02010	Brite Hierarchies	Protein families: signaling and cellular processes	Transporters	iron(III) transport system ATP-binding protein [EC:7.2.2.7]	afuC, fbpC	457.9	466.3	3.5e-140
OG0002172	K02011	Brite Hierarchies	Protein families: signaling and cellular processes	Transporters	iron(III) transport system permease protein	afuB, fbpB	336.33	525.6	2.4e-158
OG0002172	K02011	Environmental Information Processing	Membrane transport	ABC transporters	iron(III) transport system permease protein	afuB, fbpB	336.33	525.6	2.4e-158
OG0002171	K02012	Environmental Information Processing	Membrane transport	ABC transporters	iron(III) transport system substrate-binding protein	afuA, fbpA	195.2	289.8	7e-87
OG0002171	K02012	Brite Hierarchies	Protein families: signaling and cellular processes	Transporters	iron(III) transport system substrate-binding protein	afuA, fbpA	195.2	289.8	7e-87
OG0001253	K02013	Brite Hierarchies	Protein families: signaling and cellular processes	Transporters	iron complex transport system ATP-binding protein [EC:7.2.2.-]	ABC.FEV.A	231.8	263.5	5.6e-79
OG0001040	K02013	Brite Hierarchies	Protein families: signaling and cellular processes	Transporters	iron complex transport system ATP-binding protein [EC:7.2.2.-]	ABC.FEV.A	231.8	269.6	7.7e-81
OG0001497	K02013	Brite Hierarchies	Protein families: signaling and cellular processes	Transporters	iron complex transport system ATP-binding protein [EC:7.2.2.-]	ABC.FEV.A	231.8	261.6	2.1e-78
OG0000226	K02013	Brite Hierarchies	Protein families: signaling and cellular processes	Transporters	iron complex transport system ATP-binding protein [EC:7.2.2.-]	ABC.FEV.A	231.8	318.6	1.1e-95
OG0001230	K02013	Brite Hierarchies	Protein families: signaling and cellular processes	Transporters	iron complex transport system ATP-binding protein [EC:7.2.2.-]	ABC.FEV.A	231.8	254.4	3.2e-76
OG0000518	K02014	Brite Hierarchies	Protein families: signaling and cellular processes	Transporters	iron complex outermembrane recepter protein	TC.FEV.OM	154.23	220.1	1.1e-65
OG0000254	K02014	Brite Hierarchies	Protein families: signaling and cellular processes	Transporters	iron complex outermembrane recepter protein	TC.FEV.OM	154.23	343.9	3.9e-103
OG0000090	K02014	Brite Hierarchies	Protein families: signaling and cellular processes	Transporters	iron complex outermembrane recepter protein	TC.FEV.OM	154.23	358.8	1.2e-107
OG0002818	K02014	Brite Hierarchies	Protein families: signaling and cellular processes	Transporters	iron complex outermembrane recepter protein	TC.FEV.OM	154.23	270.5	6.4e-81
OG0000330	K02014	Brite Hierarchies	Protein families: signaling and cellular processes	Transporters	iron complex outermembrane recepter protein	TC.FEV.OM	154.23	242.7	1.6e-72
OG0000839	K02014	Brite Hierarchies	Protein families: signaling and cellular processes	Transporters	iron complex outermembrane recepter protein	TC.FEV.OM	154.23	272.5	1.6e-81
OG0001493	K02014	Brite Hierarchies	Protein families: signaling and cellular processes	Transporters	iron complex outermembrane recepter protein	TC.FEV.OM	154.23	201.9	3.6e-60
OG0000956	K02014	Brite Hierarchies	Protein families: signaling and cellular processes	Transporters	iron complex outermembrane recepter protein	TC.FEV.OM	154.23	332.4	1.2e-99
OG0001496	K02015	Brite Hierarchies	Protein families: signaling and cellular processes	Transporters	iron complex transport system permease protein	ABC.FEV.P	333.7	338.1	1.3e-101
OG0000521	K02015	Brite Hierarchies	Protein families: signaling and cellular processes	Transporters	iron complex transport system permease protein	ABC.FEV.P	333.7	341.5	1.2e-102
OG0001039	K02015	Brite Hierarchies	Protein families: signaling and cellular processes	Transporters	iron complex transport system permease protein	ABC.FEV.P	333.7	388.4	7.2e-117
OG0000262	K02016	Brite Hierarchies	Protein families: signaling and cellular processes	Transporters	iron complex transport system substrate-binding protein	ABC.FEV.S	148.5	197.4	6.4e-59
OG0000838	K02016	Brite Hierarchies	Protein families: signaling and cellular processes	Transporters	iron complex transport system substrate-binding protein	ABC.FEV.S	148.5	179.4	1.9e-53
OG0001928	K02017	Environmental Information Processing	Membrane transport	ABC transporters	molybdate transport system ATP-binding protein [EC:7.3.2.5]	modC	361.5	378.9	1e-113
OG0001928	K02017	Brite Hierarchies	Protein families: signaling and cellular processes	Transporters	molybdate transport system ATP-binding protein [EC:7.3.2.5]	modC	361.5	378.9	1e-113
OG0001929	K02018	Brite Hierarchies	Protein families: signaling and cellular processes	Transporters	molybdate transport system permease protein	modB	236.1	328.7	9.4e-99
OG0001929	K02018	Environmental Information Processing	Membrane transport	ABC transporters	molybdate transport system permease protein	modB	236.1	328.7	9.4e-99
OG0002664	K02019	Brite Hierarchies	Protein families: genetic information processing	Transcription factors	molybdate transport system regulatory protein	modE	69.2	140	1.7e-41
OG0001932	K02019	Brite Hierarchies	Protein families: genetic information processing	Transcription factors	molybdate transport system regulatory protein	modE	69.2	267.3	2.8e-80
OG0001930	K02020	Environmental Information Processing	Membrane transport	ABC transporters	molybdate transport system substrate-binding protein	modA	106.93	282.7	8.9e-85
OG0001930	K02020	Brite Hierarchies	Protein families: signaling and cellular processes	Transporters	molybdate transport system substrate-binding protein	modA	106.93	282.7	8.9e-85
OG0001989	K02028	Brite Hierarchies	Protein families: signaling and cellular processes	Transporters	polar amino acid transport system ATP-binding protein [EC:7.4.2.1]	ABC.PA.A	388.27	451	1e-135
OG0002810	K02029	Brite Hierarchies	Protein families: signaling and cellular processes	Transporters	polar amino acid transport system permease protein	ABC.PA.P	208.23	223.6	6.3e-67
OG0002811	K02029	Brite Hierarchies	Protein families: signaling and cellular processes	Transporters	polar amino acid transport system permease protein	ABC.PA.P	208.23	226.9	6.4e-68
OG0001988	K02029	Brite Hierarchies	Protein families: signaling and cellular processes	Transporters	polar amino acid transport system permease protein	ABC.PA.P	208.23	236.1	1e-70
OG0001721	K02030	Brite Hierarchies	Protein families: signaling and cellular processes	Transporters	polar amino acid transport system substrate-binding protein	ABC.PA.S	87.47	88.9	5.1e-26
OG0001986	K02030	Brite Hierarchies	Protein families: signaling and cellular processes	Transporters	polar amino acid transport system substrate-binding protein	ABC.PA.S	87.47	102.4	4.2e-30
OG0002809	K02030	Brite Hierarchies	Protein families: signaling and cellular processes	Transporters	polar amino acid transport system substrate-binding protein	ABC.PA.S	87.47	153.1	1.6e-45
OG0001854	K02030	Brite Hierarchies	Protein families: signaling and cellular processes	Transporters	polar amino acid transport system substrate-binding protein	ABC.PA.S	87.47	184.9	3.4e-55
OG0001360	K02031	Brite Hierarchies	Protein families: signaling and cellular processes	Transporters	peptide/nickel transport system ATP-binding protein	ddpD	427.4	513.8	1.4e-154
OG0001360	K02031	Cellular Processes	Cellular community - prokaryotes	Quorum sensing	peptide/nickel transport system ATP-binding protein	ddpD	427.4	513.8	1.4e-154
OG0002568	K02031	Brite Hierarchies	Protein families: signaling and cellular processes	Transporters	peptide/nickel transport system ATP-binding protein	ddpD	427.4	496.8	2e-149
OG0002568	K02031	Cellular Processes	Cellular community - prokaryotes	Quorum sensing	peptide/nickel transport system ATP-binding protein	ddpD	427.4	496.8	2e-149
OG0002567	K02032	Brite Hierarchies	Protein families: signaling and cellular processes	Transporters	peptide/nickel transport system ATP-binding protein	ddpF	417.07	488.4	7e-147
OG0002567	K02032	Cellular Processes	Cellular community - prokaryotes	Quorum sensing	peptide/nickel transport system ATP-binding protein	ddpF	417.07	488.4	7e-147
OG0000267	K02032	Brite Hierarchies	Protein families: signaling and cellular processes	Transporters	peptide/nickel transport system ATP-binding protein	ddpF	417.07	492.7	3.4e-148
OG0000267	K02032	Cellular Processes	Cellular community - prokaryotes	Quorum sensing	peptide/nickel transport system ATP-binding protein	ddpF	417.07	492.7	3.4e-148
OG0001355	K02033	Cellular Processes	Cellular community - prokaryotes	Quorum sensing	peptide/nickel transport system permease protein	ABC.PE.P	272.4	323.4	5.2e-97
OG0001355	K02033	Brite Hierarchies	Protein families: signaling and cellular processes	Transporters	peptide/nickel transport system permease protein	ABC.PE.P	272.4	323.4	5.2e-97
OG0001358	K02033	Cellular Processes	Cellular community - prokaryotes	Quorum sensing	peptide/nickel transport system permease protein	ABC.PE.P	272.4	370.1	3.7e-111
OG0001358	K02033	Brite Hierarchies	Protein families: signaling and cellular processes	Transporters	peptide/nickel transport system permease protein	ABC.PE.P	272.4	370.1	3.7e-111
OG0002570	K02033	Cellular Processes	Cellular community - prokaryotes	Quorum sensing	peptide/nickel transport system permease protein	ABC.PE.P	272.4	429	5e-129
OG0002570	K02033	Brite Hierarchies	Protein families: signaling and cellular processes	Transporters	peptide/nickel transport system permease protein	ABC.PE.P	272.4	429	5e-129
OG0001354	K02034	Brite Hierarchies	Protein families: signaling and cellular processes	Transporters	peptide/nickel transport system permease protein	ABC.PE.P1	214.53	337.5	2.1e-101
OG0001354	K02034	Cellular Processes	Cellular community - prokaryotes	Quorum sensing	peptide/nickel transport system permease protein	ABC.PE.P1	214.53	337.5	2.1e-101
OG0001359	K02034	Brite Hierarchies	Protein families: signaling and cellular processes	Transporters	peptide/nickel transport system permease protein	ABC.PE.P1	214.53	330.9	2.2e-99
OG0001359	K02034	Cellular Processes	Cellular community - prokaryotes	Quorum sensing	peptide/nickel transport system permease protein	ABC.PE.P1	214.53	330.9	2.2e-99
OG0001300	K02034	Brite Hierarchies	Protein families: signaling and cellular processes	Transporters	peptide/nickel transport system permease protein	ABC.PE.P1	214.53	236.4	9.2e-71
OG0001300	K02034	Cellular Processes	Cellular community - prokaryotes	Quorum sensing	peptide/nickel transport system permease protein	ABC.PE.P1	214.53	236.4	9.2e-71
OG0002569	K02034	Brite Hierarchies	Protein families: signaling and cellular processes	Transporters	peptide/nickel transport system permease protein	ABC.PE.P1	214.53	375.2	8.5e-113
OG0002569	K02034	Cellular Processes	Cellular community - prokaryotes	Quorum sensing	peptide/nickel transport system permease protein	ABC.PE.P1	214.53	375.2	8.5e-113
OG0001357	K02035	Cellular Processes	Cellular community - prokaryotes	Quorum sensing	peptide/nickel transport system substrate-binding protein	ABC.PE.S	248.37	315.1	1.8e-94
OG0001357	K02035	Brite Hierarchies	Protein families: signaling and cellular processes	Transporters	peptide/nickel transport system substrate-binding protein	ABC.PE.S	248.37	315.1	1.8e-94
OG0001356	K02035	Cellular Processes	Cellular community - prokaryotes	Quorum sensing	peptide/nickel transport system substrate-binding protein	ABC.PE.S	248.37	252.5	1.5e-75
OG0001356	K02035	Brite Hierarchies	Protein families: signaling and cellular processes	Transporters	peptide/nickel transport system substrate-binding protein	ABC.PE.S	248.37	252.5	1.5e-75
OG0001302	K02035	Cellular Processes	Cellular community - prokaryotes	Quorum sensing	peptide/nickel transport system substrate-binding protein	ABC.PE.S	248.37	337	4.2e-101
OG0001302	K02035	Brite Hierarchies	Protein families: signaling and cellular processes	Transporters	peptide/nickel transport system substrate-binding protein	ABC.PE.S	248.37	337	4.2e-101
OG0001311	K02035	Cellular Processes	Cellular community - prokaryotes	Quorum sensing	peptide/nickel transport system substrate-binding protein	ABC.PE.S	248.37	318.5	1.6e-95
OG0001311	K02035	Brite Hierarchies	Protein families: signaling and cellular processes	Transporters	peptide/nickel transport system substrate-binding protein	ABC.PE.S	248.37	318.5	1.6e-95
OG0000286	K02035	Cellular Processes	Cellular community - prokaryotes	Quorum sensing	peptide/nickel transport system substrate-binding protein	ABC.PE.S	248.37	293.5	5.8e-88
OG0000286	K02035	Brite Hierarchies	Protein families: signaling and cellular processes	Transporters	peptide/nickel transport system substrate-binding protein	ABC.PE.S	248.37	293.5	5.8e-88
OG0002571	K02035	Cellular Processes	Cellular community - prokaryotes	Quorum sensing	peptide/nickel transport system substrate-binding protein	ABC.PE.S	248.37	416.3	4.3e-125
OG0002571	K02035	Brite Hierarchies	Protein families: signaling and cellular processes	Transporters	peptide/nickel transport system substrate-binding protein	ABC.PE.S	248.37	416.3	4.3e-125
OG0002800	K02037	Environmental Information Processing	Membrane transport	ABC transporters	phosphate transport system permease protein	pstC	259.5	368.6	9.3e-111
OG0002800	K02037	Brite Hierarchies	Protein families: signaling and cellular processes	Transporters	phosphate transport system permease protein	pstC	259.5	368.6	9.3e-111
OG0002801	K02038	Brite Hierarchies	Protein families: signaling and cellular processes	Transporters	phosphate transport system permease protein	pstA	257.7	319.9	4.8e-96
OG0002801	K02038	Environmental Information Processing	Membrane transport	ABC transporters	phosphate transport system permease protein	pstA	257.7	319.9	4.8e-96
OG0002802	K02039	Not Included in Pathway or Brite	Unclassified: signaling and cellular processes	Others	phosphate transport system protein	phoU	136.8	254.2	3.8e-76
OG0002799	K02040	Environmental Information Processing	Signal transduction	Two-component system	phosphate transport system substrate-binding protein	pstS	58.23	236.6	9.2e-71
OG0002799	K02040	Human Diseases	Infectious disease: bacterial	Tuberculosis	phosphate transport system substrate-binding protein	pstS	58.23	236.6	9.2e-71
OG0002799	K02040	Brite Hierarchies	Protein families: signaling and cellular processes	Transporters	phosphate transport system substrate-binding protein	pstS	58.23	236.6	9.2e-71
OG0002799	K02040	Environmental Information Processing	Membrane transport	ABC transporters	phosphate transport system substrate-binding protein	pstS	58.23	236.6	9.2e-71
OG0001684	K02045	Environmental Information Processing	Membrane transport	ABC transporters	sulfate/thiosulfate transport system ATP-binding protein [EC:7.3.2.3]	cysA	432.8	456.1	2.4e-137
OG0001684	K02045	Brite Hierarchies	Protein families: signaling and cellular processes	Transporters	sulfate/thiosulfate transport system ATP-binding protein [EC:7.3.2.3]	cysA	432.8	456.1	2.4e-137
OG0001684	K02045	Metabolism	Energy metabolism	Sulfur metabolism	sulfate/thiosulfate transport system ATP-binding protein [EC:7.3.2.3]	cysA	432.8	456.1	2.4e-137
OG0001686	K02046	Metabolism	Energy metabolism	Sulfur metabolism	sulfate/thiosulfate transport system permease protein	cysU	291.2	404.6	4.1e-122
OG0001686	K02046	Environmental Information Processing	Membrane transport	ABC transporters	sulfate/thiosulfate transport system permease protein	cysU	291.2	404.6	4.1e-122
OG0001686	K02046	Brite Hierarchies	Protein families: signaling and cellular processes	Transporters	sulfate/thiosulfate transport system permease protein	cysU	291.2	404.6	4.1e-122
OG0001685	K02047	Environmental Information Processing	Membrane transport	ABC transporters	sulfate/thiosulfate transport system permease protein	cysW	280.53	395	3.8e-119
OG0001685	K02047	Brite Hierarchies	Protein families: signaling and cellular processes	Transporters	sulfate/thiosulfate transport system permease protein	cysW	280.53	395	3.8e-119
OG0001685	K02047	Metabolism	Energy metabolism	Sulfur metabolism	sulfate/thiosulfate transport system permease protein	cysW	280.53	395	3.8e-119
OG0000657	K02050	Brite Hierarchies	Protein families: signaling and cellular processes	Transporters	NitT/TauT family transport system permease protein	ABC.SN.P	139.87	213	1.2e-63
OG0000493	K02052	Cellular Processes	Cellular community - prokaryotes	Quorum sensing	putative spermidine/putrescine transport system ATP-binding protein	ABC.SP.A	484.6	494.1	9.6e-149
OG0000493	K02052	Brite Hierarchies	Protein families: signaling and cellular processes	Transporters	putative spermidine/putrescine transport system ATP-binding protein	ABC.SP.A	484.6	494.1	9.6e-149
OG0000496	K02055	Brite Hierarchies	Protein families: signaling and cellular processes	Transporters	putative spermidine/putrescine transport system substrate-binding protein	ABC.SP.S	215.53	226.1	1.9e-67
OG0000496	K02055	Cellular Processes	Cellular community - prokaryotes	Quorum sensing	putative spermidine/putrescine transport system substrate-binding protein	ABC.SP.S	215.53	226.1	1.9e-67
OG0001570	K02057	Brite Hierarchies	Protein families: signaling and cellular processes	Transporters	simple sugar transport system permease protein	ABC.SS.P	282.9	287.3	2.7e-86
OG0002714	K02057	Brite Hierarchies	Protein families: signaling and cellular processes	Transporters	simple sugar transport system permease protein	ABC.SS.P	282.9	322.4	5.9e-97
OG0001569	K02057	Brite Hierarchies	Protein families: signaling and cellular processes	Transporters	simple sugar transport system permease protein	ABC.SS.P	282.9	287.2	3e-86
OG0000814	K02057	Brite Hierarchies	Protein families: signaling and cellular processes	Transporters	simple sugar transport system permease protein	ABC.SS.P	282.9	293.1	4.6e-88
OG0001567	K02058	Brite Hierarchies	Protein families: signaling and cellular processes	Transporters	simple sugar transport system substrate-binding protein	ABC.SS.S	212.13	240.6	4.8e-72
OG0002360	K02063	Environmental Information Processing	Membrane transport	ABC transporters	thiamine transport system permease protein	thiP	328.57	576.4	9.8e-174
OG0002360	K02063	Brite Hierarchies	Protein families: signaling and cellular processes	Transporters	thiamine transport system permease protein	thiP	328.57	576.4	9.8e-174
OG0002359	K02064	Environmental Information Processing	Membrane transport	ABC transporters	thiamine transport system substrate-binding protein	thiB, tbpA	159.23	424.4	6.7e-128
OG0002359	K02064	Brite Hierarchies	Protein families: signaling and cellular processes	Transporters	thiamine transport system substrate-binding protein	thiB, tbpA	159.23	424.4	6.7e-128
OG0000648	K02065	Brite Hierarchies	Protein families: signaling and cellular processes	Transporters	phospholipid/cholesterol/gamma-HCH transport system ATP-binding protein	mlaF, linL, mkl	302.2	429.4	3e-129
OG0000648	K02065	Environmental Information Processing	Membrane transport	ABC transporters	phospholipid/cholesterol/gamma-HCH transport system ATP-binding protein	mlaF, linL, mkl	302.2	429.4	3e-129
OG0000649	K02066	Brite Hierarchies	Protein families: signaling and cellular processes	Transporters	phospholipid/cholesterol/gamma-HCH transport system permease protein	mlaE, linK	39.8	259.8	6.1e-78
OG0000649	K02066	Environmental Information Processing	Membrane transport	ABC transporters	phospholipid/cholesterol/gamma-HCH transport system permease protein	mlaE, linK	39.8	259.8	6.1e-78
OG0000650	K02067	Environmental Information Processing	Membrane transport	ABC transporters	phospholipid/cholesterol/gamma-HCH transport system substrate-binding protein	mlaD, linM	83.4	119.1	3.9e-35
OG0000650	K02067	Brite Hierarchies	Protein families: signaling and cellular processes	Transporters	phospholipid/cholesterol/gamma-HCH transport system substrate-binding protein	mlaD, linM	83.4	119.1	3.9e-35
OG0002302	K02071	Brite Hierarchies	Protein families: signaling and cellular processes	Transporters	D-methionine transport system ATP-binding protein	metN	330.2	503.8	6.9e-152
OG0002302	K02071	Environmental Information Processing	Membrane transport	ABC transporters	D-methionine transport system ATP-binding protein	metN	330.2	503.8	6.9e-152
OG0002303	K02072	Brite Hierarchies	Protein families: signaling and cellular processes	Transporters	D-methionine transport system permease protein	metI	188.77	333.7	2.8e-100
OG0002303	K02072	Environmental Information Processing	Membrane transport	ABC transporters	D-methionine transport system permease protein	metI	188.77	333.7	2.8e-100
OG0000513	K02073	Environmental Information Processing	Membrane transport	ABC transporters	D-methionine transport system substrate-binding protein	metQ	89.33	340.7	1.9e-102
OG0000513	K02073	Brite Hierarchies	Protein families: signaling and cellular processes	Transporters	D-methionine transport system substrate-binding protein	metQ	89.33	340.7	1.9e-102
OG0001095	K02073	Environmental Information Processing	Membrane transport	ABC transporters	D-methionine transport system substrate-binding protein	metQ	89.33	346.5	3.3e-104
OG0001095	K02073	Brite Hierarchies	Protein families: signaling and cellular processes	Transporters	D-methionine transport system substrate-binding protein	metQ	89.33	346.5	3.3e-104
OG0000268	K02073	Environmental Information Processing	Membrane transport	ABC transporters	D-methionine transport system substrate-binding protein	metQ	89.33	381.1	1e-114
OG0000268	K02073	Brite Hierarchies	Protein families: signaling and cellular processes	Transporters	D-methionine transport system substrate-binding protein	metQ	89.33	381.1	1e-114
OG0001057	K02078	Metabolism	Lipid metabolism	Fatty acid biosynthesis	acyl carrier protein	acpP	38.8	112.4	4e-33
OG0001057	K02078	Metabolism	Biosynthesis of other secondary metabolites	Biosynthesis of various secondary metabolites - part 2	acyl carrier protein	acpP	38.8	112.4	4e-33
OG0000806	K02079	Metabolism	Carbohydrate metabolism	Galactose metabolism	N-acetylgalactosamine-6-phosphate deacetylase [EC:3.5.1.25]	agaA	487.57	539.1	5.5e-163
OG0000246	K02081	Brite Hierarchies	Protein families: genetic information processing	Transcription factors	DeoR family transcriptional regulator, aga operon transcriptional repressor	agaR	293.43	341.9	3e-103
OG0000805	K02082	Not Included in Pathway or Brite	Unclassified: metabolism	Enzymes with EC numbers	D-galactosamine 6-phosphate deaminase/isomerase [EC:3.5.99.-]	agaS	243.13	508.9	1.7e-153
OG0002773	K02106	Environmental Information Processing	Signal transduction	Two-component system	short-chain fatty acids transporter	atoE	153.37	604.1	2.3e-182
OG0002704	K02108	Brite Hierarchies	Protein families: genetic information processing	Chaperones and folding catalysts	F-type H+-transporting ATPase subunit a	ATPF0A, atpB	164.4	220.9	3.8e-66
OG0002704	K02108	Metabolism	Energy metabolism	Photosynthesis	F-type H+-transporting ATPase subunit a	ATPF0A, atpB	164.4	220.9	3.8e-66
OG0002704	K02108	Brite Hierarchies	Protein families: metabolism	Photosynthesis proteins	F-type H+-transporting ATPase subunit a	ATPF0A, atpB	164.4	220.9	3.8e-66
OG0002704	K02108	Metabolism	Energy metabolism	Oxidative phosphorylation	F-type H+-transporting ATPase subunit a	ATPF0A, atpB	164.4	220.9	3.8e-66
OG0002702	K02109	Metabolism	Energy metabolism	Photosynthesis	F-type H+-transporting ATPase subunit b	ATPF0B, atpF	42.9	125.2	6.8e-37
OG0002702	K02109	Metabolism	Energy metabolism	Oxidative phosphorylation	F-type H+-transporting ATPase subunit b	ATPF0B, atpF	42.9	125.2	6.8e-37
OG0002702	K02109	Brite Hierarchies	Protein families: metabolism	Photosynthesis proteins	F-type H+-transporting ATPase subunit b	ATPF0B, atpF	42.9	125.2	6.8e-37
OG0002703	K02110	Brite Hierarchies	Protein families: metabolism	Photosynthesis proteins	F-type H+-transporting ATPase subunit c	ATPF0C, atpE	67.2	73	3.6e-21
OG0002703	K02110	Metabolism	Energy metabolism	Oxidative phosphorylation	F-type H+-transporting ATPase subunit c	ATPF0C, atpE	67.2	73	3.6e-21
OG0002703	K02110	Metabolism	Energy metabolism	Photosynthesis	F-type H+-transporting ATPase subunit c	ATPF0C, atpE	67.2	73	3.6e-21
OG0002700	K02111	Metabolism	Energy metabolism	Oxidative phosphorylation	F-type H+/Na+-transporting ATPase subunit alpha [EC:7.1.2.2 7.2.2.1]	ATPF1A, atpA	419.4	836.9	1.9e-252
OG0002700	K02111	Metabolism	Energy metabolism	Photosynthesis	F-type H+/Na+-transporting ATPase subunit alpha [EC:7.1.2.2 7.2.2.1]	ATPF1A, atpA	419.4	836.9	1.9e-252
OG0002700	K02111	Brite Hierarchies	Protein families: metabolism	Photosynthesis proteins	F-type H+/Na+-transporting ATPase subunit alpha [EC:7.1.2.2 7.2.2.1]	ATPF1A, atpA	419.4	836.9	1.9e-252
OG0002698	K02112	Metabolism	Energy metabolism	Photosynthesis	F-type H+/Na+-transporting ATPase subunit beta [EC:7.1.2.2 7.2.2.1]	ATPF1B, atpD	495.73	855	5.1e-258
OG0002698	K02112	Metabolism	Energy metabolism	Oxidative phosphorylation	F-type H+/Na+-transporting ATPase subunit beta [EC:7.1.2.2 7.2.2.1]	ATPF1B, atpD	495.73	855	5.1e-258
OG0002698	K02112	Brite Hierarchies	Protein families: metabolism	Photosynthesis proteins	F-type H+/Na+-transporting ATPase subunit beta [EC:7.1.2.2 7.2.2.1]	ATPF1B, atpD	495.73	855	5.1e-258
OG0002701	K02113	Metabolism	Energy metabolism	Photosynthesis	F-type H+-transporting ATPase subunit delta	ATPF1D, atpH	109.83	147.9	7.8e-44
OG0002701	K02113	Metabolism	Energy metabolism	Oxidative phosphorylation	F-type H+-transporting ATPase subunit delta	ATPF1D, atpH	109.83	147.9	7.8e-44
OG0002701	K02113	Brite Hierarchies	Protein families: metabolism	Photosynthesis proteins	F-type H+-transporting ATPase subunit delta	ATPF1D, atpH	109.83	147.9	7.8e-44
OG0002697	K02114	Metabolism	Energy metabolism	Oxidative phosphorylation	F-type H+-transporting ATPase subunit epsilon	ATPF1E, atpC	90.7	142.2	3e-42
OG0002697	K02114	Metabolism	Energy metabolism	Photosynthesis	F-type H+-transporting ATPase subunit epsilon	ATPF1E, atpC	90.7	142.2	3e-42
OG0002697	K02114	Brite Hierarchies	Protein families: metabolism	Photosynthesis proteins	F-type H+-transporting ATPase subunit epsilon	ATPF1E, atpC	90.7	142.2	3e-42
OG0002699	K02115	Brite Hierarchies	Protein families: metabolism	Photosynthesis proteins	F-type H+-transporting ATPase subunit gamma	ATPF1G, atpG	249.53	370.2	2e-111
OG0002699	K02115	Metabolism	Energy metabolism	Oxidative phosphorylation	F-type H+-transporting ATPase subunit gamma	ATPF1G, atpG	249.53	370.2	2e-111
OG0002699	K02115	Metabolism	Energy metabolism	Photosynthesis	F-type H+-transporting ATPase subunit gamma	ATPF1G, atpG	249.53	370.2	2e-111
OG0000623	K02160	Metabolism	Energy metabolism	Carbon fixation pathways in prokaryotes	acetyl-CoA carboxylase biotin carboxyl carrier protein	accB, bccP	91.97	199.1	1.2e-59
OG0000623	K02160	Metabolism	Carbohydrate metabolism	Pyruvate metabolism	acetyl-CoA carboxylase biotin carboxyl carrier protein	accB, bccP	91.97	199.1	1.2e-59
OG0000623	K02160	Metabolism	Lipid metabolism	Fatty acid biosynthesis	acetyl-CoA carboxylase biotin carboxyl carrier protein	accB, bccP	91.97	199.1	1.2e-59
OG0000623	K02160	Metabolism	Carbohydrate metabolism	Propanoate metabolism	acetyl-CoA carboxylase biotin carboxyl carrier protein	accB, bccP	91.97	199.1	1.2e-59
OG0002105	K02168	Brite Hierarchies	Protein families: signaling and cellular processes	Transporters	choline/glycine/proline betaine transport protein	betT, betS	706.03	923.8	8.5e-279
OG0001922	K02169	Metabolism	Metabolism of cofactors and vitamins	Biotin metabolism	malonyl-CoA O-methyltransferase [EC:2.1.1.197]	bioC	173.7	257.8	2.2e-77
OG0002791	K02170	Metabolism	Metabolism of cofactors and vitamins	Biotin metabolism	pimeloyl-[acyl-carrier protein] methyl ester esterase [EC:3.1.1.85]	bioH	159.9	302	1.2e-90
OG0002253	K02188	Metabolism	Metabolism of cofactors and vitamins	Porphyrin and chlorophyll metabolism	cobalt-precorrin-5B (C1)-methyltransferase [EC:2.1.1.195]	cbiD	160.93	492.3	2.9e-148
OG0002257	K02189	Metabolism	Metabolism of cofactors and vitamins	Porphyrin and chlorophyll metabolism	cobalt-precorrin 5A hydrolase [EC:3.7.1.12]	cbiG	65	334.6	1e-100
OG0002260	K02190	Metabolism	Metabolism of cofactors and vitamins	Porphyrin and chlorophyll metabolism	sirohydrochlorin cobaltochelatase [EC:4.99.1.3]	cbiK	128.9	369.3	2.6e-111
OG0002255	K02191	Metabolism	Metabolism of cofactors and vitamins	Porphyrin and chlorophyll metabolism	cobalt-precorrin-6B (C15)-methyltransferase [EC:2.1.1.196]	cbiT	213.83	218.4	1e-65
OG0000174	K02192	Not Included in Pathway or Brite	Unclassified: signaling and cellular processes	Others	bacterioferritin-associated ferredoxin	bfd	59.67	66.2	3.4e-19
OG0001599	K02217	Not Included in Pathway or Brite	Unclassified: metabolism	Enzymes with EC numbers	ferritin [EC:1.16.3.2]	ftnA, ftn	150.6	243.2	2e-73
OG0002082	K02221	Brite Hierarchies	Protein families: signaling and cellular processes	Secretion system	YggT family protein	yggT	24.03	91	1.2e-26
OG0002250	K02224	Metabolism	Metabolism of cofactors and vitamins	Porphyrin and chlorophyll metabolism	cobyrinic acid a,c-diamide synthase [EC:6.3.5.9 6.3.5.11]	cobB-cbiA	147.37	622	1.7e-187
OG0002268	K02226	Metabolism	Metabolism of cofactors and vitamins	Porphyrin and chlorophyll metabolism	alpha-ribazole phosphatase [EC:3.1.3.73]	cobC, phpB	158.67	185.2	3.3e-55
OG0002251	K02227	Metabolism	Metabolism of cofactors and vitamins	Porphyrin and chlorophyll metabolism	adenosylcobinamide-phosphate synthase [EC:6.3.1.10]	cbiB, cobD	89.53	380.8	9.2e-115
OG0002266	K02231	Metabolism	Metabolism of cofactors and vitamins	Porphyrin and chlorophyll metabolism	adenosylcobinamide kinase / adenosylcobinamide-phosphate guanylyltransferase [EC:2.7.1.156 2.7.7.62]	cobP, cobU	38.9	204	3.4e-61
OG0002265	K02232	Metabolism	Metabolism of cofactors and vitamins	Porphyrin and chlorophyll metabolism	adenosylcobyric acid synthase [EC:6.3.5.10]	cobQ, cbiP	266.9	787.8	2.3e-237
OG0002267	K02233	Metabolism	Metabolism of cofactors and vitamins	Porphyrin and chlorophyll metabolism	adenosylcobinamide-GDP ribazoletransferase [EC:2.7.8.26]	E2.7.8.26, cobS, cobV	45.7	215	3e-64
OG0000740	K02237	Brite Hierarchies	Protein families: signaling and cellular processes	Secretion system	competence protein ComEA	comEA	75.5	102.3	5.7e-30
OG0000160	K02238	Brite Hierarchies	Protein families: signaling and cellular processes	Secretion system	competence protein ComEC	comEC	54.17	404.6	1.4e-121
OG0002790	K02242	Brite Hierarchies	Protein families: signaling and cellular processes	Secretion system	competence protein ComFC	comFC	58.6	121.9	6e-36
OG0000730	K02257	Metabolism	Energy metabolism	Oxidative phosphorylation	heme o synthase [EC:2.5.1.141]	COX10, ctaB, cyoE	131.33	272.2	1.3e-81
OG0000730	K02257	Metabolism	Metabolism of cofactors and vitamins	Porphyrin and chlorophyll metabolism	heme o synthase [EC:2.5.1.141]	COX10, ctaB, cyoE	131.33	272.2	1.3e-81
OG0000730	K02257	Organismal Systems	Environmental adaptation	Thermogenesis	heme o synthase [EC:2.5.1.141]	COX10, ctaB, cyoE	131.33	272.2	1.3e-81
OG0000730	K02257	Brite Hierarchies	Protein families: genetic information processing	Mitochondrial biogenesis	heme o synthase [EC:2.5.1.141]	COX10, ctaB, cyoE	131.33	272.2	1.3e-81
OG0000730	K02257	Brite Hierarchies	Protein families: metabolism	Prenyltransferases	heme o synthase [EC:2.5.1.141]	COX10, ctaB, cyoE	131.33	272.2	1.3e-81
OG0000240	K02297	Metabolism	Energy metabolism	Oxidative phosphorylation	cytochrome o ubiquinol oxidase subunit II [EC:7.1.1.3]	cyoA	324.2	484.3	3.7e-146
OG0000239	K02298	Metabolism	Energy metabolism	Oxidative phosphorylation	cytochrome o ubiquinol oxidase subunit I [EC:7.1.1.3]	cyoB	981.9	1187.9	0
OG0000238	K02299	Metabolism	Energy metabolism	Oxidative phosphorylation	cytochrome o ubiquinol oxidase subunit III	cyoC	264.63	352.8	2.7e-106
OG0000237	K02300	Metabolism	Energy metabolism	Oxidative phosphorylation	cytochrome o ubiquinol oxidase subunit IV	cyoD	79.93	165.7	1.6e-49
OG0002249	K02303	Metabolism	Metabolism of cofactors and vitamins	Porphyrin and chlorophyll metabolism	uroporphyrin-III C-methyltransferase [EC:2.1.1.107]	cobA	248.07	371.6	6.1e-112
OG0002682	K02313	Brite Hierarchies	Protein families: genetic information processing	DNA replication proteins	chromosomal replication initiator protein	dnaA	131.8	676.9	3.6e-204
OG0002682	K02313	Environmental Information Processing	Signal transduction	Two-component system	chromosomal replication initiator protein	dnaA	131.8	676.9	3.6e-204
OG0002682	K02313	Brite Hierarchies	Protein families: genetic information processing	Chromosome and associated proteins	chromosomal replication initiator protein	dnaA	131.8	676.9	3.6e-204
OG0002682	K02313	Cellular Processes	Cell growth and death	Cell cycle - Caulobacter	chromosomal replication initiator protein	dnaA	131.8	676.9	3.6e-204
OG0002478	K02314	Brite Hierarchies	Protein families: genetic information processing	DNA replication proteins	replicative DNA helicase [EC:5.6.2.3]	dnaB	105.67	645	2.3e-194
OG0002478	K02314	Cellular Processes	Cell growth and death	Cell cycle - Caulobacter	replicative DNA helicase [EC:5.6.2.3]	dnaB	105.67	645	2.3e-194
OG0002478	K02314	Genetic Information Processing	Replication and repair	DNA replication	replicative DNA helicase [EC:5.6.2.3]	dnaB	105.67	645	2.3e-194
OG0000692	K02316	Genetic Information Processing	Replication and repair	DNA replication	DNA primase [EC:2.7.7.101]	dnaG	115.03	565	5e-170
OG0000692	K02316	Brite Hierarchies	Protein families: genetic information processing	DNA replication proteins	DNA primase [EC:2.7.7.101]	dnaG	115.03	565	5e-170
OG0000341	K02335	Genetic Information Processing	Replication and repair	Nucleotide excision repair	DNA polymerase I [EC:2.7.7.7]	polA	604.6	1211.4	0
OG0000341	K02335	Genetic Information Processing	Replication and repair	DNA replication	DNA polymerase I [EC:2.7.7.7]	polA	604.6	1211.4	0
OG0000341	K02335	Genetic Information Processing	Replication and repair	Homologous recombination	DNA polymerase I [EC:2.7.7.7]	polA	604.6	1211.4	0
OG0000341	K02335	Brite Hierarchies	Protein families: genetic information processing	DNA repair and recombination proteins	DNA polymerase I [EC:2.7.7.7]	polA	604.6	1211.4	0
OG0000341	K02335	Genetic Information Processing	Replication and repair	Base excision repair	DNA polymerase I [EC:2.7.7.7]	polA	604.6	1211.4	0
OG0000341	K02335	Brite Hierarchies	Protein families: genetic information processing	DNA replication proteins	DNA polymerase I [EC:2.7.7.7]	polA	604.6	1211.4	0
OG0002362	K02336	Brite Hierarchies	Protein families: genetic information processing	DNA repair and recombination proteins	DNA polymerase II [EC:2.7.7.7]	polB	643.57	1158.4	0
OG0002310	K02337	Genetic Information Processing	Replication and repair	Homologous recombination	DNA polymerase III subunit alpha [EC:2.7.7.7]	dnaE	951.7	1648.7	0
OG0002310	K02337	Genetic Information Processing	Replication and repair	DNA replication	DNA polymerase III subunit alpha [EC:2.7.7.7]	dnaE	951.7	1648.7	0
OG0002310	K02337	Brite Hierarchies	Protein families: genetic information processing	DNA repair and recombination proteins	DNA polymerase III subunit alpha [EC:2.7.7.7]	dnaE	951.7	1648.7	0
OG0002310	K02337	Brite Hierarchies	Protein families: genetic information processing	DNA replication proteins	DNA polymerase III subunit alpha [EC:2.7.7.7]	dnaE	951.7	1648.7	0
OG0002310	K02337	Genetic Information Processing	Replication and repair	Mismatch repair	DNA polymerase III subunit alpha [EC:2.7.7.7]	dnaE	951.7	1648.7	0
OG0002683	K02338	Brite Hierarchies	Protein families: genetic information processing	DNA replication proteins	DNA polymerase III subunit beta [EC:2.7.7.7]	dnaN	50.9	395.2	8.5e-119
OG0002683	K02338	Brite Hierarchies	Protein families: genetic information processing	DNA repair and recombination proteins	DNA polymerase III subunit beta [EC:2.7.7.7]	dnaN	50.9	395.2	8.5e-119
OG0002683	K02338	Genetic Information Processing	Replication and repair	Mismatch repair	DNA polymerase III subunit beta [EC:2.7.7.7]	dnaN	50.9	395.2	8.5e-119
OG0002683	K02338	Genetic Information Processing	Replication and repair	Homologous recombination	DNA polymerase III subunit beta [EC:2.7.7.7]	dnaN	50.9	395.2	8.5e-119
OG0002683	K02338	Genetic Information Processing	Replication and repair	DNA replication	DNA polymerase III subunit beta [EC:2.7.7.7]	dnaN	50.9	395.2	8.5e-119
OG0000475	K02339	Brite Hierarchies	Protein families: genetic information processing	DNA repair and recombination proteins	DNA polymerase III subunit chi [EC:2.7.7.7]	holC	40.63	140.7	7.6e-42
OG0000475	K02339	Genetic Information Processing	Replication and repair	DNA replication	DNA polymerase III subunit chi [EC:2.7.7.7]	holC	40.63	140.7	7.6e-42
OG0000475	K02339	Genetic Information Processing	Replication and repair	Mismatch repair	DNA polymerase III subunit chi [EC:2.7.7.7]	holC	40.63	140.7	7.6e-42
OG0000475	K02339	Brite Hierarchies	Protein families: genetic information processing	DNA replication proteins	DNA polymerase III subunit chi [EC:2.7.7.7]	holC	40.63	140.7	7.6e-42
OG0000475	K02339	Genetic Information Processing	Replication and repair	Homologous recombination	DNA polymerase III subunit chi [EC:2.7.7.7]	holC	40.63	140.7	7.6e-42
OG0001992	K02340	Brite Hierarchies	Protein families: genetic information processing	DNA replication proteins	DNA polymerase III subunit delta [EC:2.7.7.7]	holA	100.37	200	1.1e-59
OG0001992	K02340	Genetic Information Processing	Replication and repair	Mismatch repair	DNA polymerase III subunit delta [EC:2.7.7.7]	holA	100.37	200	1.1e-59
OG0001992	K02340	Genetic Information Processing	Replication and repair	DNA replication	DNA polymerase III subunit delta [EC:2.7.7.7]	holA	100.37	200	1.1e-59
OG0001992	K02340	Genetic Information Processing	Replication and repair	Homologous recombination	DNA polymerase III subunit delta [EC:2.7.7.7]	holA	100.37	200	1.1e-59
OG0001992	K02340	Brite Hierarchies	Protein families: genetic information processing	DNA repair and recombination proteins	DNA polymerase III subunit delta [EC:2.7.7.7]	holA	100.37	200	1.1e-59
OG0001062	K02341	Genetic Information Processing	Replication and repair	Homologous recombination	DNA polymerase III subunit delta' [EC:2.7.7.7]	holB	232.83	265.7	1.8e-79
OG0001062	K02341	Brite Hierarchies	Protein families: genetic information processing	DNA replication proteins	DNA polymerase III subunit delta' [EC:2.7.7.7]	holB	232.83	265.7	1.8e-79
OG0001062	K02341	Brite Hierarchies	Protein families: genetic information processing	DNA repair and recombination proteins	DNA polymerase III subunit delta' [EC:2.7.7.7]	holB	232.83	265.7	1.8e-79
OG0001062	K02341	Genetic Information Processing	Replication and repair	DNA replication	DNA polymerase III subunit delta' [EC:2.7.7.7]	holB	232.83	265.7	1.8e-79
OG0001062	K02341	Genetic Information Processing	Replication and repair	Mismatch repair	DNA polymerase III subunit delta' [EC:2.7.7.7]	holB	232.83	265.7	1.8e-79
OG0002127	K02342	Genetic Information Processing	Replication and repair	Homologous recombination	DNA polymerase III subunit epsilon [EC:2.7.7.7]	dnaQ	104.73	189	2.1e-56
OG0002127	K02342	Genetic Information Processing	Replication and repair	Mismatch repair	DNA polymerase III subunit epsilon [EC:2.7.7.7]	dnaQ	104.73	189	2.1e-56
OG0002127	K02342	Brite Hierarchies	Protein families: genetic information processing	DNA repair and recombination proteins	DNA polymerase III subunit epsilon [EC:2.7.7.7]	dnaQ	104.73	189	2.1e-56
OG0002127	K02342	Brite Hierarchies	Protein families: genetic information processing	DNA replication proteins	DNA polymerase III subunit epsilon [EC:2.7.7.7]	dnaQ	104.73	189	2.1e-56
OG0002127	K02342	Genetic Information Processing	Replication and repair	DNA replication	DNA polymerase III subunit epsilon [EC:2.7.7.7]	dnaQ	104.73	189	2.1e-56
OG0000756	K02343	Brite Hierarchies	Protein families: genetic information processing	DNA replication proteins	DNA polymerase III subunit gamma/tau [EC:2.7.7.7]	dnaX	240.37	603.5	7.1e-182
OG0000756	K02343	Genetic Information Processing	Replication and repair	Homologous recombination	DNA polymerase III subunit gamma/tau [EC:2.7.7.7]	dnaX	240.37	603.5	7.1e-182
OG0000756	K02343	Brite Hierarchies	Protein families: genetic information processing	DNA repair and recombination proteins	DNA polymerase III subunit gamma/tau [EC:2.7.7.7]	dnaX	240.37	603.5	7.1e-182
OG0000756	K02343	Genetic Information Processing	Replication and repair	Mismatch repair	DNA polymerase III subunit gamma/tau [EC:2.7.7.7]	dnaX	240.37	603.5	7.1e-182
OG0000756	K02343	Genetic Information Processing	Replication and repair	DNA replication	DNA polymerase III subunit gamma/tau [EC:2.7.7.7]	dnaX	240.37	603.5	7.1e-182
OG0002438	K02344	Genetic Information Processing	Replication and repair	Mismatch repair	DNA polymerase III subunit psi [EC:2.7.7.7]	holD	47.53	146.9	8e-44
OG0002438	K02344	Genetic Information Processing	Replication and repair	DNA replication	DNA polymerase III subunit psi [EC:2.7.7.7]	holD	47.53	146.9	8e-44
OG0002438	K02344	Genetic Information Processing	Replication and repair	Homologous recombination	DNA polymerase III subunit psi [EC:2.7.7.7]	holD	47.53	146.9	8e-44
OG0002438	K02344	Brite Hierarchies	Protein families: genetic information processing	DNA repair and recombination proteins	DNA polymerase III subunit psi [EC:2.7.7.7]	holD	47.53	146.9	8e-44
OG0002438	K02344	Brite Hierarchies	Protein families: genetic information processing	DNA replication proteins	DNA polymerase III subunit psi [EC:2.7.7.7]	holD	47.53	146.9	8e-44
OG0001600	K02345	Brite Hierarchies	Protein families: genetic information processing	DNA replication proteins	DNA polymerase III subunit theta [EC:2.7.7.7]	holE	36.67	132.5	1.8e-39
OG0001600	K02345	Genetic Information Processing	Replication and repair	DNA replication	DNA polymerase III subunit theta [EC:2.7.7.7]	holE	36.67	132.5	1.8e-39
OG0001600	K02345	Genetic Information Processing	Replication and repair	Homologous recombination	DNA polymerase III subunit theta [EC:2.7.7.7]	holE	36.67	132.5	1.8e-39
OG0001600	K02345	Brite Hierarchies	Protein families: genetic information processing	DNA repair and recombination proteins	DNA polymerase III subunit theta [EC:2.7.7.7]	holE	36.67	132.5	1.8e-39
OG0001600	K02345	Genetic Information Processing	Replication and repair	Mismatch repair	DNA polymerase III subunit theta [EC:2.7.7.7]	holE	36.67	132.5	1.8e-39
OG0002056	K02346	Brite Hierarchies	Protein families: genetic information processing	DNA repair and recombination proteins	DNA polymerase IV [EC:2.7.7.7]	dinB	373.4	454	1.2e-136
OG0002529	K02355	Brite Hierarchies	Protein families: genetic information processing	Mitochondrial biogenesis	elongation factor G	fusA, GFM, EFG	543.97	1138.4	0
OG0002529	K02355	Brite Hierarchies	Protein families: genetic information processing	Translation factors	elongation factor G	fusA, GFM, EFG	543.97	1138.4	0
OG0000559	K02356	Brite Hierarchies	Protein families: genetic information processing	Translation factors	elongation factor P	efp	81.8	285.9	4.1e-86
OG0001031	K02356	Brite Hierarchies	Protein families: genetic information processing	Translation factors	elongation factor P	efp	81.8	255.7	6.7e-77
OG0002324	K02357	Brite Hierarchies	Protein families: genetic information processing	Translation factors	elongation factor Ts	tsf, TSFM	80.27	361.7	8.4e-109
OG0002324	K02357	Brite Hierarchies	Protein families: genetic information processing	Mitochondrial biogenesis	elongation factor Ts	tsf, TSFM	80.27	361.7	8.4e-109
OG0002314	K02372	Metabolism	Lipid metabolism	Fatty acid biosynthesis	3-hydroxyacyl-[acyl-carrier-protein] dehydratase [EC:4.2.1.59]	fabZ	71.9	225.9	1.1e-67
OG0002314	K02372	Metabolism	Metabolism of cofactors and vitamins	Biotin metabolism	3-hydroxyacyl-[acyl-carrier-protein] dehydratase [EC:4.2.1.59]	fabZ	71.9	225.9	1.1e-67
OG0002314	K02372	Brite Hierarchies	Protein families: metabolism	Lipid biosynthesis proteins	3-hydroxyacyl-[acyl-carrier-protein] dehydratase [EC:4.2.1.59]	fabZ	71.9	225.9	1.1e-67
OG0002671	K02379	Not Included in Pathway or Brite	Unclassified: metabolism	Energy metabolism	FdhD protein	fdhD	105.8	303.5	4.9e-91
OG0002667	K02380	Not Included in Pathway or Brite	Unclassified: genetic information processing	Protein processing	FdhE protein	fdhE	44.8	345.7	5.7e-104
OG0001646	K02400	Brite Hierarchies	Protein families: signaling and cellular processes	Secretion system	flagellar biosynthesis protein FlhA	flhA	729.27	988.9	1.9e-298
OG0001646	K02400	Cellular Processes	Cell motility	Flagellar assembly	flagellar biosynthesis protein FlhA	flhA	729.27	988.9	1.9e-298
OG0001646	K02400	Brite Hierarchies	Protein families: signaling and cellular processes	Bacterial motility proteins	flagellar biosynthesis protein FlhA	flhA	729.27	988.9	1.9e-298
OG0000295	K02401	Cellular Processes	Cell motility	Flagellar assembly	flagellar biosynthesis protein FlhB	flhB	372.03	496.7	1.1e-149
OG0000295	K02401	Brite Hierarchies	Protein families: signaling and cellular processes	Bacterial motility proteins	flagellar biosynthesis protein FlhB	flhB	372.03	496.7	1.1e-149
OG0000295	K02401	Brite Hierarchies	Protein families: signaling and cellular processes	Secretion system	flagellar biosynthesis protein FlhB	flhB	372.03	496.7	1.1e-149
OG0001657	K02402	Cellular Processes	Cellular community - prokaryotes	Quorum sensing	flagellar transcriptional activator FlhC	flhC	60.87	301.5	6.1e-91
OG0001657	K02402	Environmental Information Processing	Signal transduction	Two-component system	flagellar transcriptional activator FlhC	flhC	60.87	301.5	6.1e-91
OG0001657	K02402	Brite Hierarchies	Protein families: signaling and cellular processes	Bacterial motility proteins	flagellar transcriptional activator FlhC	flhC	60.87	301.5	6.1e-91
OG0001657	K02402	Cellular Processes	Cell motility	Flagellar assembly	flagellar transcriptional activator FlhC	flhC	60.87	301.5	6.1e-91
OG0001657	K02402	Cellular Processes	Cellular community - prokaryotes	Biofilm formation - Escherichia coli	flagellar transcriptional activator FlhC	flhC	60.87	301.5	6.1e-91
OG0001658	K02403	Cellular Processes	Cellular community - prokaryotes	Biofilm formation - Escherichia coli	flagellar transcriptional activator FlhD	flhD	31.57	151.4	4.3e-45
OG0001658	K02403	Cellular Processes	Cellular community - prokaryotes	Quorum sensing	flagellar transcriptional activator FlhD	flhD	31.57	151.4	4.3e-45
OG0001658	K02403	Cellular Processes	Cell motility	Flagellar assembly	flagellar transcriptional activator FlhD	flhD	31.57	151.4	4.3e-45
OG0001658	K02403	Environmental Information Processing	Signal transduction	Two-component system	flagellar transcriptional activator FlhD	flhD	31.57	151.4	4.3e-45
OG0001658	K02403	Brite Hierarchies	Protein families: signaling and cellular processes	Bacterial motility proteins	flagellar transcriptional activator FlhD	flhD	31.57	151.4	4.3e-45
OG0002342	K02426	Not Included in Pathway or Brite	Poorly characterized	General function prediction only	cysteine desulfuration protein SufE	sufE	103.43	141.6	4.2e-42
OG0001268	K02426	Not Included in Pathway or Brite	Poorly characterized	General function prediction only	cysteine desulfuration protein SufE	sufE	103.43	189.2	1.1e-56
OG0000441	K02427	Brite Hierarchies	Protein families: genetic information processing	Ribosome biogenesis	23S rRNA (uridine2552-2'-O)-methyltransferase [EC:2.1.1.166]	rlmE, rrmJ, ftsJ	252.77	298.1	7.7e-90
OG0000913	K02437	Metabolism	Carbohydrate metabolism	Glyoxylate and dicarboxylate metabolism	glycine cleavage system H protein	gcvH, GCSH	36.7	210.9	3.4e-63
OG0000913	K02437	Metabolism	Amino acid metabolism	Glycine, serine and threonine metabolism	glycine cleavage system H protein	gcvH, GCSH	36.7	210.9	3.4e-63
OG0002788	K02439	Metabolism	Energy metabolism	Sulfur metabolism	thiosulfate sulfurtransferase [EC:2.8.1.1]	glpE	97.4	166	6.4e-50
OG0002621	K02440	Brite Hierarchies	Protein families: signaling and cellular processes	Transporters	glycerol uptake facilitator protein	GLPF	273.33	285.3	9.3e-86
OG0002787	K02441	Not Included in Pathway or Brite	Poorly characterized	General function prediction only	rhomboid protease GlpG [EC:3.4.21.105]	glpG	169.5	296.1	7.9e-89
OG0002786	K02444	Brite Hierarchies	Protein families: genetic information processing	Transcription factors	DeoR family transcriptional regulator, glycerol-3-phosphate regulon repressor	glpR	267.63	411.6	3.1e-124
OG0002623	K02445	Brite Hierarchies	Protein families: signaling and cellular processes	Transporters	MFS transporter, OPA family, glycerol-3-phosphate transporter	glpT	524.6	696.9	2e-210
OG0001638	K02469	Brite Hierarchies	Protein families: genetic information processing	DNA repair and recombination proteins	DNA gyrase subunit A [EC:5.6.2.2]	gyrA	1032.93	1372.6	0
OG0001638	K02469	Brite Hierarchies	Protein families: genetic information processing	DNA replication proteins	DNA gyrase subunit A [EC:5.6.2.2]	gyrA	1032.93	1372.6	0
OG0002685	K02470	Brite Hierarchies	Protein families: genetic information processing	DNA replication proteins	DNA gyrase subunit B [EC:5.6.2.2]	gyrB	944.67	1066.5	0
OG0002685	K02470	Brite Hierarchies	Protein families: genetic information processing	DNA repair and recombination proteins	DNA gyrase subunit B [EC:5.6.2.2]	gyrB	944.67	1066.5	0
OG0000373	K02472	Cellular Processes	Cellular community - prokaryotes	Biofilm formation - Vibrio cholerae	UDP-N-acetyl-D-mannosaminuronic acid dehydrogenase [EC:1.1.1.336]	wecC	456.03	608.7	9.6e-184
OG0000373	K02472	Environmental Information Processing	Signal transduction	Two-component system	UDP-N-acetyl-D-mannosaminuronic acid dehydrogenase [EC:1.1.1.336]	wecC	456.03	608.7	9.6e-184
OG0000373	K02472	Metabolism	Glycan biosynthesis and metabolism	O-Antigen nucleotide sugar biosynthesis	UDP-N-acetyl-D-mannosaminuronic acid dehydrogenase [EC:1.1.1.336]	wecC	456.03	608.7	9.6e-184
OG0000373	K02472	Metabolism	Carbohydrate metabolism	Amino sugar and nucleotide sugar metabolism	UDP-N-acetyl-D-mannosaminuronic acid dehydrogenase [EC:1.1.1.336]	wecC	456.03	608.7	9.6e-184
OG0000454	K02477	Brite Hierarchies	Protein families: signaling and cellular processes	Two-component system	two-component system, LytTR family, response regulator	K02477	206.97	232.1	1.5e-69
OG0000455	K02478	Brite Hierarchies	Protein families: signaling and cellular processes	Two-component system	two-component system, LytTR family, sensor kinase [EC:2.7.13.3]	K02478	242.07	255.1	1.4e-76
OG0000455	K02478	Brite Hierarchies	Protein families: metabolism	Enzymes	two-component system, LytTR family, sensor kinase [EC:2.7.13.3]	K02478	242.07	255.1	1.4e-76
OG0002770	K02481	Brite Hierarchies	Protein families: signaling and cellular processes	Two-component system	two-component system, NtrC family, response regulator	flgR	559.47	596.5	8.1e-180
OG0002769	K02482	Brite Hierarchies	Protein families: metabolism	Enzymes	two-component system, NtrC family, sensor kinase [EC:2.7.13.3]	flgS	285.07	292.4	1.1e-87
OG0002769	K02482	Brite Hierarchies	Protein families: signaling and cellular processes	Two-component system	two-component system, NtrC family, sensor kinase [EC:2.7.13.3]	flgS	285.07	292.4	1.1e-87
OG0001179	K02483	Brite Hierarchies	Protein families: signaling and cellular processes	Two-component system	two-component system, OmpR family, response regulator	K02483	235.1	241.7	2.2e-72
OG0001372	K02483	Brite Hierarchies	Protein families: signaling and cellular processes	Two-component system	two-component system, OmpR family, response regulator	K02483	235.1	242.7	1.1e-72
OG0002797	K02483	Brite Hierarchies	Protein families: signaling and cellular processes	Two-component system	two-component system, OmpR family, response regulator	K02483	235.1	257.7	3.1e-77
OG0000707	K02483	Brite Hierarchies	Protein families: signaling and cellular processes	Two-component system	two-component system, OmpR family, response regulator	K02483	235.1	268.4	1.7e-80
OG0002631	K02483	Brite Hierarchies	Protein families: signaling and cellular processes	Two-component system	two-component system, OmpR family, response regulator	K02483	235.1	248.2	2.4e-74
OG0001345	K02485	Brite Hierarchies	Protein families: signaling and cellular processes	Two-component system	two-component system, response regulator	rssB, hnr	266.93	275.2	1.5e-82
OG0001558	K02492	Metabolism	Metabolism of cofactors and vitamins	Porphyrin and chlorophyll metabolism	glutamyl-tRNA reductase [EC:1.2.1.70]	hemA	75.53	518.6	3.6e-156
OG0001556	K02493	Brite Hierarchies	Protein families: genetic information processing	Translation factors	release factor glutamine methyltransferase [EC:2.1.1.297]	hemK, prmC, HEMK	229.27	326.8	3.7e-98
OG0001559	K02494	Not Included in Pathway or Brite	Unclassified: signaling and cellular processes	Structural proteins	outer membrane lipoprotein LolB	lolB	44.73	180.9	5e-54
OG0002084	K02495	Metabolism	Metabolism of cofactors and vitamins	Porphyrin and chlorophyll metabolism	oxygen-independent coproporphyrinogen III oxidase [EC:1.3.98.3]	hemN, hemZ	276.67	310.8	2.6e-93
OG0002595	K02495	Metabolism	Metabolism of cofactors and vitamins	Porphyrin and chlorophyll metabolism	oxygen-independent coproporphyrinogen III oxidase [EC:1.3.98.3]	hemN, hemZ	276.67	533.1	1.1e-160
OG0000381	K02496	Metabolism	Metabolism of cofactors and vitamins	Porphyrin and chlorophyll metabolism	uroporphyrin-III C-methyltransferase [EC:2.1.1.107]	hemX	61.5	342.8	6e-103
OG0000380	K02498	Not Included in Pathway or Brite	Unclassified: metabolism	Cofactor metabolism	HemY protein	hemY	153.6	379.5	5e-114
OG0001875	K02500	Metabolism	Amino acid metabolism	Histidine metabolism	imidazole glycerol-phosphate synthase subunit HisF [EC:4.3.2.10]	hisF	325.77	375	8.6e-113
OG0001873	K02501	Metabolism	Amino acid metabolism	Histidine metabolism	imidazole glycerol-phosphate synthase subunit HisH [EC:4.3.2.10]	hisH	237.3	270.1	3.5e-81
OG0001064	K02503	Brite Hierarchies	Protein families: signaling and cellular processes	Exosome	histidine triad (HIT) family protein	HINT1, hinT, hit	90.17	155.3	2.9e-46
OG0000892	K02505	Brite Hierarchies	Protein families: signaling and cellular processes	Secretion system	protein transport protein HofC	hofC	393.53	402.4	3.2e-121
OG0001526	K02517	Brite Hierarchies	Protein families: metabolism	Lipopolysaccharide biosynthesis proteins	Kdo2-lipid IVA lauroyltransferase/acyltransferase [EC:2.3.1.241 2.3.1.-]	lpxL, htrB	193.17	208.6	2.6e-62
OG0001526	K02517	Metabolism	Glycan biosynthesis and metabolism	Lipopolysaccharide biosynthesis	Kdo2-lipid IVA lauroyltransferase/acyltransferase [EC:2.3.1.241 2.3.1.-]	lpxL, htrB	193.17	208.6	2.6e-62
OG0001671	K02517	Brite Hierarchies	Protein families: metabolism	Lipopolysaccharide biosynthesis proteins	Kdo2-lipid IVA lauroyltransferase/acyltransferase [EC:2.3.1.241 2.3.1.-]	lpxL, htrB	193.17	325.7	9.3e-98
OG0001671	K02517	Metabolism	Glycan biosynthesis and metabolism	Lipopolysaccharide biosynthesis	Kdo2-lipid IVA lauroyltransferase/acyltransferase [EC:2.3.1.241 2.3.1.-]	lpxL, htrB	193.17	325.7	9.3e-98
OG0001846	K02518	Brite Hierarchies	Protein families: genetic information processing	Translation factors	translation initiation factor IF-1	infA	43.53	145.7	1.1e-43
OG0000447	K02519	Brite Hierarchies	Protein families: genetic information processing	Mitochondrial biogenesis	translation initiation factor IF-2	infB, MTIF2	326.43	1014.5	0
OG0000447	K02519	Brite Hierarchies	Protein families: genetic information processing	Translation factors	translation initiation factor IF-2	infB, MTIF2	326.43	1014.5	0
OG0001234	K02520	Brite Hierarchies	Protein families: genetic information processing	Mitochondrial biogenesis	translation initiation factor IF-3	infC, MTIF3	40.47	160.5	1.1e-47
OG0001234	K02520	Brite Hierarchies	Protein families: genetic information processing	Translation factors	translation initiation factor IF-3	infC, MTIF3	40.47	160.5	1.1e-47
OG0000363	K02521	Brite Hierarchies	Protein families: genetic information processing	Transcription factors	LysR family transcriptional regulator, positive regulator for ilvC	ilvY	200.9	473.5	2.8e-143
OG0000434	K02523	Metabolism	Metabolism of terpenoids and polyketides	Terpenoid backbone biosynthesis	octaprenyl-diphosphate synthase [EC:2.5.1.90]	ispB	347.57	510.6	6.1e-154
OG0000434	K02523	Brite Hierarchies	Protein families: metabolism	Prenyltransferases	octaprenyl-diphosphate synthase [EC:2.5.1.90]	ispB	347.57	510.6	6.1e-154
OG0002646	K02527	Metabolism	Glycan biosynthesis and metabolism	Lipopolysaccharide biosynthesis	3-deoxy-D-manno-octulosonic-acid transferase [EC:2.4.99.12 2.4.99.13 2.4.99.14 2.4.99.15]	kdtA, waaA	79.7	588.7	2.3e-177
OG0002646	K02527	Brite Hierarchies	Protein families: metabolism	Lipopolysaccharide biosynthesis proteins	3-deoxy-D-manno-octulosonic-acid transferase [EC:2.4.99.12 2.4.99.13 2.4.99.14 2.4.99.15]	kdtA, waaA	79.7	588.7	2.3e-177
OG0002646	K02527	Brite Hierarchies	Protein families: metabolism	Glycosyltransferases	3-deoxy-D-manno-octulosonic-acid transferase [EC:2.4.99.12 2.4.99.13 2.4.99.14 2.4.99.15]	kdtA, waaA	79.7	588.7	2.3e-177
OG0002369	K02528	Brite Hierarchies	Protein families: genetic information processing	Ribosome biogenesis	16S rRNA (adenine1518-N6/adenine1519-N6)-dimethyltransferase [EC:2.1.1.182]	ksgA	252.07	325.9	4.7e-98
OG0002614	K02529	Brite Hierarchies	Protein families: genetic information processing	Transcription factors	LacI family transcriptional regulator	lacI, galR	268.53	343	5e-103
OG0000348	K02529	Brite Hierarchies	Protein families: genetic information processing	Transcription factors	LacI family transcriptional regulator	lacI, galR	268.53	362.6	5.8e-109
OG0000955	K02529	Brite Hierarchies	Protein families: genetic information processing	Transcription factors	LacI family transcriptional regulator	lacI, galR	268.53	324.2	2.5e-97
OG0001475	K02529	Brite Hierarchies	Protein families: genetic information processing	Transcription factors	LacI family transcriptional regulator	lacI, galR	268.53	270.9	3.5e-81
OG0001277	K02529	Brite Hierarchies	Protein families: genetic information processing	Transcription factors	LacI family transcriptional regulator	lacI, galR	268.53	372.6	5.4e-112
OG0001712	K02533	Brite Hierarchies	Protein families: genetic information processing	Transfer RNA biogenesis	tRNA/rRNA methyltransferase [EC:2.1.1.-]	lasT	109.13	310	3.5e-93
OG0000885	K02535	Metabolism	Glycan biosynthesis and metabolism	Lipopolysaccharide biosynthesis	UDP-3-O-[3-hydroxymyristoyl] N-acetylglucosamine deacetylase [EC:3.5.1.108]	lpxC	333.83	430.8	6.5e-130
OG0000885	K02535	Brite Hierarchies	Protein families: metabolism	Lipopolysaccharide biosynthesis proteins	UDP-3-O-[3-hydroxymyristoyl] N-acetylglucosamine deacetylase [EC:3.5.1.108]	lpxC	333.83	430.8	6.5e-130
OG0002315	K02536	Metabolism	Glycan biosynthesis and metabolism	Lipopolysaccharide biosynthesis	UDP-3-O-[3-hydroxymyristoyl] glucosamine N-acyltransferase [EC:2.3.1.191]	lpxD	166.2	452	2e-136
OG0002315	K02536	Brite Hierarchies	Protein families: metabolism	Lipopolysaccharide biosynthesis proteins	UDP-3-O-[3-hydroxymyristoyl] glucosamine N-acyltransferase [EC:2.3.1.191]	lpxD	166.2	452	2e-136
OG0002618	K02548	Brite Hierarchies	Protein families: metabolism	Prenyltransferases	1,4-dihydroxy-2-naphthoate polyprenyltransferase [EC:2.5.1.74]	menA	206.73	306	5.4e-92
OG0002618	K02548	Metabolism	Metabolism of cofactors and vitamins	Ubiquinone and other terpenoid-quinone biosynthesis	1,4-dihydroxy-2-naphthoate polyprenyltransferase [EC:2.5.1.74]	menA	206.73	306	5.4e-92
OG0001159	K02549	Metabolism	Metabolism of cofactors and vitamins	Ubiquinone and other terpenoid-quinone biosynthesis	o-succinylbenzoate synthase [EC:4.2.1.113]	menC	208.03	252.1	2e-75
OG0001156	K02551	Metabolism	Metabolism of cofactors and vitamins	Ubiquinone and other terpenoid-quinone biosynthesis	2-succinyl-5-enolpyruvyl-6-hydroxy-3-cyclohexene-1-carboxylate synthase [EC:2.2.1.9]	menD	359.47	559.1	3.2e-168
OG0001155	K02552	Metabolism	Metabolism of terpenoids and polyketides	Biosynthesis of siderophore group nonribosomal peptides	menaquinone-specific isochorismate synthase [EC:5.4.4.2]	menF	365.47	373.6	3e-112
OG0001155	K02552	Metabolism	Metabolism of cofactors and vitamins	Ubiquinone and other terpenoid-quinone biosynthesis	menaquinone-specific isochorismate synthase [EC:5.4.4.2]	menF	365.47	373.6	3e-112
OG0002619	K02553	Brite Hierarchies	Protein families: genetic information processing	Messenger RNA biogenesis	regulator of ribonuclease activity A	rraA, menG	136.7	257.1	4.3e-77
OG0001656	K02556	Brite Hierarchies	Protein families: signaling and cellular processes	Transporters	chemotaxis protein MotA	motA	76	239.4	1.1e-71
OG0001656	K02556	Environmental Information Processing	Signal transduction	Two-component system	chemotaxis protein MotA	motA	76	239.4	1.1e-71
OG0001656	K02556	Cellular Processes	Cell motility	Flagellar assembly	chemotaxis protein MotA	motA	76	239.4	1.1e-71
OG0001656	K02556	Brite Hierarchies	Protein families: signaling and cellular processes	Bacterial motility proteins	chemotaxis protein MotA	motA	76	239.4	1.1e-71
OG0001656	K02556	Cellular Processes	Cell motility	Bacterial chemotaxis	chemotaxis protein MotA	motA	76	239.4	1.1e-71
OG0001655	K02557	Cellular Processes	Cell motility	Bacterial chemotaxis	chemotaxis protein MotB	motB	141.2	235.1	2.2e-70
OG0001655	K02557	Brite Hierarchies	Protein families: signaling and cellular processes	Transporters	chemotaxis protein MotB	motB	141.2	235.1	2.2e-70
OG0001655	K02557	Brite Hierarchies	Protein families: signaling and cellular processes	Bacterial motility proteins	chemotaxis protein MotB	motB	141.2	235.1	2.2e-70
OG0001655	K02557	Cellular Processes	Cell motility	Flagellar assembly	chemotaxis protein MotB	motB	141.2	235.1	2.2e-70
OG0000429	K02558	Not Included in Pathway or Brite	Unclassified: metabolism	Enzymes with EC numbers	UDP-N-acetylmuramate: L-alanyl-gamma-D-glutamyl-meso-diaminopimelate ligase [EC:6.3.2.45]	mpl	378.2	783	2.3e-236
OG0001526	K02560	Metabolism	Glycan biosynthesis and metabolism	Lipopolysaccharide biosynthesis	lauroyl-Kdo2-lipid IVA myristoyltransferase [EC:2.3.1.243]	lpxM, msbB	349	475.5	1.1e-143
OG0001526	K02560	Brite Hierarchies	Protein families: metabolism	Lipopolysaccharide biosynthesis proteins	lauroyl-Kdo2-lipid IVA myristoyltransferase [EC:2.3.1.243]	lpxM, msbB	349	475.5	1.1e-143
OG0000879	K02563	Brite Hierarchies	Protein families: metabolism	Peptidoglycan biosynthesis and degradation proteins	UDP-N-acetylglucosamine--N-acetylmuramyl-(pentapeptide) pyrophosphoryl-undecaprenol N-acetylglucosamine transferase [EC:2.4.1.227]	murG	147.03	415.1	7.2e-125
OG0000879	K02563	Metabolism	Glycan biosynthesis and metabolism	Peptidoglycan biosynthesis	UDP-N-acetylglucosamine--N-acetylmuramyl-(pentapeptide) pyrophosphoryl-undecaprenol N-acetylglucosamine transferase [EC:2.4.1.227]	murG	147.03	415.1	7.2e-125
OG0000879	K02563	Cellular Processes	Cell growth and death	Cell cycle - Caulobacter	UDP-N-acetylglucosamine--N-acetylmuramyl-(pentapeptide) pyrophosphoryl-undecaprenol N-acetylglucosamine transferase [EC:2.4.1.227]	murG	147.03	415.1	7.2e-125
OG0000879	K02563	Human Diseases	Drug resistance: antimicrobial	Vancomycin resistance	UDP-N-acetylglucosamine--N-acetylmuramyl-(pentapeptide) pyrophosphoryl-undecaprenol N-acetylglucosamine transferase [EC:2.4.1.227]	murG	147.03	415.1	7.2e-125
OG0001975	K02564	Metabolism	Carbohydrate metabolism	Amino sugar and nucleotide sugar metabolism	glucosamine-6-phosphate deaminase [EC:3.5.99.6]	nagB, GNPDA	195	420.1	1.2e-126
OG0000287	K02565	Brite Hierarchies	Protein families: genetic information processing	Transcription factors	N-acetylglucosamine repressor	nagC	420.9	535.6	1e-161
OG0000446	K02600	Brite Hierarchies	Protein families: genetic information processing	Transcription machinery	transcription termination/antitermination protein NusA	nusA	37	533.1	1e-160
OG0000446	K02600	Brite Hierarchies	Protein families: genetic information processing	Ribosome biogenesis	transcription termination/antitermination protein NusA	nusA	37	533.1	1e-160
OG0002527	K02601	Brite Hierarchies	Protein families: genetic information processing	Transcription machinery	transcription termination/antitermination protein NusG	nusG	101.23	261.8	1.1e-78
OG0002527	K02601	Brite Hierarchies	Protein families: genetic information processing	Ribosome biogenesis	transcription termination/antitermination protein NusG	nusG	101.23	261.8	1.1e-78
OG0001059	K02619	Metabolism	Metabolism of cofactors and vitamins	Folate biosynthesis	4-amino-4-deoxychorismate lyase [EC:4.1.3.38]	pabC	175.73	194	7.7e-58
OG0002377	K02621	Brite Hierarchies	Protein families: genetic information processing	Chromosome and associated proteins	topoisomerase IV subunit A [EC:5.6.2.2]	parC	891.13	993.5	2.1e-299
OG0002377	K02621	Brite Hierarchies	Protein families: genetic information processing	DNA replication proteins	topoisomerase IV subunit A [EC:5.6.2.2]	parC	891.13	993.5	2.1e-299
OG0002377	K02621	Brite Hierarchies	Protein families: signaling and cellular processes	Prokaryotic defense system	topoisomerase IV subunit A [EC:5.6.2.2]	parC	891.13	993.5	2.1e-299
OG0002378	K02622	Brite Hierarchies	Protein families: genetic information processing	DNA replication proteins	topoisomerase IV subunit B [EC:5.6.2.2]	parE	883.5	931.9	3.5e-281
OG0002378	K02622	Brite Hierarchies	Protein families: signaling and cellular processes	Prokaryotic defense system	topoisomerase IV subunit B [EC:5.6.2.2]	parE	883.5	931.9	3.5e-281
OG0002378	K02622	Brite Hierarchies	Protein families: genetic information processing	Chromosome and associated proteins	topoisomerase IV subunit B [EC:5.6.2.2]	parE	883.5	931.9	3.5e-281
OG0000602	K02647	Brite Hierarchies	Protein families: genetic information processing	Transcription factors	carbohydrate diacid regulator	cdaR	170.9	376.5	2.6e-113
OG0000893	K02650	Brite Hierarchies	Protein families: signaling and cellular processes	Secretion system	type IV pilus assembly protein PilA	pilA	85.73	86.8	3.7e-25
OG0000893	K02650	Brite Hierarchies	Protein families: signaling and cellular processes	Bacterial motility proteins	type IV pilus assembly protein PilA	pilA	85.73	86.8	3.7e-25
OG0000893	K02650	Environmental Information Processing	Signal transduction	Two-component system	type IV pilus assembly protein PilA	pilA	85.73	86.8	3.7e-25
OG0002354	K02679	Brite Hierarchies	Protein families: signaling and cellular processes	Secretion system	prepilin peptidase dependent protein A	ppdA	95.6	108.2	6.8e-32
OG0002353	K02680	Brite Hierarchies	Protein families: signaling and cellular processes	Secretion system	prepilin peptidase dependent protein B	ppdB	112.43	174.5	4.4e-52
OG0002351	K02681	Brite Hierarchies	Protein families: signaling and cellular processes	Secretion system	prepilin peptidase dependent protein C	ppdC	52.6	80.5	2.1e-23
OG0000893	K02682	Brite Hierarchies	Protein families: signaling and cellular processes	Secretion system	prepilin peptidase dependent protein D	ppdD	145.73	166.9	6.6e-50
OG0000621	K02687	Brite Hierarchies	Protein families: genetic information processing	Ribosome biogenesis	ribosomal protein L11 methyltransferase [EC:2.1.1.-]	prmA	114.63	346	5.1e-104
OG0001425	K02688	Brite Hierarchies	Protein families: genetic information processing	Transcription factors	transcriptional regulator, propionate catabolism operon regulatory protein	prpR	548.37	676.8	5.1e-204
OG0000844	K02742	Not Included in Pathway or Brite	Poorly characterized	General function prediction only	SprT protein	sprT	63.47	243.2	5.3e-73
OG0000807	K02744	Environmental Information Processing	Membrane transport	Phosphotransferase system (PTS)	N-acetylgalactosamine PTS system EIIA component [EC:2.7.1.-]	agaF	134.23	162.4	8.7e-49
OG0000807	K02744	Metabolism	Carbohydrate metabolism	Galactose metabolism	N-acetylgalactosamine PTS system EIIA component [EC:2.7.1.-]	agaF	134.23	162.4	8.7e-49
OG0000807	K02744	Brite Hierarchies	Protein families: signaling and cellular processes	Transporters	N-acetylgalactosamine PTS system EIIA component [EC:2.7.1.-]	agaF	134.23	162.4	8.7e-49
OG0000809	K02745	Metabolism	Carbohydrate metabolism	Galactose metabolism	N-acetylgalactosamine PTS system EIIB component [EC:2.7.1.-]	agaV	215.6	258.2	3.2e-78
OG0000809	K02745	Environmental Information Processing	Membrane transport	Phosphotransferase system (PTS)	N-acetylgalactosamine PTS system EIIB component [EC:2.7.1.-]	agaV	215.6	258.2	3.2e-78
OG0000809	K02745	Brite Hierarchies	Protein families: signaling and cellular processes	Transporters	N-acetylgalactosamine PTS system EIIB component [EC:2.7.1.-]	agaV	215.6	258.2	3.2e-78
OG0000245	K02746	Metabolism	Carbohydrate metabolism	Galactose metabolism	N-acetylgalactosamine PTS system EIIC component	agaW	270.1	387.6	3.5e-117
OG0000245	K02746	Brite Hierarchies	Protein families: signaling and cellular processes	Transporters	N-acetylgalactosamine PTS system EIIC component	agaW	270.1	387.6	3.5e-117
OG0000245	K02746	Environmental Information Processing	Membrane transport	Phosphotransferase system (PTS)	N-acetylgalactosamine PTS system EIIC component	agaW	270.1	387.6	3.5e-117
OG0000808	K02747	Brite Hierarchies	Protein families: signaling and cellular processes	Transporters	N-acetylgalactosamine PTS system EIID component	agaE	329.73	414	3.3e-125
OG0000808	K02747	Metabolism	Carbohydrate metabolism	Galactose metabolism	N-acetylgalactosamine PTS system EIID component	agaE	329.73	414	3.3e-125
OG0000808	K02747	Environmental Information Processing	Membrane transport	Phosphotransferase system (PTS)	N-acetylgalactosamine PTS system EIID component	agaE	329.73	414	3.3e-125
OG0000973	K02784	Brite Hierarchies	Protein families: signaling and cellular processes	Transporters	phosphocarrier protein HPr	ptsH	83.1	100.3	2.2e-29
OG0000973	K02784	Environmental Information Processing	Membrane transport	Phosphotransferase system (PTS)	phosphocarrier protein HPr	ptsH	83.1	100.3	2.2e-29
OG0001476	K02791	Metabolism	Carbohydrate metabolism	Amino sugar and nucleotide sugar metabolism	maltose/glucose PTS system EIICB component [EC:2.7.1.199 2.7.1.208]	malX	760.53	858.6	5.1e-259
OG0001476	K02791	Metabolism	Carbohydrate metabolism	Starch and sucrose metabolism	maltose/glucose PTS system EIICB component [EC:2.7.1.199 2.7.1.208]	malX	760.53	858.6	5.1e-259
OG0001476	K02791	Brite Hierarchies	Protein families: signaling and cellular processes	Transporters	maltose/glucose PTS system EIICB component [EC:2.7.1.199 2.7.1.208]	malX	760.53	858.6	5.1e-259
OG0001476	K02791	Environmental Information Processing	Membrane transport	Phosphotransferase system (PTS)	maltose/glucose PTS system EIICB component [EC:2.7.1.199 2.7.1.208]	malX	760.53	858.6	5.1e-259
OG0001476	K02791	Metabolism	Carbohydrate metabolism	Glycolysis / Gluconeogenesis	maltose/glucose PTS system EIICB component [EC:2.7.1.199 2.7.1.208]	malX	760.53	858.6	5.1e-259
OG0000803	K02791	Metabolism	Carbohydrate metabolism	Amino sugar and nucleotide sugar metabolism	maltose/glucose PTS system EIICB component [EC:2.7.1.199 2.7.1.208]	malX	760.53	791.7	9.2e-239
OG0000803	K02791	Metabolism	Carbohydrate metabolism	Starch and sucrose metabolism	maltose/glucose PTS system EIICB component [EC:2.7.1.199 2.7.1.208]	malX	760.53	791.7	9.2e-239
OG0000803	K02791	Brite Hierarchies	Protein families: signaling and cellular processes	Transporters	maltose/glucose PTS system EIICB component [EC:2.7.1.199 2.7.1.208]	malX	760.53	791.7	9.2e-239
OG0000803	K02791	Environmental Information Processing	Membrane transport	Phosphotransferase system (PTS)	maltose/glucose PTS system EIICB component [EC:2.7.1.199 2.7.1.208]	malX	760.53	791.7	9.2e-239
OG0000803	K02791	Metabolism	Carbohydrate metabolism	Glycolysis / Gluconeogenesis	maltose/glucose PTS system EIICB component [EC:2.7.1.199 2.7.1.208]	malX	760.53	791.7	9.2e-239
OG0001606	K02793	Environmental Information Processing	Membrane transport	Phosphotransferase system (PTS)	mannose PTS system EIIA component [EC:2.7.1.191]	manXa	113.67	126.5	2e-37
OG0001606	K02793	Metabolism	Carbohydrate metabolism	Amino sugar and nucleotide sugar metabolism	mannose PTS system EIIA component [EC:2.7.1.191]	manXa	113.67	126.5	2e-37
OG0001606	K02793	Brite Hierarchies	Protein families: signaling and cellular processes	Transporters	mannose PTS system EIIA component [EC:2.7.1.191]	manXa	113.67	126.5	2e-37
OG0001606	K02793	Metabolism	Carbohydrate metabolism	Fructose and mannose metabolism	mannose PTS system EIIA component [EC:2.7.1.191]	manXa	113.67	126.5	2e-37
OG0001606	K02794	Brite Hierarchies	Protein families: signaling and cellular processes	Transporters	mannose PTS system EIIAB component [EC:2.7.1.191]	manX	232.07	454	4.4e-137
OG0001606	K02794	Metabolism	Carbohydrate metabolism	Fructose and mannose metabolism	mannose PTS system EIIAB component [EC:2.7.1.191]	manX	232.07	454	4.4e-137
OG0001606	K02794	Environmental Information Processing	Membrane transport	Phosphotransferase system (PTS)	mannose PTS system EIIAB component [EC:2.7.1.191]	manX	232.07	454	4.4e-137
OG0001606	K02794	Metabolism	Carbohydrate metabolism	Amino sugar and nucleotide sugar metabolism	mannose PTS system EIIAB component [EC:2.7.1.191]	manX	232.07	454	4.4e-137
OG0001607	K02795	Environmental Information Processing	Membrane transport	Phosphotransferase system (PTS)	mannose PTS system EIIC component	manY	244.37	348.7	2.9e-105
OG0001607	K02795	Metabolism	Carbohydrate metabolism	Fructose and mannose metabolism	mannose PTS system EIIC component	manY	244.37	348.7	2.9e-105
OG0001607	K02795	Metabolism	Carbohydrate metabolism	Amino sugar and nucleotide sugar metabolism	mannose PTS system EIIC component	manY	244.37	348.7	2.9e-105
OG0001607	K02795	Brite Hierarchies	Protein families: signaling and cellular processes	Transporters	mannose PTS system EIIC component	manY	244.37	348.7	2.9e-105
OG0001608	K02796	Brite Hierarchies	Protein families: signaling and cellular processes	Transporters	mannose PTS system EIID component	manZ	392.03	427.5	1.1e-128
OG0001608	K02796	Environmental Information Processing	Membrane transport	Phosphotransferase system (PTS)	mannose PTS system EIID component	manZ	392.03	427.5	1.1e-128
OG0001608	K02796	Metabolism	Carbohydrate metabolism	Amino sugar and nucleotide sugar metabolism	mannose PTS system EIID component	manZ	392.03	427.5	1.1e-128
OG0001608	K02796	Metabolism	Carbohydrate metabolism	Fructose and mannose metabolism	mannose PTS system EIID component	manZ	392.03	427.5	1.1e-128
OG0000162	K02804	Brite Hierarchies	Protein families: signaling and cellular processes	Transporters	N-acetylglucosamine PTS system EIICBA or EIICB component [EC:2.7.1.193]	nagE	604.57	760.4	2e-229
OG0000162	K02804	Metabolism	Carbohydrate metabolism	Amino sugar and nucleotide sugar metabolism	N-acetylglucosamine PTS system EIICBA or EIICB component [EC:2.7.1.193]	nagE	604.57	760.4	2e-229
OG0000162	K02804	Environmental Information Processing	Membrane transport	Phosphotransferase system (PTS)	N-acetylglucosamine PTS system EIICBA or EIICB component [EC:2.7.1.193]	nagE	604.57	760.4	2e-229
OG0000375	K02805	Brite Hierarchies	Protein families: metabolism	Amino acid related enzymes	dTDP-4-amino-4,6-dideoxygalactose transaminase [EC:2.6.1.59]	wecE, rffA	377.07	682.4	3.9e-206
OG0000375	K02805	Metabolism	Glycan biosynthesis and metabolism	O-Antigen nucleotide sugar biosynthesis	dTDP-4-amino-4,6-dideoxygalactose transaminase [EC:2.6.1.59]	wecE, rffA	377.07	682.4	3.9e-206
OG0000639	K02806	Environmental Information Processing	Membrane transport	Phosphotransferase system (PTS)	nitrogen PTS system EIIA component [EC:2.7.1.-]	ptsN	165.03	174.8	5e-52
OG0000639	K02806	Brite Hierarchies	Protein families: signaling and cellular processes	Transporters	nitrogen PTS system EIIA component [EC:2.7.1.-]	ptsN	165.03	174.8	5e-52
OG0001194	K02824	Brite Hierarchies	Protein families: signaling and cellular processes	Transporters	uracil permease	uraA, pyrP	456.27	557.2	3.6e-168
OG0000448	K02834	Brite Hierarchies	Protein families: genetic information processing	Ribosome biogenesis	ribosome-binding factor A	rbfA	24.37	149.7	1.6e-44
OG0001557	K02835	Brite Hierarchies	Protein families: genetic information processing	Translation factors	peptide chain release factor 1	prfA, MTRF1, MRF1	359.37	544.3	6.7e-164
OG0000922	K02836	Brite Hierarchies	Protein families: genetic information processing	Translation factors	peptide chain release factor 2	prfB	377.03	535.8	2.3e-161
OG0002435	K02837	Brite Hierarchies	Protein families: genetic information processing	Translation factors	peptide chain release factor 3	prfC	489.3	845.1	3.4e-255
OG0002322	K02838	Brite Hierarchies	Protein families: genetic information processing	Translation factors	ribosome recycling factor	frr, MRRF, RRF	29.5	251.5	1.4e-75
OG0002643	K02841	Brite Hierarchies	Protein families: metabolism	Glycosyltransferases	lipopolysaccharide heptosyltransferase I [EC:2.4.99.23]	waaC, rfaC	226.13	414.8	4.7e-125
OG0002643	K02841	Metabolism	Glycan biosynthesis and metabolism	Lipopolysaccharide biosynthesis	lipopolysaccharide heptosyltransferase I [EC:2.4.99.23]	waaC, rfaC	226.13	414.8	4.7e-125
OG0002643	K02841	Brite Hierarchies	Protein families: metabolism	Lipopolysaccharide biosynthesis proteins	lipopolysaccharide heptosyltransferase I [EC:2.4.99.23]	waaC, rfaC	226.13	414.8	4.7e-125
OG0002642	K02843	Brite Hierarchies	Protein families: metabolism	Glycosyltransferases	lipopolysaccharide heptosyltransferase II [EC:2.4.99.24]	waaF, rfaF	271.17	388.6	6.6e-117
OG0002642	K02843	Metabolism	Glycan biosynthesis and metabolism	Lipopolysaccharide biosynthesis	lipopolysaccharide heptosyltransferase II [EC:2.4.99.24]	waaF, rfaF	271.17	388.6	6.6e-117
OG0002642	K02843	Brite Hierarchies	Protein families: metabolism	Lipopolysaccharide biosynthesis proteins	lipopolysaccharide heptosyltransferase II [EC:2.4.99.24]	waaF, rfaF	271.17	388.6	6.6e-117
OG0002645	K02844	Metabolism	Glycan biosynthesis and metabolism	Lipopolysaccharide biosynthesis	UDP-glucose:(heptosyl)LPS alpha-1,3-glucosyltransferase [EC:2.4.1.-]	waaG, rfaG	205.63	441.9	2.6e-133
OG0002645	K02844	Brite Hierarchies	Protein families: metabolism	Glycosyltransferases	UDP-glucose:(heptosyl)LPS alpha-1,3-glucosyltransferase [EC:2.4.1.-]	waaG, rfaG	205.63	441.9	2.6e-133
OG0002645	K02844	Brite Hierarchies	Protein families: metabolism	Lipopolysaccharide biosynthesis proteins	UDP-glucose:(heptosyl)LPS alpha-1,3-glucosyltransferase [EC:2.4.1.-]	waaG, rfaG	205.63	441.9	2.6e-133
OG0000345	K02849	Brite Hierarchies	Protein families: metabolism	Lipopolysaccharide biosynthesis proteins	lipopolysaccharide heptosyltransferase III [EC:2.4.99.25]	waaQ, rfaQ	284.9	345.7	8.3e-104
OG0000345	K02849	Metabolism	Glycan biosynthesis and metabolism	Lipopolysaccharide biosynthesis	lipopolysaccharide heptosyltransferase III [EC:2.4.99.25]	waaQ, rfaQ	284.9	345.7	8.3e-104
OG0000345	K02849	Brite Hierarchies	Protein families: metabolism	Glycosyltransferases	lipopolysaccharide heptosyltransferase III [EC:2.4.99.25]	waaQ, rfaQ	284.9	345.7	8.3e-104
OG0000370	K02851	Brite Hierarchies	Protein families: metabolism	Glycosyltransferases	UDP-GlcNAc:undecaprenyl-phosphate/decaprenyl-phosphate GlcNAc-1-phosphate transferase [EC:2.7.8.33 2.7.8.35]	wecA, tagO, rfe	230.23	304.4	1.7e-91
OG0000370	K02851	Metabolism	Glycan biosynthesis and metabolism	Arabinogalactan biosynthesis - Mycobacterium	UDP-GlcNAc:undecaprenyl-phosphate/decaprenyl-phosphate GlcNAc-1-phosphate transferase [EC:2.7.8.33 2.7.8.35]	wecA, tagO, rfe	230.23	304.4	1.7e-91
OG0000370	K02851	Brite Hierarchies	Protein families: metabolism	Lipopolysaccharide biosynthesis proteins	UDP-GlcNAc:undecaprenyl-phosphate/decaprenyl-phosphate GlcNAc-1-phosphate transferase [EC:2.7.8.33 2.7.8.35]	wecA, tagO, rfe	230.23	304.4	1.7e-91
OG0000379	K02852	Brite Hierarchies	Protein families: metabolism	Glycosyltransferases	UDP-N-acetyl-D-mannosaminouronate:lipid I N-acetyl-D-mannosaminouronosyltransferase [EC:2.4.1.180]	wecG, rffM	237.67	405.1	1.2e-122
OG0000378	K02853	Brite Hierarchies	Protein families: metabolism	Glycosyltransferases	enterobacterial common antigen polymerase [EC:2.4.1.-]	wzyE, rffT	460.73	787.6	5.4e-238
OG0002386	K02858	Metabolism	Metabolism of cofactors and vitamins	Riboflavin metabolism	3,4-dihydroxy 2-butanone 4-phosphate synthase [EC:4.1.99.12]	ribB, RIB3	348.97	373.1	2.1e-112
OG0002036	K02860	Brite Hierarchies	Protein families: genetic information processing	Ribosome biogenesis	16S rRNA processing protein RimM	rimM	36.7	173.4	7.9e-52
OG0002525	K02863	Brite Hierarchies	Protein families: genetic information processing	Ribosome	large subunit ribosomal protein L1	RP-L1, MRPL1, rplA	91.17	308	1.1e-92
OG0002525	K02863	Genetic Information Processing	Translation	Ribosome	large subunit ribosomal protein L1	RP-L1, MRPL1, rplA	91.17	308	1.1e-92
OG0002524	K02864	Genetic Information Processing	Translation	Ribosome	large subunit ribosomal protein L10	RP-L10, MRPL10, rplJ	57.43	159.2	2.2e-47
OG0002524	K02864	Brite Hierarchies	Protein families: genetic information processing	Ribosome	large subunit ribosomal protein L10	RP-L10, MRPL10, rplJ	57.43	159.2	2.2e-47
OG0002526	K02867	Brite Hierarchies	Protein families: genetic information processing	Ribosome	large subunit ribosomal protein L11	RP-L11, MRPL11, rplK	62.77	245.7	9.6e-74
OG0002526	K02867	Genetic Information Processing	Translation	Ribosome	large subunit ribosomal protein L11	RP-L11, MRPL11, rplK	62.77	245.7	9.6e-74
OG0000665	K02871	Genetic Information Processing	Translation	Ribosome	large subunit ribosomal protein L13	RP-L13, MRPL13, rplM	73.63	251.4	2.4e-75
OG0000665	K02871	Brite Hierarchies	Protein families: genetic information processing	Ribosome	large subunit ribosomal protein L13	RP-L13, MRPL13, rplM	73.63	251.4	2.4e-75
OG0000187	K02874	Genetic Information Processing	Translation	Ribosome	large subunit ribosomal protein L14	RP-L14, MRPL14, rplN	99.57	196.6	6.5e-59
OG0000187	K02874	Brite Hierarchies	Protein families: genetic information processing	Ribosome	large subunit ribosomal protein L14	RP-L14, MRPL14, rplN	99.57	196.6	6.5e-59
OG0000194	K02876	Brite Hierarchies	Protein families: genetic information processing	Ribosome	large subunit ribosomal protein L15	RP-L15, MRPL15, rplO	51.8	177.4	9e-53
OG0000194	K02876	Genetic Information Processing	Translation	Ribosome	large subunit ribosomal protein L15	RP-L15, MRPL15, rplO	51.8	177.4	9e-53
OG0000184	K02878	Genetic Information Processing	Translation	Ribosome	large subunit ribosomal protein L16	RP-L16, MRPL16, rplP	84.37	221.6	1.7e-66
OG0000184	K02878	Brite Hierarchies	Protein families: genetic information processing	Ribosome	large subunit ribosomal protein L16	RP-L16, MRPL16, rplP	84.37	221.6	1.7e-66
OG0000201	K02879	Brite Hierarchies	Protein families: genetic information processing	Ribosome	large subunit ribosomal protein L17	RP-L17, MRPL17, rplQ	37.1	221	4.5e-66
OG0000201	K02879	Genetic Information Processing	Translation	Ribosome	large subunit ribosomal protein L17	RP-L17, MRPL17, rplQ	37.1	221	4.5e-66
OG0000191	K02881	Brite Hierarchies	Protein families: genetic information processing	Ribosome	large subunit ribosomal protein L18	RP-L18, MRPL18, rplR	48.5	130.9	9.4e-39
OG0000191	K02881	Genetic Information Processing	Translation	Ribosome	large subunit ribosomal protein L18	RP-L18, MRPL18, rplR	48.5	130.9	9.4e-39
OG0002034	K02884	Genetic Information Processing	Translation	Ribosome	large subunit ribosomal protein L19	RP-L19, MRPL19, rplS	23.53	192.9	1e-57
OG0002034	K02884	Brite Hierarchies	Protein families: genetic information processing	Ribosome	large subunit ribosomal protein L19	RP-L19, MRPL19, rplS	23.53	192.9	1e-57
OG0000180	K02886	Genetic Information Processing	Translation	Ribosome	large subunit ribosomal protein L2	RP-L2, MRPL2, rplB	153.57	377.3	1.1e-113
OG0000180	K02886	Brite Hierarchies	Protein families: genetic information processing	Ribosome	large subunit ribosomal protein L2	RP-L2, MRPL2, rplB	153.57	377.3	1.1e-113
OG0001236	K02887	Genetic Information Processing	Translation	Ribosome	large subunit ribosomal protein L20	RP-L20, MRPL20, rplT	40.03	205.8	1.9e-61
OG0001236	K02887	Brite Hierarchies	Protein families: genetic information processing	Ribosome	large subunit ribosomal protein L20	RP-L20, MRPL20, rplT	40.03	205.8	1.9e-61
OG0000435	K02888	Genetic Information Processing	Translation	Ribosome	large subunit ribosomal protein L21	RP-L21, MRPL21, rplU	34.97	133.9	1.2e-39
OG0000435	K02888	Brite Hierarchies	Protein families: genetic information processing	Ribosome	large subunit ribosomal protein L21	RP-L21, MRPL21, rplU	34.97	133.9	1.2e-39
OG0000182	K02890	Brite Hierarchies	Protein families: genetic information processing	Ribosome	large subunit ribosomal protein L22	RP-L22, MRPL22, rplV	84.97	177.4	6.1e-53
OG0000182	K02890	Genetic Information Processing	Translation	Ribosome	large subunit ribosomal protein L22	RP-L22, MRPL22, rplV	84.97	177.4	6.1e-53
OG0000179	K02892	Brite Hierarchies	Protein families: genetic information processing	Ribosome	large subunit ribosomal protein L23	RP-L23, MRPL23, rplW	54.2	90.4	3e-26
OG0000179	K02892	Genetic Information Processing	Translation	Ribosome	large subunit ribosomal protein L23	RP-L23, MRPL23, rplW	54.2	90.4	3e-26
OG0000188	K02895	Genetic Information Processing	Translation	Ribosome	large subunit ribosomal protein L24	RP-L24, MRPL24, rplX	63.4	112.8	2.9e-33
OG0000188	K02895	Brite Hierarchies	Protein families: genetic information processing	Ribosome	large subunit ribosomal protein L24	RP-L24, MRPL24, rplX	63.4	112.8	2.9e-33
OG0001022	K02897	Genetic Information Processing	Translation	Ribosome	large subunit ribosomal protein L25	RP-L25, rplY	44	114	1.3e-33
OG0001022	K02897	Brite Hierarchies	Protein families: genetic information processing	Ribosome	large subunit ribosomal protein L25	RP-L25, rplY	44	114	1.3e-33
OG0000436	K02899	Genetic Information Processing	Translation	Ribosome	large subunit ribosomal protein L27	RP-L27, MRPL27, rpmA	31.87	158.7	3.4e-47
OG0000436	K02899	Brite Hierarchies	Protein families: genetic information processing	Ribosome	large subunit ribosomal protein L27	RP-L27, MRPL27, rpmA	31.87	158.7	3.4e-47
OG0002651	K02902	Genetic Information Processing	Translation	Ribosome	large subunit ribosomal protein L28	RP-L28, MRPL28, rpmB	19.8	103	3.1e-30
OG0002651	K02902	Brite Hierarchies	Protein families: genetic information processing	Ribosome	large subunit ribosomal protein L28	RP-L28, MRPL28, rpmB	19.8	103	3.1e-30
OG0000185	K02904	Brite Hierarchies	Protein families: genetic information processing	Ribosome	large subunit ribosomal protein L29	RP-L29, rpmC	55.5	84.2	1.8e-24
OG0000185	K02904	Genetic Information Processing	Translation	Ribosome	large subunit ribosomal protein L29	RP-L29, rpmC	55.5	84.2	1.8e-24
OG0000177	K02906	Brite Hierarchies	Protein families: genetic information processing	Ribosome	large subunit ribosomal protein L3	RP-L3, MRPL3, rplC	114.37	344	2.4e-103
OG0000177	K02906	Genetic Information Processing	Translation	Ribosome	large subunit ribosomal protein L3	RP-L3, MRPL3, rplC	114.37	344	2.4e-103
OG0000193	K02907	Genetic Information Processing	Translation	Ribosome	large subunit ribosomal protein L30	RP-L30, MRPL30, rpmD	33.97	58.8	3.8e-17
OG0000193	K02907	Brite Hierarchies	Protein families: genetic information processing	Ribosome	large subunit ribosomal protein L30	RP-L30, MRPL30, rpmD	33.97	58.8	3.8e-17
OG0001954	K02907	Genetic Information Processing	Translation	Ribosome	large subunit ribosomal protein L30	RP-L30, MRPL30, rpmD	33.97	84.7	5.5e-25
OG0001954	K02907	Brite Hierarchies	Protein families: genetic information processing	Ribosome	large subunit ribosomal protein L30	RP-L30, MRPL30, rpmD	33.97	84.7	5.5e-25
OG0002612	K02909	Brite Hierarchies	Protein families: genetic information processing	Ribosome	large subunit ribosomal protein L31	RP-L31, rpmE	21.77	102.9	2e-30
OG0002612	K02909	Genetic Information Processing	Translation	Ribosome	large subunit ribosomal protein L31	RP-L31, rpmE	21.77	102.9	2e-30
OG0000794	K02909	Brite Hierarchies	Protein families: genetic information processing	Ribosome	large subunit ribosomal protein L31	RP-L31, rpmE	21.77	82.6	3.6e-24
OG0000794	K02909	Genetic Information Processing	Translation	Ribosome	large subunit ribosomal protein L31	RP-L31, rpmE	21.77	82.6	3.6e-24
OG0001052	K02911	Brite Hierarchies	Protein families: genetic information processing	Mitochondrial biogenesis	large subunit ribosomal protein L32	RP-L32, MRPL32, rpmF	23.17	50.3	4.5e-14
OG0001052	K02911	Genetic Information Processing	Translation	Ribosome	large subunit ribosomal protein L32	RP-L32, MRPL32, rpmF	23.17	50.3	4.5e-14
OG0001052	K02911	Brite Hierarchies	Protein families: genetic information processing	Ribosome	large subunit ribosomal protein L32	RP-L32, MRPL32, rpmF	23.17	50.3	4.5e-14
OG0002650	K02913	Genetic Information Processing	Translation	Ribosome	large subunit ribosomal protein L33	RP-L33, MRPL33, rpmG	23.77	83.2	2.6e-24
OG0002650	K02913	Brite Hierarchies	Protein families: genetic information processing	Ribosome	large subunit ribosomal protein L33	RP-L33, MRPL33, rpmG	23.77	83.2	2.6e-24
OG0002681	K02914	Genetic Information Processing	Translation	Ribosome	large subunit ribosomal protein L34	RP-L34, MRPL34, rpmH	25.2	78.8	8.6e-23
OG0002681	K02914	Brite Hierarchies	Protein families: genetic information processing	Ribosome	large subunit ribosomal protein L34	RP-L34, MRPL34, rpmH	25.2	78.8	8.6e-23
OG0001235	K02916	Genetic Information Processing	Translation	Ribosome	large subunit ribosomal protein L35	RP-L35, MRPL35, rpmI	20.57	59.1	8.4e-17
OG0001235	K02916	Brite Hierarchies	Protein families: genetic information processing	Ribosome	large subunit ribosomal protein L35	RP-L35, MRPL35, rpmI	20.57	59.1	8.4e-17
OG0000196	K02919	Brite Hierarchies	Protein families: genetic information processing	Ribosome	large subunit ribosomal protein L36	RP-L36, MRPL36, rpmJ	28.13	71.3	1.8e-20
OG0000196	K02919	Genetic Information Processing	Translation	Ribosome	large subunit ribosomal protein L36	RP-L36, MRPL36, rpmJ	28.13	71.3	1.8e-20
OG0000795	K02919	Brite Hierarchies	Protein families: genetic information processing	Ribosome	large subunit ribosomal protein L36	RP-L36, MRPL36, rpmJ	28.13	67.6	2.6e-19
OG0000795	K02919	Genetic Information Processing	Translation	Ribosome	large subunit ribosomal protein L36	RP-L36, MRPL36, rpmJ	28.13	67.6	2.6e-19
OG0000178	K02926	Brite Hierarchies	Protein families: genetic information processing	Ribosome	large subunit ribosomal protein L4	RP-L4, MRPL4, rplD	89.87	251.5	2.6e-75
OG0000178	K02926	Genetic Information Processing	Translation	Ribosome	large subunit ribosomal protein L4	RP-L4, MRPL4, rplD	89.87	251.5	2.6e-75
OG0000137	K02931	Genetic Information Processing	Translation	Ribosome	large subunit ribosomal protein L5	RP-L5, MRPL5, rplE	102.67	321.1	5.3e-97
OG0000137	K02931	Brite Hierarchies	Protein families: genetic information processing	Ribosome	large subunit ribosomal protein L5	RP-L5, MRPL5, rplE	102.67	321.1	5.3e-97
OG0000356	K02933	Brite Hierarchies	Protein families: genetic information processing	Ribosome	large subunit ribosomal protein L6	RP-L6, MRPL6, rplF	110.4	253.7	3.4e-76
OG0000356	K02933	Genetic Information Processing	Translation	Ribosome	large subunit ribosomal protein L6	RP-L6, MRPL6, rplF	110.4	253.7	3.4e-76
OG0002523	K02935	Brite Hierarchies	Protein families: genetic information processing	Ribosome	large subunit ribosomal protein L7/L12	RP-L7, MRPL12, rplL	23.5	148.1	4.7e-44
OG0002523	K02935	Genetic Information Processing	Translation	Ribosome	large subunit ribosomal protein L7/L12	RP-L7, MRPL12, rplL	23.5	148.1	4.7e-44
OG0000417	K02939	Genetic Information Processing	Translation	Ribosome	large subunit ribosomal protein L9	RP-L9, MRPL9, rplI	49.8	146	3e-43
OG0000417	K02939	Brite Hierarchies	Protein families: genetic information processing	Ribosome	large subunit ribosomal protein L9	RP-L9, MRPL9, rplI	49.8	146	3e-43
OG0001831	K02945	Genetic Information Processing	Translation	Ribosome	small subunit ribosomal protein S1	RP-S1, rpsA	149.53	529.8	1.2e-159
OG0001831	K02945	Brite Hierarchies	Protein families: genetic information processing	Ribosome	small subunit ribosomal protein S1	RP-S1, rpsA	149.53	529.8	1.2e-159
OG0000176	K02946	Genetic Information Processing	Translation	Ribosome	small subunit ribosomal protein S10	RP-S10, MRPS10, rpsJ	62.67	148.7	2.9e-44
OG0000176	K02946	Brite Hierarchies	Protein families: genetic information processing	Ribosome	small subunit ribosomal protein S10	RP-S10, MRPS10, rpsJ	62.67	148.7	2.9e-44
OG0000198	K02948	Brite Hierarchies	Protein families: genetic information processing	Ribosome	small subunit ribosomal protein S11	RP-S11, MRPS11, rpsK	104.67	192	2.5e-57
OG0000198	K02948	Genetic Information Processing	Translation	Ribosome	small subunit ribosomal protein S11	RP-S11, MRPS11, rpsK	104.67	192	2.5e-57
OG0002531	K02950	Brite Hierarchies	Protein families: genetic information processing	Ribosome	small subunit ribosomal protein S12	RP-S12, MRPS12, rpsL	86.67	245.9	7.9e-74
OG0002531	K02950	Genetic Information Processing	Translation	Ribosome	small subunit ribosomal protein S12	RP-S12, MRPS12, rpsL	86.67	245.9	7.9e-74
OG0000197	K02952	Brite Hierarchies	Protein families: genetic information processing	Ribosome	small subunit ribosomal protein S13	RP-S13, rpsM	111.83	192.6	9e-58
OG0000197	K02952	Genetic Information Processing	Translation	Ribosome	small subunit ribosomal protein S13	RP-S13, rpsM	111.83	192.6	9e-58
OG0000189	K02954	Genetic Information Processing	Translation	Ribosome	small subunit ribosomal protein S14	RP-S14, MRPS14, rpsN	25.57	128.1	5.5e-38
[truncated: 2,131 more rows]
