# Supplementary material for: Sequencing and Characterization of M. morganii Strain UM869: A Comprehensive Comparative Genomic Analysis of Virulence, Antibiotic Resistance, and Functional Pathways
Source: Genes (Basel). 2023 Jun 16;14(6):1279. doi: 10.3390/genes14061279 (PMC10298637; doi:10.3390/genes14061279)
Supplement: Supplementary file 1 [file genes-14-01279-s001.zip › Supplementary Table S4 Revised.xlsx]

## Sheet: Table S4A
Table S4A: Mapping of core orthologues gene of 79 M. morganii strain to the COG categories. 43 core orthologues did not mapped to any COG categories.
Core orthologues	E-value	Score	COG Id	COG category	Gene	Description
OG0000196	3.7e-19	77.8	COG0257	J	rpmJ	Belongs to the bacterial ribosomal protein bL36 family
OG0000795	7.96e-22	84.7	COG0257	J	rpmJ	Belongs to the bacterial ribosomal protein bL36 family
OG0001951	1.73e-16	70.9	COG4890	S	ybgT	oxidoreductase activity, acting on diphenols and related substances as donors
OG0002681	5.44e-22	85.5	COG0230	J	rpmH	Belongs to the bacterial ribosomal protein bL34 family
OG0000001	4.91e-44	160	COG0582	L	intB	Belongs to the 'phage' integrase family
OG0000002	3.43e-41	135	2E83Y	S	-	Bacteriophage holin family HP1
OG0000004	0	1557	COG3209	M	-	Insecticide toxin TcdB middle/N-terminal region
OG0000006	0	4022	COG0497	L	-	Insecticidal toxin complex
OG0000008	5.72e-256	709	COG2252	S	yjcD	permease
OG0000009	0	1498	2D1YQ	S	-	Molydopterin dinucleotide binding domain
OG0000010	3.04e-118	353	COG1293	K	FbpA	actin binding
OG0000011	1.51e-201	558	COG0384	S	pab	Phenazine biosynthesis protein PhzF
OG0000023	0	3796	COG2373	G	eaeH	Psort location OuterMembrane, score
OG0000062	0	1637	COG0243	C	-	Belongs to the prokaryotic molybdopterin-containing oxidoreductase family
OG0000069	4.18e-193	538	COG2110	S	-	phosphatase homologous to the C-terminal domain of histone macroH2A1
OG0000075	0	3096	COG0790	S	-	Psort location Extracellular, score 8.44
OG0000076	0	1121	COG0003	P	arsA	Arsenical pump-driving ATPase
OG0000079	1.74e-74	223	COG0640	K	arsR	transcriptional regulator
OG0000087	2.18e-101	293	2EDEJ	-	-	-
OG0000090	0	1466	COG1597	I	-	TonB-dependent Receptor Plug Domain
OG0000095	1.98e-297	813	COG1055	P	arsB	Involved in arsenical resistance. Thought to form the channel of an arsenite pump
OG0000096	2.84e-301	822	COG0845	M	mchE	Secretion Protein
OG0000098	1.18e-239	662	2DYM6	-	-	-
OG0000099	0	1178	COG3468	M	-	HAF family
OG0000101	0	1781	COG0243	C	-	Belongs to the prokaryotic molybdopterin-containing oxidoreductase family
OG0000103	2.55e-269	736	COG0758	LU	smf	Rossmann fold nucleotide-binding protein involved in DNA uptake
OG0000104	6.44e-240	658	COG2267	I	-	Alpha/beta hydrolase family
OG0000105	5.7e-184	514	COG0730	S	-	membrane transporter protein
OG0000107	1.44e-87	266	2A7CG	-	-	-
OG0000108	2.7e-136	384	COG3519	S	-	Type VI secretion system, TssF
OG0000109	0	1269	COG4789	U	hrcV	type iii secretion
OG0000111	0	1402	COG1966	T	-	5TM C-terminal transporter carbon starvation CstA
OG0000112	5.61e-99	291	COG3023	V	ampD	N-acetylmuramyl-L-alanine amidase, negative regulator of AmpC, AmpD
OG0000122	0	1049	COG1450	NU	-	Type III secretion
OG0000127	1.58e-202	560	COG0656	S	dkgA	reductase
OG0000129	0	1202	COG0616	OU	sppA	Signal peptide peptidase
OG0000130	0	1894	COG0841	V	-	Belongs to the resistance-nodulation-cell division (RND) (TC 2.A.6) family
OG0000133	2.57e-274	749	COG1062	C	adhC	Belongs to the zinc-containing alcohol dehydrogenase family. Class-III subfamily
OG0000134	0	1907	COG0553	K	rapA	Transcription regulator that activates transcription by stimulating RNA polymerase (RNAP) recycling in case of stress conditions such as supercoiled DNA or high salt concentrations. Probably acts by releasing the RNAP, when it is trapped or immobilized on tightly supercoiled DNA. Does not activate transcription on linear DNA. Probably not involved in DNA repair
OG0000135	0	928	COG1263	G	murP	The phosphoenolpyruvate-dependent sugar phosphotransferase system (sugar PTS), a major carbohydrate active transport system, catalyzes the phosphorylation of incoming sugar substrates concomitantly with their translocation across the cell membrane. This system is involved in N-acetylmuramic acid (MurNAc) transport, yielding cytoplasmic MurNAc-6-P. Is
OG0000137	2.8e-124	354	COG0094	J	rplE	This is 1 of the proteins that binds and probably mediates the attachment of the 5S RNA into the large ribosomal subunit, where it forms part of the central protuberance. In the 70S ribosome it contacts protein S13 of the 30S subunit (bridge B1b), connecting the 2 subunits
OG0000138	0	991	COG0606	O	comM	ATPase with chaperone activity
OG0000139	3.1e-214	591	COG1209	H	rffH	Catalyzes the formation of dTDP-glucose, from dTTP and glucose 1-phosphate, as well as its pyrophosphorolysis
OG0000140	0	1225	COG0514	L	recQ	DNA helicase
OG0000142	2.28e-308	840	COG1157	NU	invC	Type III
OG0000143	0	4564	COG2911	MU	-	outer membrane autotransporter barrel domain protein
OG0000144	0	967	COG0477	EGP	ampG	Major facilitator superfamily
OG0000145	9.65e-312	848	2DB79	S	agp	Acid phosphatase
OG0000146	3.02e-293	801	COG0814	E	tutB	amino acid transport
OG0000147	0	923	COG3033	E	tpl	Belongs to the beta-eliminating lyase family
OG0000148	3.57e-192	532	2DB80	S	csy3	crispr-associated protein
OG0000149	1.67e-251	689	COG1414	H	dmpM	O-Methyltransferase
OG0000152	8.06e-92	268	COG2207	K	soxS	AraC family transcriptional regulator
OG0000154	7.38e-292	798	COG0814	E	yhjV	transporter
OG0000155	3.58e-119	340	COG2606	S	yeaK	YbaK prolyl-tRNA synthetase associated
OG0000156	0	1651	COG5373	S	-	Membrane
OG0000158	0	1761	COG0642	T	rcsD	Component of the Rcs signaling system, which controls transcription of numerous genes. RcsD is a phosphotransfer intermediate between the sensor kinase RcsC and the response regulator RcsB. It acquires a phosphoryl group from RcsC and transfers it to RcsB
OG0000159	5.64e-281	766	COG3227	E	prt1	Zinc metalloprotease (Elastase)
OG0000160	0	1524	COG0658	S	ycaI	DNA internalization-related competence protein ComEC Rec2
OG0000161	0	1219	COG0577	V	macB	Part of the tripartite efflux system MacAB-TolC. MacB is a non-canonical ABC transporter that contains transmembrane domains (TMD), which form a pore in the inner membrane, and an ATP-binding domain (NBD), which is responsible for energy generation. Confers resistance against macrolides
OG0000162	0	1293	COG1263	G	nagE	Phosphotransferase System
OG0000163	9.93e-181	513	COG0584	C	-	Glycerophosphoryl diester phosphodiesterase family
OG0000164	6.48e-286	782	COG0477	EGP	-	transporter
OG0000165	2.34e-205	567	COG0627	S	fghA	Serine hydrolase involved in the detoxification of formaldehyde
OG0000166	2.27e-288	790	COG1301	U	gltT	Belongs to the dicarboxylate amino acid cation symporter (DAACS) (TC 2.A.23) family
OG0000167	0	1562	COG3188	NU	-	PapC N-terminal domain
OG0000171	3.28e-258	706	COG0812	M	murB	cell wall formation
OG0000172	1.4e-238	655	COG0340	H	birA	Acts both as a biotin-- acetyl-CoA-carboxylase ligase and a biotin-operon repressor. In the presence of ATP, BirA activates biotin to form the BirA-biotinyl-5'-adenylate (BirA-bio- 5'-AMP or holoBirA) complex. HoloBirA can either transfer the biotinyl moiety to the biotin carboxyl carrier protein (BCCP) subunit of acetyl-CoA carboxylase, or bind to the biotin operator site and inhibit transcripti…
OG0000173	1.75e-226	624	COG1072	F	coaA	pantothenic acid kinase
OG0000174	1.64e-39	130	COG2906	P	bfd	Bacterioferritin-associated ferredoxin
OG0000175	5e-111	319	COG2193	P	bfr	Iron-storage protein, whose ferroxidase center binds Fe(2 ) ions, oxidizes them by dioxygen to Fe(3 ), and participates in the subsequent Fe(3 ) oxide mineral core formation within the central cavity of the protein complex
OG0000176	3.38e-66	201	COG0051	J	rpsJ	Involved in the binding of tRNA to the ribosomes
OG0000177	1.77e-144	407	COG0087	J	rplC	One of the primary rRNA binding proteins, it binds directly near the 3'-end of the 23S rRNA, where it nucleates assembly of the 50S subunit
OG0000178	1.51e-132	377	COG0088	J	rplD	Forms part of the polypeptide exit tunnel
OG0000179	3.57e-62	191	COG0089	J	rplW	One of the early assembly proteins it binds 23S rRNA. One of the proteins that surrounds the polypeptide exit tunnel on the outside of the ribosome. Forms the main docking site for trigger factor binding to the ribosome
OG0000180	6.19e-200	553	COG0090	J	rplB	One of the primary rRNA binding proteins. Required for association of the 30S and 50S subunits to form the 70S ribosome, for tRNA binding and peptide bond formation. It has been suggested to have peptidyltransferase activity
OG0000181	1.16e-61	189	COG0185	J	rpsS	Protein S19 forms a complex with S13 that binds strongly to the 16S ribosomal RNA
OG0000182	5.01e-69	209	COG0091	J	rplV	The globular domain of the protein is located near the polypeptide exit tunnel on the outside of the subunit, while an extended beta-hairpin is found that lines the wall of the exit tunnel in the center of the 70S ribosome
OG0000183	4.63e-161	451	COG0092	J	rpsC	Binds the lower part of the 30S subunit head. Binds mRNA in the 70S ribosome, positioning it for translation
OG0000184	5.31e-90	264	COG0197	J	rplP	Binds 23S rRNA and is also seen to make contacts with the A and possibly P site tRNAs
OG0000185	3.49e-32	112	COG0255	J	rpmC	Belongs to the universal ribosomal protein uL29 family
OG0000186	1.13e-53	168	COG0186	J	rpsQ	One of the primary rRNA binding proteins, it binds specifically to the 5'-end of 16S ribosomal RNA
OG0000187	8.2e-81	239	COG0093	J	rplN	Binds to 23S rRNA. Forms part of two intersubunit bridges in the 70S ribosome
OG0000188	1.48e-65	199	COG0198	J	rplX	One of the proteins that surrounds the polypeptide exit tunnel on the outside of the subunit
OG0000189	6.89e-65	197	COG0199	J	rpsN	Binds 16S rRNA, required for the assembly of 30S particles and may also be responsible for determining the conformation of the 16S rRNA at the A site
OG0000190	5.2e-85	251	COG0096	J	rpsH	One of the primary rRNA binding proteins, it binds directly to 16S rRNA central domain where it helps coordinate assembly of the platform of the 30S subunit
OG0000191	6.39e-73	219	COG0256	J	rplR	This is one of the proteins that binds and probably mediates the attachment of the 5S RNA into the large ribosomal subunit, where it forms part of the central protuberance
OG0000192	5.54e-111	319	COG0098	J	rpsE	Located at the back of the 30S subunit body where it stabilizes the conformation of the head with respect to the body
OG0000193	1.36e-34	118	COG1841	J	rpmD	Ribosomal protein L30
OG0000194	4.98e-92	270	COG0200	J	rplO	binds to the 23S rRNA
OG0000195	9.76e-312	850	COG0201	U	secY	The central subunit of the protein translocation channel SecYEG. Consists of two halves formed by TMs 1-5 and 6-10. These two domains form a lateral gate at the front which open onto the bilayer between TMs 2 and 7, and are clamped together by SecE at the back. The channel is closed by both a pore ring composed of hydrophobic SecY resides and a short helix (helix 2A) on the extracellular side of …
OG0000197	2.13e-76	228	COG0099	J	rpsM	Located at the top of the head of the 30S subunit, it contacts several helices of the 16S rRNA. In the 70S ribosome it contacts the 23S rRNA (bridge B1a) and protein L5 of the 50S subunit (bridge B1b), connecting the 2 subunits
OG0000198	4.29e-88	258	COG0100	J	rpsK	Located on the platform of the 30S subunit, it bridges several disparate RNA helices of the 16S rRNA. Forms part of the Shine-Dalgarno cleft in the 70S ribosome
OG0000199	9.1e-141	398	COG0522	J	rpsD	One of the primary rRNA binding proteins, it binds directly to 16S rRNA where it nucleates assembly of the body of the 30S subunit
OG0000200	5.46e-233	641	COG0202	K	rpoA	DNA-dependent RNA polymerase catalyzes the transcription of DNA into RNA using the four ribonucleoside triphosphates as substrates
OG0000201	8.7e-83	245	COG0203	J	rplQ	Ribosomal protein L17
OG0000202	2.26e-104	301	COG0789	K	zntR	transcriptional regulator
OG0000203	1.17e-38	129	COG3036	S	arfA	protein conserved in bacteria
OG0000204	7.55e-85	251	COG1970	M	mscL	Channel that opens in response to stretch forces in the membrane lipid bilayer. May participate in the regulation of osmotic pressure changes within the cell
OG0000205	0	877	COG0569	P	trkA	found to be peripherally associated with the inner membrane in Escherichia coli
OG0000206	0	874	COG0144	J	sun	Specifically methylates the cytosine at position 967 (m5C967) of 16S rRNA
OG0000207	6.36e-229	630	COG0223	J	fmt	Attaches a formyl group to the free amino group of methionyl-tRNA(fMet). The formyl group appears to play a dual role in the initiator identity of N-formylmethionyl-tRNA by promoting its recognition by IF2 and preventing the misappropriation of this tRNA by the elongation apparatus
OG0000208	1.07e-114	329	COG0242	J	def	Removes the formyl group from the N-terminal Met of newly synthesized proteins. Requires at least a dipeptide for an efficient rate of reaction. N-terminal L-methionine is a prerequisite for activity but the enzyme has broad specificity at other positions
OG0000209	2.24e-106	309	COG0551	L	yrdD	dNA topoisomerase
OG0000210	7.36e-139	392	COG0009	J	tsaC	Required for the formation of a threonylcarbamoyl group on adenosine at position 37 (t(6)A37) in tRNAs that read codons beginning with adenine. Catalyzes the conversion of L-threonine, HCO(3)(-) CO(2) and ATP to give threonylcarbamoyl-AMP (TC-AMP) as the acyladenylate intermediate, with the release of diphosphate
OG0000211	4.3e-190	528	COG0169	E	aroE	Involved in the biosynthesis of the chorismate, which leads to the biosynthesis of aromatic amino acids. Catalyzes the reversible NADPH linked reduction of 3-dehydroshikimate (DHSA) to yield shikimate (SA)
OG0000212	1.42e-113	327	COG0663	S	yrdA	COG0663 Carbonic anhydrases acetyltransferases, isoleucine patch superfamily
OG0000213	0	1012	COG1171	E	ilvA	Catalyzes the anaerobic formation of alpha-ketobutyrate and ammonia from threonine in a two-step reaction. The first step involved a dehydration of threonine and a production of enamine intermediates (aminocrotonate), which tautomerizes to its imine form (iminobutyrate). Both intermediates are unstable and short- lived. The second step is the nonenzymatic hydrolysis of the enamine imine intermedi…
OG0000214	1.03e-267	731	COG1088	M	rffG	Belongs to the NAD(P)-dependent epimerase dehydratase family. dTDP-glucose dehydratase subfamily
OG0000215	0	872	COG1109	G	glmM	Catalyzes the conversion of glucosamine-6-phosphate to glucosamine-1-phosphate
OG0000216	5.24e-84	248	COG0251	J	tdcF	Endoribonuclease
OG0000220	4.25e-141	400	COG4790	U	spaP	type iii secretion
OG0000221	3.42e-50	159	COG4794	U	spaQ	type iii secretion
OG0000222	2.28e-171	479	COG4791	U	epaR	Type III secretion
OG0000223	1.14e-235	650	COG1377	NU	ysaU	surface presentation of antigens protein
OG0000225	1.33e-294	805	COG2271	G	-	Major facilitator superfamily
OG0000226	3.41e-184	512	COG1120	HP	-	COG1120 ABC-type cobalamin Fe3 -siderophores transport systems, ATPase components
OG0000228	3.23e-59	183	COG0234	O	groS	Binds to Cpn60 in the presence of Mg-ATP and suppresses the ATPase activity of the latter
OG0000229	0	999	COG0459	O	groL	Prevents misfolding and promotes the refolding and proper assembly of unfolded polypeptides generated under stress conditions
OG0000230	0	895	COG0015	F	purB	3-carboxy-cis,cis-muconate cycloisomerase
OG0000231	0	1146	COG3383	C	fdhF	Belongs to the prokaryotic molybdopterin-containing oxidoreductase family
OG0000232	0	1058	COG3604	KT	hyfR	transcriptional regulator
OG0000233	0	954	COG1530	J	rng	Involved in the processing of the 5'-end of 16S rRNA
OG0000234	0	954	COG0493	C	gltD	Glutamate synthase
OG0000235	4.39e-214	591	COG2974	L	-	Putative exonuclease, RdgC
OG0000236	1.63e-284	775	COG0343	F	tgt	Catalyzes the base-exchange of a guanine (G) residue with the queuine precursor 7-aminomethyl-7-deazaguanine (PreQ1) at position 34 (anticodon wobble position) in tRNAs with GU(N) anticodons (tRNA-Asp, -Asn, -His and -Tyr). Catalysis occurs through a double-displacement mechanism. The nucleophile active site attacks the C1' of nucleotide 34 to detach the guanine base from the RNA, forming a coval…
OG0000237	2.79e-66	202	COG3125	C	cyoD	cytochrome o ubiquinol oxidase
OG0000238	2.43e-144	407	COG1845	C	cyoC	oxidase subunit
OG0000239	0	1332	COG0843	C	cyoB	Cytochrome c oxidase is the component of the respiratory chain that catalyzes the reduction of oxygen to water. Subunits 1- 3 form the functional core of the enzyme complex. CO I is the catalytic subunit of the enzyme. Electrons originating in cytochrome c are transferred via the copper A center of subunit 2 and heme A of subunit 1 to the bimetallic center formed by heme A3 and copper B
OG0000240	7.12e-227	625	COG1622	C	cyoA	Subunits I and II form the functional core of the enzyme complex. Electrons originating in cytochrome c are transferred via heme a and Cu(A) to the binuclear center formed by heme a3 and Cu(B)
OG0000241	2.4e-41	135	2CN5N	S	hha	non-specific DNA-binding protein which affects the production of multiple proteins
OG0000242	2.88e-130	370	COG0503	F	apt	Catalyzes a salvage reaction resulting in the formation of AMP, that is energically less costly than de novo synthesis
OG0000243	1.32e-85	251	2DMHQ	S	arsD	Arsenical resistance operon trans-acting repressor arsD
OG0000245	5.49e-166	466	COG3715	G	agaW	PTS system
OG0000246	8.04e-189	525	COG1349	K	agaR	Transcriptional
OG0000247	5.2e-274	751	COG1566	V	emrA	multidrug resistance efflux pump
OG0000248	2.03e-177	495	COG1028	IQ	budC	COG1028 Dehydrogenases with different specificities (related to short-chain alcohol dehydrogenases)
OG0000249	0	987	COG1450	NU	-	Type II/IV secretion system protein
OG0000250	0	938	COG1249	C	lpdA	COG1249 Pyruvate 2-oxoglutarate dehydrogenase complex, dihydrolipoamide dehydrogenase (E3) component, and related enzymes
OG0000252	4.23e-80	240	COG1670	J	-	COG1670 Acetyltransferases, including N-acetylases of ribosomal proteins
OG0000253	1.95e-251	689	COG1087	M	galE	udp-glucose 4-epimerase
OG0000254	0	1310	2A6CZ	S	-	TonB dependent receptor
OG0000255	1.6e-133	378	COG1396	K	ydcN	transcriptional regulator
OG0000256	9.77e-231	635	COG1171	E	tdcB	Catalyzes the anaerobic formation of alpha-ketobutyrate and ammonia from threonine in a two-step reaction. The first step involved a dehydration of threonine and a production of enamine intermediates (aminocrotonate), which tautomerizes to its imine form (iminobutyrate). Both intermediates are unstable and short- lived. The second step is the nonenzymatic hydrolysis of the enamine imine intermedi…
OG0000258	0	1025	COG0318	IQ	-	GH3 auxin-responsive promoter
OG0000259	4.43e-56	174	COG1937	S	rcnR	Transcriptional repressor rcnR
OG0000260	8.09e-161	456	COG2215	U	rcnA	Belongs to the NiCoT transporter (TC 2.A.52) family
OG0000261	2.81e-233	642	COG3081	S	ndpA	Nucleoid-associated protein
OG0000262	2.75e-267	732	COG0614	P	yiuA	periplasmic binding protein
OG0000263	4.55e-242	665	COG1472	G	nagZ	Plays a role in peptidoglycan recycling by cleaving the terminal beta-1,4-linked N-acetylglucosamine (GlcNAc) from peptide-linked peptidoglycan fragments, giving rise to free GlcNAc, anhydro-N-acetylmuramic acid and anhydro-N-acetylmuramic acid-linked peptides
OG0000264	6.8e-272	746	COG4591	M	lolC	Lipoprotein releasing system transmembrane protein
OG0000265	6.32e-158	443	COG1136	V	lolD	Part of the ABC transporter complex LolCDE involved in the translocation of
OG0000266	2.03e-147	414	COG2249	S	-	modulator of drug activity B
OG0000267	2.97e-243	667	COG4608	P	oppF	Belongs to the ABC transporter superfamily
OG0000268	1.97e-190	529	COG1464	P	metQ	Belongs to the NlpA lipoprotein family
OG0000270	1.5e-40	133	2E83Y	S	-	Bacteriophage holin family HP1
OG0000271	1.1e-158	444	COG0637	S	yfbT	Phosphatase
OG0000272	2.61e-303	825	COG0436	E	alaA	in Corynebacterium glutamicum this protein can use glutamate, 2-aminobutyrate, and aspartate as amino donors and pyruvate as the acceptor'
OG0000273	6.69e-283	773	28K4G	-	xaxA	-
OG0000274	6.33e-275	754	COG0845	M	mdtA	Belongs to the membrane fusion protein (MFP) (TC 8.A.1) family
OG0000275	5.44e-177	493	COG0671	I	pho	Acid phosphatase
OG0000276	2.28e-126	360	COG3210	U	-	domain, Protein
OG0000277	7.02e-214	590	COG0329	E	dapA	Catalyzes the condensation of (S)-aspartate-beta- semialdehyde (S)-ASA and pyruvate to 4-hydroxy- tetrahydrodipicolinate (HTPA)
OG0000278	6.36e-259	708	COG1216	M	yibD	Glycosyltransferases involved in cell wall biogenesis
OG0000279	1.42e-185	518	COG1108	P	yfeD	COG1108 ABC-type Mn2 Zn2 transport systems permease components
OG0000280	2.91e-227	625	COG0803	P	sitA	Belongs to the bacterial solute-binding protein 9 family
OG0000281	8.54e-87	254	COG2207	K	pqrA	transcriptional regulator AraC family
OG0000282	9.9e-240	658	COG2204	K	pspF	transcriptional activator
OG0000283	1.34e-171	478	COG2186	K	fadR	Multifunctional regulator of fatty acid metabolism
OG0000284	5.77e-211	582	COG0596	I	-	Alpha beta hydrolase
OG0000285	7.36e-251	687	COG0451	M	wbnF	epimerase dehydratase
OG0000286	0	1107	COG4166	E	oppA	ABC transporter substrate-binding protein
OG0000287	9.39e-296	807	COG1846	K	nagC	Regulates the synthesis of glucosamine and N-acetylglucosamine by acting as a repressor of the nagEBACD operon and both a repressor and activator of the glmSU operon
OG0000288	1.92e-118	338	COG0350	FL	ogt	Involved in the cellular defense against the biological effects of O6-methylguanine (O6-MeG) and O4-methylthymine (O4-MeT) in DNA. Repairs the methylated nucleobase in DNA by stoichiometrically transferring the methyl group to a cysteine residue in the enzyme. This is a suicide reaction the enzyme is irreversibly inactivated
OG0000289	1.32e-111	320	COG0454	K	-	Gcn5-related n-acetyltransferase
OG0000290	0	877	COG0823	U	-	Involved in the tonB-independent uptake of proteins
OG0000291	3.33e-63	194	COG2076	U	sugE	multidrug resistance protein
OG0000292	4.08e-112	322	COG1522	K	lrp	Transcriptional regulator
OG0000293	0	1028	COG0659	P	ychM	COG0659 Sulfate permease and related transporters (MFS superfamily)
OG0000294	7.73e-201	557	COG0697	EG	yddG	of the drug metabolite transporter (DMT) superfamily
OG0000295	2.75e-267	733	COG1377	N	flhB	Required for formation of the rod structure in the basal body of the flagellar apparatus. Together with FliI and FliH, may constitute the export apparatus of flagellin
OG0000296	2.93e-306	846	COG0840	NT	cheD	chemotaxis, protein
OG0000297	8.79e-94	273	COG3111	Q	-	PFAM Bacterial OB fold (BOF) protein
OG0000298	5.57e-217	598	COG1159	J	era	An essential GTPase that binds both GDP and GTP, with rapid nucleotide exchange. Plays a role in 16S rRNA processing and 30S ribosomal subunit biogenesis and possibly also in cell cycle regulation and energy metabolism
OG0000299	2.44e-286	781	COG0820	J	rlmN	Specifically methylates position 2 of adenine 2503 in 23S rRNA and position 2 of adenine 37 in tRNAs
OG0000300	2.26e-306	834	COG0112	E	glyA	Catalyzes the reversible interconversion of serine and glycine with tetrahydrofolate (THF) serving as the one-carbon carrier. This reaction serves as the major source of one-carbon groups required for the biosynthesis of purines, thymidylate, methionine, and other important biomolecules. Also exhibits THF- independent aldolase activity toward beta-hydroxyamino acids, producing glycine and aldehyd…
OG0000301	0	865	COG2204	T	yfhA	COG2204 Response regulator containing CheY-like receiver, AAA-type ATPase, and DNA-binding domains
OG0000302	0	1034	COG0497	L	recN	May be involved in recombinational repair of damaged DNA
OG0000303	0	1481	COG1982	E	speF	decarboxylase
OG0000304	5.93e-273	758	COG0840	NT	trg_2	chemotaxis, protein
OG0000305	2.24e-262	719	COG3203	M	ompF	Belongs to the Gram-negative porin family
OG0000306	0	2704	COG3096	D	mukB	Plays a central role in chromosome condensation, segregation and cell cycle progression. Functions as a homodimer, which is essential for chromosome partition. Involved in negative DNA supercoiling in vivo, and by this means organize and compact chromosomes. May achieve or facilitate chromosome segregation by condensation DNA from both sides of a centrally located replisome during cell division
OG0000307	0	2200	COG1674	D	ftsK	COG1674 DNA segregation ATPase FtsK SpoIIIE and related proteins
OG0000308	5.62e-253	695	COG0845	M	macA	Belongs to the membrane fusion protein (MFP) (TC 8.A.1) family
OG0000310	4.39e-304	832	COG3069	C	dcuC	C4-dicarboxylate
OG0000311	0	1127	COG0281	C	maeA	Malic enzyme
OG0000312	1.4e-109	315	COG0454	K	-	histone acetyltransferase HPA2 and related acetyltransferases
OG0000313	6.58e-141	400	COG3121	M	focC	Pili Assembly Chaperone
OG0000314	2.71e-166	464	COG0132	H	bioD	Catalyzes a mechanistically unusual reaction, the ATP- dependent insertion of CO2 between the N7 and N8 nitrogen atoms of 7,8-diaminopelargonic acid (DAPA) to form an ureido ring
OG0000317	7.04e-305	834	COG0477	EGP	-	Major Facilitator
OG0000318	0	1319	COG4232	CO	scsB	Required to facilitate the formation of correct disulfide bonds in some periplasmic proteins and for the assembly of the periplasmic c-type cytochromes. Acts by transferring electrons from cytoplasmic thioredoxin to the periplasm. This transfer involves a cascade of disulfide bond formation and reduction steps
OG0000319	0	989	COG0477	EGP	emrB	Major facilitator superfamily
OG0000320	2.08e-199	550	COG0121	S	yafJ	glutamine amidotransferase
OG0000321	0	1741	COG3468	MU	-	Outer membrane autotransporter
OG0000322	6.61e-277	757	COG2310	T	terA	tellurium resistance protein
OG0000323	3.55e-141	397	COG0437	C	dmsB	reductase chain B
OG0000324	2.21e-229	629	COG0437	C	fdnH	formate dehydrogenase
OG0000325	2.97e-243	667	COG1609	K	cscR	Transcriptional
OG0000326	2.77e-220	607	COG0061	G	-	Involved in the regulation of the intracellular balance of NAD and NADP, and is a key enzyme in the biosynthesis of NADP. Catalyzes specifically the phosphorylation on 2'-hydroxyl of the adenosine moiety of NAD to yield NADP
OG0000327	1.59e-210	585	COG0330	O	-	SPFH Band 7 PHB domain protein
OG0000328	8.72e-174	484	COG1051	F	-	NUDIX domain
OG0000329	1.7e-175	488	COG3411	C	-	Ferredoxin
OG0000330	0	1317	COG4206	H	-	receptor
OG0000331	6.29e-88	257	COG0720	H	queD	synthase
OG0000332	1.55e-240	665	COG0484	O	dnaJ	ATP binding to DnaK triggers the release of the substrate protein, thus completing the reaction cycle. Several rounds of ATP-dependent interactions between DnaJ, DnaK and GrpE are required for fully efficient folding. Also involved, together with DnaK and GrpE, in the DNA replication of plasmids through activation of initiation proteins
OG0000333	0	1211	COG0443	O	dnaK	Heat shock 70 kDa protein
OG0000334	0	1438	COG1024	I	fadB	Involved in the aerobic and anaerobic degradation of long-chain fatty acids via beta-oxidation cycle. Catalyzes the formation of 3-oxoacyl-CoA from enoyl-CoA via L-3-hydroxyacyl-CoA. It can also use D-3-hydroxyacyl-CoA and cis-3-enoyl-CoA as substrate
OG0000335	3.94e-272	746	COG0183	I	atoB	Catalyzes the final step of fatty acid oxidation in which acetyl-CoA is released and the CoA ester of a fatty acid two carbons shorter is formed
OG0000336	2.61e-45	147	COG1734	T	ybiI	DnaK suppressor protein
OG0000337	8.4e-259	709	COG0787	E	alr	Catalyzes the interconversion of L-alanine and D- alanine. May also act on other amino acids
OG0000338	1.83e-158	444	COG0560	E	-	phosphoserine phosphatase
OG0000339	0	929	COG1115	E	-	alanine symporter
OG0000340	3.97e-162	454	COG2964	S	yheO	protein conserved in bacteria
OG0000341	0	1815	COG0258	L	polA	In addition to polymerase activity, this DNA polymerase exhibits 5'-3' exonuclease activity
OG0000342	4.34e-104	302	COG3078	S	yihI	A GTPase-activating protein (GAP) that modifies Der EngA GTPase function. May play a role in ribosome biogenesis
OG0000343	0	1467	COG3468	MU	-	Pertactin
OG0000344	2.97e-244	669	COG0726	G	walW	Lipopolysaccharide biosynthesis protein
OG0000345	7.81e-263	719	COG0859	M	rfaQ	heptosyltransferase
OG0000346	6.97e-196	541	COG5351	S	-	Uncharacterized protein conserved in bacteria (DUF2169)
OG0000347	0	983	COG0714	S	ravA	Functions as an ATPase. May play a role in metal insertion (metal-chelatase) or as a chaperone
OG0000348	1.37e-235	660	COG0524	G	-	Catalyzes the phosphorylation of ribose at O-5 in a reaction requiring ATP and magnesium. The resulting D-ribose-5- phosphate can then be used either for sythesis of nucleotides, histidine, and tryptophan, or as a component of the pentose phosphate pathway
OG0000349	7.74e-162	453	COG2186	K	yieP	transcriptional regulator
OG0000352	9.43e-116	332	COG0703	F	aroK	Catalyzes the specific phosphorylation of the 3-hydroxyl group of shikimic acid using ATP as a cosubstrate
OG0000353	1.28e-71	215	COG1396	K	-	Cro/C1-type HTH DNA-binding domain
OG0000356	3.84e-121	346	COG0097	J	rplF	This protein binds to the 23S rRNA, and is important in its secondary structure. It is located near the subunit interface in the base of the L7 L12 stalk, and near the tRNA binding site of the peptidyltransferase center
OG0000357	4.12e-186	536	2E0SH	O	-	Magnesium chelatase, subunit ChlI C-terminal
OG0000358	1.6e-66	202	COG3085	S	yifE	protein conserved in bacteria
OG0000359	0	1092	COG0028	EH	-	Thiamine pyrophosphate enzyme, C-terminal TPP binding domain
OG0000360	2.25e-59	183	COG3978	S	ilvM	acetolactate synthase
OG0000361	8.37e-231	634	COG0115	E	ilvE	Belongs to the class-IV pyridoxal-phosphate-dependent aminotransferase family
OG0000362	0	1210	COG0129	E	-	Dehydratase family
OG0000363	7.58e-213	588	COG0583	K	ilvY	transcriptional regulator
OG0000364	0	971	COG0059	EH	ilvC	Involved in the biosynthesis of branched-chain amino acids (BCAA). Catalyzes an alkyl-migration followed by a ketol- acid reduction of (S)-2-acetolactate (S2AL) to yield (R)-2,3- dihydroxy-isovalerate. In the isomerase reaction, S2AL is rearranged via a Mg-dependent methyl migration to produce 3- hydroxy-3-methyl-2-ketobutyrate (HMKB). In the reductase reaction, this 2-ketoacid undergoes a metal-…
OG0000365	0	1345	COG0210	L	-	UvrD-like helicase C-terminal domain
OG0000366	0	966	COG0248	FP	gppA	Catalyzes the conversion of pppGpp to ppGpp. Guanosine pentaphosphate (pppGpp) is a cytoplasmic signaling molecule which together with ppGpp controls the stringent response , an adaptive process that allows bacteria to respond to amino acid starvation, resulting in the coordinated regulation of numerous cellular activities
OG0000367	2.42e-299	818	COG0513	JKL	rhlB	DEAD-box RNA helicase involved in
OG0000368	6.89e-75	223	COG3118	O	trxA	Belongs to the thioredoxin family
OG0000369	1.11e-298	815	COG1158	K	rho	Facilitates transcription termination by a mechanism that involves Rho binding to the nascent RNA, activation of Rho's RNA-dependent ATPase activity, and release of the mRNA from the DNA template
OG0000370	7.5e-241	664	COG0472	M	wecA	Catalyzes the transfer of the GlcNAc-1-phosphate moiety from UDP-GlcNAc onto the carrier lipid undecaprenyl phosphate (C55-P), yielding GlcNAc-pyrophosphoryl-undecaprenyl (GlcNAc-PP- C55)
OG0000371	5.17e-249	684	COG3765	M	wzzE	Modulates the polysaccharide chain length of enterobacterial common antigen (ECA)
OG0000372	1.27e-273	748	COG0381	M	wecB	Catalyzes the reversible epimerization at C-2 of UDP-N- acetylglucosamine (UDP-GlcNAc) and thereby provides bacteria with UDP-N-acetylmannosamine (UDP-ManNAc), the activated donor of ManNAc residues
OG0000373	1.09e-310	845	COG0677	M	wecC	Belongs to the UDP-glucose GDP-mannose dehydrogenase family
OG0000374	2.04e-168	471	COG0454	K	wecD	Catalyzes the acetylation of dTDP-fucosamine (dTDP-4- amino-4,6-dideoxy-D-galactose) to dTDP-Fuc4NAc, which is utilized in the biosynthesis of the enterobacterial common antigen (ECA)
OG0000375	9.75e-278	758	COG0399	E	wecE	Catalyzes the synthesis of dTDP-4-amino-4,6-dideoxy-D- galactose (dTDP-Fuc4N) from dTDP-4-keto-6-deoxy-D-glucose (dTDP-D- Glc4O) and L-glutamate
OG0000376	2.66e-289	791	COG2244	U	wzxE	Mediates the transbilayer movement of Und-PP-GlcNAc- ManNAcA-Fuc4NAc (lipid III) from the inner to the outer leaflet of the cytoplasmic membrane during the assembly of enterobacterial common antigen (ECA)
OG0000377	8.94e-276	752	COG0554	C	rffT	Catalyzes the synthesis of Und-PP-GlcNAc-ManNAcA-Fuc4NAc (Lipid III), the third lipid-linked intermediate involved in ECA synthesis
OG0000378	0	867	2DB7H	S	wzyE	Probably involved in the polymerization of enterobacterial common antigen (ECA) trisaccharide repeat units
OG0000379	2.5e-184	512	COG1922	M	rffM	Catalyzes the synthesis of Und-PP-GlcNAc-ManNAcA (Lipid II), the second lipid-linked intermediate involved in enterobacterial common antigen (ECA) synthesis
OG0000380	4.19e-283	774	COG3071	H	hemY	enzyme of heme biosynthesis
OG0000381	9.2e-264	730	2D1C0	S	-	HemX, putative uroporphyrinogen-III C-methyltransferase
OG0000382	3.15e-174	486	COG1587	H	hemD	Uroporphyrinogen-III synthase
OG0000383	2.3e-226	623	COG0181	H	hemC	Tetrapolymerization of the monopyrrole PBG into the hydroxymethylbilane pre-uroporphyrinogen in several discrete steps
OG0000384	0	1790	COG3072	F	cyaA	Adenylate cyclase
OG0000385	1.63e-72	217	COG1965	P	-	Frataxin-like domain
OG0000386	3.61e-34	117	COG5567	N	yifL	small periplasmic lipoprotein
OG0000387	3.19e-202	559	COG0253	E	dapF	Catalyzes the stereoinversion of LL-2,6- diaminoheptanedioate (L,L-DAP) to meso-diaminoheptanedioate (meso- DAP), a precursor of L-lysine and an essential component of the bacterial peptidoglycan
OG0000388	2.69e-166	465	COG3159	S	yigA	protein conserved in bacteria
OG0000389	8.57e-218	601	COG4973	D	xerC	Belongs to the 'phage' integrase family. XerC subfamily
OG0000390	1.1e-175	489	COG1011	S	yigB	Hydrolase
OG0000391	0	1450	COG0210	L	uvrD	it can initiate unwinding at a nick in the DNA. It binds to the single-stranded DNA and acts in a progressive fashion along the DNA in the 3' to 5' direction
OG0000392	1.88e-222	613	COG0598	P	corA	Mediates influx of magnesium ions
OG0000393	5.49e-108	312	COG0586	S	-	SNARE associated Golgi protein
OG0000394	2e-208	577	COG2962	S	rarD	Rard protein
OG0000395	3.24e-252	690	COG2267	I	pldB	Lysophospholipase
OG0000396	1.15e-196	544	COG0561	S	yigL	Hydrolase
OG0000397	2.43e-300	820	COG0814	E	yhaO	Serine transporter
OG0000398	0	2094	COG1196	M	yjeP	mechanosensitive ion channel
OG0000399	1.38e-226	624	COG0688	I	psd	Catalyzes the formation of phosphatidylethanolamine (PtdEtn) from phosphatidylserine (PtdSer)
OG0000400	1.32e-250	687	COG1162	S	rsgA	One of several proteins that assist in the late maturation steps of the functional core of the 30S ribosomal subunit. Helps release RbfA from mature subunits. May play a role in the assembly of ribosomal proteins into the subunit. Circularly permuted GTPase that catalyzes slow GTP hydrolysis, GTPase activity is stimulated by the 30S ribosomal subunit
OG0000401	2.13e-129	367	COG1949	L	orn	3'-to-5' exoribonuclease specific for small oligoribonucleotides
OG0000402	1.47e-288	786	COG1600	C	-	Domain of unknown function (DUF1730)
OG0000403	4.51e-111	318	COG0802	S	yjeE	ATPase or kinase
OG0000404	5.48e-298	815	COG0860	M	amiB	N-acetylmuramoyl-L-alanine amidase
OG0000405	0	1230	COG0323	L	-	DNA mismatch repair protein, C-terminal domain
OG0000406	7.41e-227	624	COG0324	F	miaA	Catalyzes the transfer of a dimethylallyl group onto the adenine at position 37 in tRNAs that read codons beginning with uridine, leading to the formation of N6-(dimethylallyl)adenosine (i(6)A)
OG0000407	8.06e-64	195	COG1923	J	hfq	RNA chaperone that binds small regulatory RNA (sRNAs) and mRNAs to facilitate mRNA translational regulation in response to envelope stress, environmental stress and changes in metabolite concentrations. Also binds with high specificity to tRNAs
OG0000408	6.78e-308	839	COG2262	S	hflX	GTPase that associates with the 50S ribosomal subunit and may have a role during protein synthesis or ribosome biogenesis
OG0000409	1.33e-254	704	COG0330	O	hflK	HflC and HflK could encode or regulate a protease
OG0000410	3.4e-231	637	COG0330	O	hflC	HflC and HflK could regulate a protease
OG0000411	2.6e-315	858	COG0104	F	purA	Plays an important role in the de novo pathway of purine nucleotide biosynthesis. Catalyzes the first committed step in the biosynthesis of AMP from IMP
OG0000412	1.64e-86	254	COG1959	K	nsrR	Nitric oxide-sensitive repressor of genes involved in protecting the cell against nitrosative stress. May require iron for activity
OG0000413	0	1576	COG0557	J	-	RNB
OG0000414	1.33e-170	476	COG0566	J	rlmB	Specifically methylates the ribose of guanosine 2251 in 23S rRNA
OG0000415	5.87e-86	253	COG0360	J	rpsF	Binds together with S18 to 16S ribosomal RNA
OG0000416	3.61e-46	148	COG0238	J	rpsR	Binds as a heterodimer with protein S6 to the central domain of the 16S rRNA, where it helps stabilize the platform of the 30S subunit
OG0000417	1.11e-95	279	COG0359	J	rplI	Binds to the 23S rRNA
OG0000418	8.8e-129	367	COG3061	M	ytfB	Opacity-associated protein A
OG0000419	1.64e-143	405	COG0545	O	fklB	Peptidyl-prolyl cis-trans
OG0000420	1.4e-182	507	COG1218	P	cysQ	3'(2'),5'-bisphosphate nucleotidase
OG0000421	1.19e-41	136	2CTIP	S	ytfK	Protein of unknown function (DUF1107)
OG0000422	9.12e-317	863	COG1253	P	ytfL	Hemolysins and related proteins containing CBS domains
OG0000423	3.44e-166	463	COG0225	O	msrA	Has an important function as a repair enzyme for proteins that have been inactivated by oxidation. Catalyzes the reversible oxidation-reduction of methionine sulfoxide in proteins to methionine
OG0000424	0	1182	COG0729	M	ytfM	COG0729 Outer membrane protein
OG0000425	0	2449	COG2911	M	ytfN	protein conserved in bacteria
OG0000426	1.8e-87	256	COG2105	S	ytfP	AIG2 family
OG0000427	1.4e-127	362	COG0221	C	ppa	Catalyzes the hydrolysis of inorganic pyrophosphate (PPi) forming two phosphate ions
OG0000428	1.66e-247	679	COG0158	G	fbp	D-fructose-1,6-bisphosphate 1-phosphohydrolase class 1
OG0000429	0	925	COG0773	M	mpl	Reutilizes the intact tripeptide L-alanyl-gamma-D- glutamyl-meso-diaminopimelate by linking it to UDP-N- acetylmuramate
OG0000430	2.59e-102	296	COG1438	K	argR	Regulates arginine biosynthesis genes
OG0000431	1.35e-213	591	COG0039	C	mdh	Catalyzes the reversible oxidation of malate to oxaloacetate
OG0000432	5.65e-58	179	COG3423	K	sfsB	transcriptional regulator
OG0000433	9.78e-89	260	COG2932	K	-	DNA-binding
OG0000434	2.77e-223	616	COG0142	H	ispB	Belongs to the FPP GGPP synthase family
OG0000435	1.28e-65	199	COG0261	J	rplU	This protein binds to 23S rRNA in the presence of protein L20
OG0000436	2.97e-54	169	COG0211	J	rpmA	Belongs to the bacterial ribosomal protein bL27 family
OG0000437	2.58e-275	753	COG0536	S	obg	An essential GTPase which binds GTP, GDP and possibly (p)ppGpp with moderate affinity, with high nucleotide exchange rates and a fairly low GTP hydrolysis rate. Plays a role in control of the cell cycle, stress response, ribosome biogenesis and in those bacteria that undergo differentiation, in morphogenesis control
OG0000438	0	951	COG2027	M	dacB	D-alanyl-D-alanine carboxypeptidase
OG0000439	1.33e-105	305	COG0782	K	greA	Necessary for efficient RNA polymerase transcription elongation past template-encoded arresting sites. The arresting sites in DNA have the property of trapping a certain fraction of elongating RNA polymerases that pass through, resulting in locked ternary complexes. Cleavage of the nascent transcript by cleavage factors such as GreA or GreB allows the resumption of elongation from the new 3'termi…
OG0000440	1.94e-60	186	COG1534	J	yhbY	RNA-binding protein containing KH domain possibly ribosomal protein
OG0000441	8.13e-150	421	COG0293	J	ftsJ	Specifically methylates the uridine in position 2552 of 23S rRNA at the 2'-O position of the ribose in the fully assembled 50S ribosomal subunit
OG0000442	0	1271	COG0465	O	ftsH	Acts as a processive, ATP-dependent zinc metallopeptidase for both cytoplasmic and membrane proteins. Plays a role in the quality control of integral membrane proteins
OG0000443	5.47e-198	549	COG0294	H	folP	Catalyzes the condensation of para-aminobenzoate (pABA) with 6-hydroxymethyl-7,8-dihydropterin diphosphate (DHPt-PP) to form 7,8-dihydropteroate (H2Pte), the immediate precursor of folate derivatives
OG0000444	1.37e-67	205	COG1314	U	secG	Preprotein translocase, subunit SecG
OG0000445	3.38e-109	314	COG0779	S	rimP	Required for maturation of 30S ribosomal subunits
OG0000446	0	962	COG0195	K	nusA	Participates in both transcription termination and antitermination
OG0000447	0	1486	COG0532	J	infB	One of the essential components for the initiation of protein synthesis. Protects formylmethionyl-tRNA from spontaneous hydrolysis and promotes its binding to the 30S ribosomal subunits. Also involved in the hydrolysis of GTP during the formation of the 70S ribosomal complex
OG0000448	4.36e-89	261	COG0858	J	rbfA	One of several proteins that assist in the late maturation steps of the functional core of the 30S ribosomal subunit. Associates with free 30S ribosomal subunits (but not with 30S subunits that are part of 70S ribosomes or polysomes). Required for efficient processing of 16S rRNA. May interact with the 5'-terminal helix region of 16S rRNA
OG0000449	1.96e-223	616	COG0130	J	truB	Responsible for synthesis of pseudouridine from uracil- 55 in the psi GC loop of transfer RNAs
OG0000450	1.18e-55	173	COG0184	J	rpsO	Forms an intersubunit bridge (bridge B4) with the 23S rRNA of the 50S subunit in the ribosome
OG0000451	0	1370	COG1185	J	pnp	Involved in mRNA degradation. Catalyzes the phosphorolysis of single-stranded polyribonucleotides processively in the 3'- to 5'-direction
OG0000452	2.66e-216	596	COG4785	S	nlpI	May be involved in cell division
OG0000453	0	1087	COG0513	JKL	deaD	DEAD-box RNA helicase involved in
OG0000454	1.1e-170	476	COG3279	KT	yehT	Response regulator of the LytR AlgR family
OG0000455	0	1098	2EDBU	T	-	Histidine kinase
OG0000456	4.7e-215	595	COG1566	V	mdtN_2	secretion protein HlyD family
OG0000457	1.06e-237	656	COG0842	V	-	ABC-type multidrug transport system, permease component
OG0000458	2.64e-267	733	COG0842	V	-	ABC-type multidrug transport system, permease component
OG0000459	1.04e-216	597	COG0826	O	yhbV	protease
OG0000460	1.48e-247	678	COG0826	O	yhbU	protease
OG0000461	7.8e-119	340	COG3154	I	yhbT	lipid carrier protein
OG0000462	1.98e-121	350	COG3153	S	-	Acetyltransferase (GNAT) domain
OG0000463	5.45e-45	146	2D6HV	S	-	Protein of unknown function (DUF1471)
OG0000464	1.11e-105	305	COG3787	S	-	Belongs to the UPF0306 family
OG0000465	4e-119	339	COG0602	O	nrdG	Activation of anaerobic ribonucleoside-triphosphate reductase under anaerobic conditions by generation of an organic free radical, using S-adenosylmethionine and reduced flavodoxin as cosubstrates to produce 5'-deoxy-adenosine
OG0000466	0	1486	COG1328	F	nrdD	Ribonucleoside-triphosphate reductase
OG0000467	2.67e-273	749	COG0477	EGP	-	Major facilitator superfamily
OG0000468	8.53e-136	384	COG1309	K	-	transcriptional regulator
OG0000469	1.84e-110	317	COG1781	F	pyrI	Involved in allosteric regulation of aspartate carbamoyltransferase
OG0000470	2.87e-219	605	COG0540	F	pyrB	Belongs to the ATCase OTCase family
OG0000471	8.48e-241	662	COG0078	E	argI	Reversibly catalyzes the transfer of the carbamoyl group from carbamoyl phosphate (CP) to the N(epsilon) atom of ornithine (ORN) to produce L-citrulline
OG0000472	5.53e-87	256	COG3076	S	rraB	Globally modulates RNA abundance by binding to RNase E (Rne) and regulating its endonucleolytic activity. Can modulate Rne action in a substrate-dependent manner by altering the composition of the degradosome
OG0000473	1.76e-116	333	COG0456	S	NAT8L	aspartate N-acetyltransferase activity
OG0000474	0	1939	COG0525	J	-	Valyl tRNA synthetase tRNA binding arm
OG0000475	1.79e-110	317	COG2927	L	holC	DNA polymerase III chi subunit
OG0000476	0	996	COG0260	E	pepA	Presumably involved in the processing and regular turnover of intracellular proteins. Catalyzes the removal of unsubstituted N-terminal amino acids from various peptides
OG0000477	4.12e-254	698	COG0795	S	lptF	Permease
OG0000478	1.22e-247	681	COG0795	S	lptG	permease
OG0000479	3.17e-301	820	COG1680	V	ampH	This protein has no known enzymatic function
OG0000480	0	1737	COG3468	MU	ycgV	cell adhesion involved in biofilm formation
OG0000481	2.04e-56	175	COG1396	K	-	Helix-turn-helix domain
OG0000482	1.43e-63	194	2E4GN	S	-	Protein of unknown function (DUF1471)
OG0000483	9.94e-142	400	COG0625	O	-	Glutathione S-transferase, N-terminal domain
OG0000484	1.56e-163	457	COG2378	K	-	transcriptional regulator
OG0000485	6.88e-281	766	COG0270	H	dcm	Methyl-transferase
OG0000486	3.31e-300	819	COG0624	E	-	the allantoate amidohydrolase from Escherichia coli forms a dimer and binds zinc ions for catalytic activity and catalyzes the conversion of allantoate to (S)-ureidoglycolate and ammonia
OG0000489	1.69e-178	496	COG0584	C	ugpQ	glycerophosphoryl diester phosphodiesterase
OG0000490	4.08e-62	190	COG1396	K	-	DNA-binding helix-turn-helix protein
OG0000491	1.18e-103	300	2EMJ1	-	-	-
OG0000492	4.62e-136	384	COG0450	O	ahpC	alkyl hydroperoxide reductase
OG0000493	1.12e-269	738	COG3842	P	potA	Part of the ABC transporter complex PotABCD involved in spermidine putrescine import. Responsible for energy coupling to the transport system
OG0000494	9.07e-199	551	COG1176	P	potB	ABC-type spermidine putrescine transport system, permease component I
OG0000495	2.35e-172	482	COG1177	P	potC	ABC-type spermidine putrescine transport system, permease component II
OG0000496	6.91e-261	713	COG0687	P	potD	Required for the activity of the bacterial periplasmic transport system of putrescine
OG0000497	3.96e-32	114	COG1395	K	-	domain, Protein
OG0000500	2.2e-134	380	2C8QR	S	-	Bacterial type III secretion apparatus protein (OrgA_MxiK)
OG0000501	1.18e-169	474	COG4669	M	-	Lipoprotein
OG0000504	1.03e-157	441	COG2207	K	invF	helix_turn_helix, arabinose operon control protein
OG0000505	1.08e-245	675	28KVC	S	ysaW	type III secretion regulator YopN LcrE InvE MxiC
OG0000506	7.54e-90	263	2E8WA	S	-	Invasion protein B family
OG0000508	2.44e-207	573	COG1886	N	spaO	FliN is one of three proteins (FliG, FliN, FliM) that form the rotor-mounted switch complex (C ring), located at the base of the basal body. This complex interacts with the CheY and CheZ chemotaxis proteins, in addition to contacting components of the motor that determine the direction of flagellar rotation
OG0000509	6.82e-114	326	COG0457	S	sicA	Type III secretion
OG0000512	2.11e-310	845	COG2873	E	metY	O-acetylhomoserine
OG0000513	6.33e-185	514	COG1464	P	-	Belongs to the NlpA lipoprotein family
OG0000514	1.64e-130	371	COG1704	S	lemA	LemA protein
OG0000515	1.94e-246	677	COG0668	M	ynaI	mechanosensitive ion channel
OG0000516	3.06e-201	557	COG0789	K	-	helix_turn_helix, mercury resistance
OG0000517	5.05e-280	765	COG0626	E	-	Catalyzes the formation of L-homocysteine from O- succinyl-L-homoserine (OSHS) and hydrogen sulfide
OG0000518	0	1317	2EKB0	-	-	-
OG0000519	5.5e-202	559	COG0157	H	modD	Belongs to the NadC ModD family
OG0000520	8.84e-207	571	COG0500	Q	-	COG0500 SAM-dependent methyltransferases
OG0000521	2.86e-223	617	COG0609	P	-	Belongs to the binding-protein-dependent transport system permease family. FecCD subfamily
OG0000522	2.09e-244	671	COG0614	P	-	COG0614 ABC-type Fe3 -hydroxamate transport system, periplasmic component
OG0000523	9.86e-237	651	COG1609	K	gntR	Transcriptional
OG0000524	4.47e-126	358	COG3265	F	gntK	Gluconokinase
OG0000525	1.93e-303	829	COG2610	EG	gntU	Gluconate
OG0000526	5.56e-229	633	COG0840	NT	-	methyl-accepting chemotaxis protein
OG0000527	3.84e-232	638	COG0524	G	yegV	belongs to the carbohydrate kinase PfkB family
OG0000528	0	871	COG1457	U	-	Belongs to the purine-cytosine permease (2.A.39) family
OG0000530	1.56e-174	486	COG2188	K	yegW	transcriptional regulator
OG0000531	1.67e-311	848	COG0124	J	-	Histidyl-tRNA synthetase
OG0000532	0	931	COG0531	E	yjeH	amino acid
OG0000533	2e-287	783	COG0076	E	hdc	decarboxylase
OG0000534	0	874	COG0531	E	adiC	antiporter
OG0000535	0	1316	COG0486	J	-	Ferrous iron transport protein B
OG0000536	3.74e-307	835	COG2755	E	Z012_00180	COG2755 Lysophospholipase L1 and related esterases
OG0000537	0	916	COG1696	M	patA	membrane protein involved in D-alanine export
OG0000538	2.4e-187	520	COG2992	S	bax	FlgJ-related protein
OG0000539	2e-264	723	COG3539	NU	-	Fimbrial protein
OG0000540	0	1643	COG3188	NU	yehB	Usher protein
OG0000541	5.22e-162	454	COG3121	M	yehC	chaperone
OG0000542	2.37e-123	352	COG3539	NU	-	Fimbrial protein
OG0000543	2.51e-35	120	2EGEN	-	-	-
OG0000544	1.03e-101	295	COG2137	S	recX	Regulatory protein recX
OG0000545	1.16e-80	239	2D7FD	S	yhdN	PFAM DnaJ homologue, subfamily C, member 28, conserved domain
OG0000550	1.13e-133	379	COG1309	K	yjdC	Transcriptional regulator
OG0000551	4.01e-283	777	COG2704	S	dcuA	Responsible for the transport of C4-dicarboxylates from the periplasm across the inner membrane
OG0000552	0	942	COG1027	E	aspA	Aspartate ammonia-lyase
OG0000553	1.99e-105	305	COG3030	S	fxsA	protein affecting phage T7 exclusion by the F plasmid
OG0000554	4.45e-170	475	COG1737	K	-	Transcriptional regulator
OG0000555	0	986	COG1263	G	malX	PTS system
OG0000556	1.16e-74	223	2AGMU	S	yjeI	Membrane
OG0000557	4.35e-193	535	COG2227	H	-	Methyltransferase domain
OG0000558	5.86e-255	698	COG1509	C	epmB	lysine 2,3-aminomutase
OG0000559	6.81e-134	379	COG0231	J	efp	Involved in peptide bond synthesis. Alleviates ribosome stalling that occurs when 3 or more consecutive Pro residues or the sequence PPG is present in a protein, possibly by augmenting the peptidyl transferase activity of the ribosome. Modification of Lys-34 is required for alleviation
OG0000560	0	1110	COG2194	S	eptB	membrane-associated metal-dependent hydrolase
OG0000561	5.12e-156	436	COG1142	C	hyfA	Formate hydrogenlyase
OG0000562	0	1267	COG0651	CP	hyfB	formate hydrogenlyase subunit 3
OG0000563	1.09e-205	571	COG0650	C	hyfC	HycBCDEFG is part of the formate hydrogenlyase system which is involved in the cleaving of formate to dihydrogen and carbon dioxide
OG0000564	0	902	COG1009	CP	hyfD	hydrogenase 4
OG0000565	4.29e-144	407	COG4237	C	hyfE	hydrogenase 4 membrane
OG0000566	0	985	COG0651	CP	hyfF	PFAM NADH Ubiquinone plastoquinone
OG0000567	0	1186	COG3261	C	hyfG	HycBCDEFG is part of the formate hydrogenlyase system which is involved in the cleaving of formate to dihydrogen and carbon dioxide
OG0000568	3.92e-117	336	COG1143	C	hyfH	the formate hydrogenlyase complex comprises of a formate dehydrogenase, unidentified electron carriers and hydrogenase-3
OG0000569	1.25e-192	533	COG3260	C	hyfI	NADH ubiquinone oxidoreductase, 20
OG0000570	4.44e-104	300	2DBX5	E	hyfJ	Formate hydrogen-lyase
OG0000571	1.17e-115	331	COG0680	C	hycI	hydrogenase 3 maturation protease
OG0000572	2.99e-65	199	2CWAR	-	-	-
OG0000573	2.97e-45	145	COG2879	S	ybdD	small protein
OG0000574	4.27e-89	261	2EFAZ	S	-	Tir chaperone protein (CesT) family
OG0000575	7.1e-200	555	COG0697	EG	eamA	of the drug metabolite transporter (DMT) superfamily
OG0000576	1.4e-100	291	COG3383	C	fdhF_2	Spermidine putrescine ABC transporter substrate-binding protein
OG0000577	1.06e-134	380	COG1142	C	hydN	electron transport
OG0000578	3.75e-79	234	COG0375	S	hypA	Probably plays a role in a hydrogenase nickel cofactor insertion step
OG0000579	3.93e-59	182	COG0298	O	-	Hydrogenase assembly chaperone hypC hupF
OG0000580	4.65e-80	237	COG3080	C	frdD	Seems to be involved in the anchoring of the catalytic components of the fumarate reductase complex to the cytoplasmic membrane
OG0000581	9.71e-90	263	COG3029	C	frdC	Seems to be involved in the anchoring of the catalytic components of the fumarate reductase complex to the cytoplasmic membrane
OG0000582	9.13e-187	517	COG0479	C	frdB	Belongs to the succinate dehydrogenase fumarate reductase iron-sulfur protein family
OG0000583	0	1217	COG1053	C	frdA	Belongs to the FAD-dependent oxidoreductase 2 family. FRD SDH subfamily
OG0000584	0	1095	COG0578	C	glpA	Belongs to the FAD-dependent glycerol-3-phosphate dehydrogenase family
OG0000585	1.71e-302	825	COG3075	C	glpB	Conversion of glycerol 3-phosphate to dihydroxyacetone. Uses fumarate or nitrate as electron acceptor
OG0000586	7.43e-300	816	COG0247	C	glpC	dehydrogenase subunit C
OG0000587	1.14e-151	427	28IHQ	S	-	Protein of unknown function (DUF3313)
OG0000588	2.71e-259	711	COG0371	C	gldA	glycerol dehydrogenase
OG0000589	7.16e-155	435	COG1738	U	yhhQ	Involved in the import of queuosine (Q) precursors, required for Q precursor salvage
OG0000590	3.09e-56	174	COG0425	O	tusA	Sulfur carrier protein involved in sulfur trafficking in the cell. Part of a sulfur-relay system required for 2-thiolation during synthesis of 2-thiouridine of the modified wobble base 5- methylaminomethyl-2-thiouridine (mnm(5)s(2)U) in tRNA. Interacts with IscS and stimulates its cysteine desulfurase activity. Accepts an activated sulfur from IscS, which is then transferred to TusD, and thus det…
OG0000591	2.96e-205	567	COG3739	S	-	integral membrane protein
OG0000592	0	1418	COG2217	P	zntA	P-type atpase
OG0000593	3.3e-145	409	COG3714	S	yhhN	membrane
OG0000594	8.72e-80	236	2AHZY	S	yhhM	Protein of unknown function (DUF2500)
OG0000595	3.39e-60	185	COG3776	S	yhhL	Membrane
OG0000596	1.71e-143	404	COG0742	L	rsmD	Specifically methylates the guanine in position 966 of 16S rRNA in the assembled 30S particle
OG0000597	4.64e-227	650	COG0552	U	ftsY	Involved in targeting and insertion of nascent membrane proteins into the cytoplasmic membrane. Acts as a receptor for the complex formed by the signal recognition particle (SRP) and the ribosome-nascent chain (RNC). Interaction with SRP-RNC leads to the transfer of the RNC complex to the Sec translocase for insertion into the membrane, the hydrolysis of GTP by both Ffh and FtsY, and the dissocia…
OG0000598	4.86e-157	440	COG2884	D	ftsE	cell division ATP-binding protein FtsE
OG0000599	6.8e-224	618	COG2177	D	ftsX	Part of the ABC transporter FtsEX involved in cellular division
OG0000600	3.16e-198	550	COG0568	K	rpoH	Sigma factors are initiation factors that promote the attachment of RNA polymerase to specific initiation sites and are then released. This sigma factor is involved in regulation of expression of heat shock genes
OG0000601	9.54e-47	150	COG2251	-	-	-
OG0000602	1.04e-266	730	COG3835	KT	cdaR	regulator
OG0000603	3.22e-272	748	COG2610	EG	-	Gluconate
OG0000604	5.47e-260	714	COG1929	G	garK	Belongs to the glycerate kinase type-1 family
OG0000605	2.35e-266	729	COG0683	E	livK	With LivFGHM is involved in the high affinity leucine transport
OG0000606	1.36e-195	545	COG0559	E	livH	Belongs to the binding-protein-dependent transport system permease family
OG0000607	1.39e-296	810	COG4177	E	livM	Belongs to the binding-protein-dependent transport system permease family
OG0000608	4.13e-180	501	COG0411	E	livG	Part of the ABC transporter complexes LivFGHMJ and LivFGHMK involved in the high-affinity transport of branched-chain amino acids
OG0000609	1.74e-156	440	COG0410	P	livF	Branched-chain amino acid transport
OG0000610	8.37e-108	310	COG0454	K	-	COG0454 Histone acetyltransferase HPA2 and related acetyltransferases
OG0000612	0	1053	COG2060	P	kdpA	Part of the high-affinity ATP-driven potassium transport (or Kdp) system, which catalyzes the hydrolysis of ATP coupled with the electrogenic transport of potassium into the cytoplasm. This subunit binds and transports the potassium across the cytoplasmic membrane
OG0000613	0	1275	COG2216	P	kdpB	Part of the high-affinity ATP-driven potassium transport (or Kdp) system, which catalyzes the hydrolysis of ATP coupled with the electrogenic transport of potassium into the cytoplasm. This subunit is responsible for energy coupling to the transport system
OG0000614	2.64e-135	383	COG2156	P	kdpC	Part of the high-affinity ATP-driven potassium transport (or Kdp) system, which catalyzes the hydrolysis of ATP coupled with the electrogenic transport of potassium into the cytoplasm. This subunit acts as a catalytic chaperone that increases the ATP- binding affinity of the ATP-hydrolyzing subunit KdpB by the formation of a transient KdpB KdpC ATP ternary complex
OG0000615	0	1758	COG0642	T	kdpD	Histidine kinase
OG0000616	1.06e-163	457	COG0745	K	kdpE	response regulator
OG0000617	1.4e-286	793	COG0840	NT	cheM	chemotaxis, protein
OG0000618	0	963	COG0402	F	mtaD	Cytosine deaminase and related metal-dependent
OG0000619	3.61e-61	188	COG2901	K	fis	Activates ribosomal RNA transcription. Plays a direct role in upstream activation of rRNA promoters
OG0000620	1.77e-235	647	COG0042	J	dusB	Catalyzes the synthesis of 5,6-dihydrouridine (D), a modified base found in the D-loop of most tRNAs, via the reduction of the C5-C6 double bond in target uridines
OG0000621	1.04e-217	600	COG2264	J	prmA	Ribosomal protein L11 methyltransferase
OG0000622	0	893	COG0439	I	accC	An AccC homodimer forms the biotin carboxylase subunit of the acetyl CoA carboxylase, an enzyme that catalyzes the formation of malonyl-CoA, which in turn controls the rate of fatty acid metabolism
OG0000623	5.25e-96	280	COG0511	I	accB	first, biotin carboxylase catalyzes the carboxylation of the carrier protein and then the transcarboxylase transfers the carboxyl group to form malonyl-CoA
OG0000624	1.03e-106	307	COG0757	E	aroQ	Catalyzes a trans-dehydration via an enolate intermediate
OG0000625	2.74e-242	666	COG1077	D	mreB	rod shape-determining protein MreB
OG0000626	1.94e-223	621	COG1792	M	mreC	Involved in formation and maintenance of cell shape
OG0000627	1.01e-111	321	COG2891	M	mreD	Involved in formation of the rod shape of the cell. May also contribute to regulation of formation of penicillin-binding proteins
OG0000628	6.67e-137	388	COG0424	D	yhdE	maF-like protein
OG0000629	0	2534	COG3164	D	yhdP	Membrane
OG0000630	4.04e-206	570	COG0388	S	ramA	Nitrilase cyanide hydratase and apolipoprotein N-acyltransferase
OG0000631	0	932	COG0312	S	tldD	'responsible for the proteolytic maturation of the E. coli pMccB17 plasmid-encoded microcin B17, an exported protein that targets the essential topoisomerase II DNA gyrase
OG0000632	1.39e-110	317	COG4290	F	-	Ribonuclease
OG0000633	5.96e-69	207	COG2732	K	yhcO	inhibitor
OG0000634	1.61e-120	345	COG3028	S	yjgA	Belongs to the UPF0307 family
OG0000635	0	878	COG0312	S	-	Putative modulator of DNA gyrase
OG0000636	3.73e-90	264	COG0782	K	rnk	regulator of nucleoside diphosphate kinase
OG0000637	1.81e-55	173	COG1925	G	ptsO	Phosphotransferase System
OG0000638	1.35e-203	563	COG1660	S	rapZ	Modulates the synthesis of GlmS, by affecting the processing and stability of the regulatory small RNA GlmZ. When glucosamine-6-phosphate (GlcN6P) concentrations are high in the cell, RapZ binds GlmZ and targets it to cleavage by RNase E. Consequently, GlmZ is inactivated and unable to activate GlmS synthesis. Under low GlcN6P concentrations, RapZ is sequestered and inactivated by an other regula…
OG0000639	2.5e-104	301	COG1762	G	ptsN	PTS IIA-like nitrogen-regulatory protein PtsN
OG0000640	6.6e-58	179	COG1544	J	yhbH	sigma (54) modulation protein
OG0000641	0	907	COG1508	K	rpoN	Sigma factors are initiation factors that promote the attachment of RNA polymerase to specific initiation sites and are then released
OG0000642	1.01e-168	471	COG1137	S	lptB	abc transporter atp-binding protein
OG0000643	1.33e-117	337	COG1934	T	lptA	Involved in the assembly of lipopolysaccharide (LPS). Required for the translocation of LPS from the inner membrane to the outer membrane. May form a bridge between the inner membrane and the outer membrane, via interactions with LptC and LptD, thereby facilitating LPS transfer across the periplasm
OG0000644	1.66e-132	376	COG3117	S	lptC	Involved in the assembly of lipopolysaccharide (LPS). Required for the translocation of LPS from the inner membrane to the outer membrane. Facilitates the transfer of LPS from the inner membrane to the periplasmic protein LptA. Could be a docking site for LptA
OG0000645	4.1e-130	369	COG1778	S	kdsC	Involved in the biosynthesis of lipopolysaccharides (LPSs). Catalyzes the hydrolysis of 3-deoxy-D-manno-octulosonate 8-phosphate (KDO 8-P) to 3-deoxy-D-manno-octulosonate (KDO) and inorganic phosphate
OG0000646	4.13e-229	631	COG0517	M	kdsD	Arabinose 5-phosphate isomerase
OG0000647	8.69e-209	579	COG0530	P	yrbG	antiporter
OG0000648	1.39e-188	524	COG1127	Q	mlaF	(ABC) transporter
OG0000649	1.73e-174	488	COG0767	Q	mlaE	COG0767 ABC-type transport system involved in resistance to organic solvents, permease component
OG0000650	3.44e-117	335	COG1463	Q	mlaD	ABC-type transport system involved in resistance to organic solvents periplasmic component
OG0000651	3.71e-146	412	COG2854	Q	mlaC	ABC-type transport system involved in resistance to organic solvents auxiliary component
OG0000652	1.55e-61	189	COG3113	S	mlaB	NTP binding protein (Contains STAS domain)
OG0000653	7.94e-54	168	COG5007	K	yrbA	Belongs to the BolA IbaG family
OG0000654	1.35e-300	820	COG0766	M	murA	Belongs to the EPSP synthase family. MurA subfamily
OG0000655	1.67e-250	687	COG0265	O	-	Trypsin-like peptidase domain
OG0000656	1.07e-205	568	COG2175	Q	tauD	taurine catabolism dioxygenase
OG0000657	3.77e-176	492	COG0600	P	tauC	ABC-type nitrate sulfonate bicarbonate transport system permease component
OG0000658	4.85e-184	511	COG4525	P	tauB	Part of the ABC transporter complex TauABC involved in taurine import. Responsible for energy coupling to the transport system
OG0000659	1.36e-241	664	COG4521	P	tauA	taurine ABC transporter
OG0000660	0	1132	COG0369	P	cysJ	Component of the sulfite reductase complex that catalyzes the 6-electron reduction of sulfite to sulfide. This is one of several activities required for the biosynthesis of L- cysteine from sulfate. The flavoprotein component catalyzes the electron flow from NADPH - FAD - FMN to the hemoprotein component
OG0000661	0	1154	COG0155	C	cysI	Component of the sulfite reductase complex that catalyzes the 6-electron reduction of sulfite to sulfide. This is one of several activities required for the biosynthesis of L- cysteine from sulfate
OG0000662	5.46e-315	860	COG0265	M	degQ	Belongs to the peptidase S1C family
OG0000663	2.01e-84	249	COG3105	S	yhcB	Cytochrome D ubiquinol oxidase, subunit
OG0000664	1.05e-276	756	COG1485	D	zapE	Reduces the stability of FtsZ polymers in the presence of ATP
OG0000665	3.53e-100	290	COG0102	J	rplM	This protein is one of the early assembly proteins of the 50S ribosomal subunit, although it is not seen to bind rRNA by itself. It is important during the early stages of 50S assembly
OG0000666	2.48e-83	246	COG0103	J	rpsI	Belongs to the universal ribosomal protein uS9 family
OG0000667	2.51e-152	428	COG0625	O	sspA	stringent starvation protein A
OG0000668	9.28e-108	311	COG2969	S	sspB	stringent starvation protein b
OG0000669	0	2972	COG0067	E	gltB	Glutamate synthase
OG0000670	0	1431	COG0642	T	arcB	Histidine kinase
OG0000671	2.31e-148	418	COG3155	Q	elbB	Displays glyoxalase activity, catalyzing the conversion of glyoxal to glycolate
OG0000672	1.33e-166	466	COG0744	M	mtgA	Peptidoglycan polymerase that catalyzes glycan chain elongation from lipid-linked precursors
OG0000673	1.52e-122	350	COG2823	S	yraP	Periplasmic or secreted lipoprotein
OG0000674	6.48e-136	385	COG0279	G	diaA	Catalyzes the isomerization of sedoheptulose 7-phosphate in D-glycero-D-manno-heptose 7-phosphate
OG0000675	5.17e-87	255	COG0792	L	yraN	Belongs to the UPF0102 family
OG0000676	0	1139	COG3107	M	lpoA	Regulator of peptidoglycan synthesis that is essential for the function of penicillin-binding protein 1A (PBP1a)
OG0000677	1.15e-203	564	COG0313	H	rsmI	Catalyzes the 2'-O-methylation of the ribose of cytidine 1402 (C1402) in 16S rRNA
OG0000678	3.56e-169	472	COG1741	S	yhaK	Belongs to the pirin family
OG0000679	1.47e-210	582	COG0583	K	yhaJ	transcriptional regulator
OG0000680	1.23e-83	247	COG3306	M	-	glycosyltransferase involved in LPS biosynthesis
OG0000681	1.83e-84	249	COG2259	S	yqjF	membrane
OG0000682	7.78e-66	200	2E52J	S	yqjK	Membrane
OG0000683	1.63e-80	240	COG5393	S	yqjE	Membrane
OG0000684	4.02e-59	183	COG4575	S	yqjD	Membrane protein YqjD
OG0000685	9.43e-162	452	COG0586	S	yqjA	Inner membrane protein yqjA
OG0000686	2.07e-235	646	COG2990	S	VPA0243	protein conserved in bacteria
OG0000687	0	1173	COG0076	E	-	decarboxylase
OG0000688	1.43e-306	837	COG0733	S	-	Belongs to the sodium neurotransmitter symporter (SNF) (TC 2.A.22) family
OG0000689	6.82e-274	749	COG1740	C	hybO	small subunit
OG0000690	1.74e-253	693	COG0437	C	hybA	Hydrogenase 2 protein HybA
OG0000691	0	1136	COG0568	K	rpoD	Sigma factors are initiation factors that promote the attachment of RNA polymerase to specific initiation sites and are then released. This sigma factor is the primary sigma factor during exponential growth
OG0000692	0	1200	COG0358	L	dnaG	RNA polymerase that catalyzes the synthesis of short RNA molecules used as primers for DNA polymerase during DNA replication
OG0000693	3.47e-40	133	COG0828	J	rpsU	Belongs to the bacterial ribosomal protein bS21 family
OG0000694	2.18e-244	671	COG0533	J	tsaD	Required for the formation of a threonylcarbamoyl group on adenosine at position 37 (t(6)A37) in tRNAs that read codons beginning with adenine. Is involved in the transfer of the threonylcarbamoyl moiety of threonylcarbamoyl-AMP (TC-AMP) to the N6 group of A37, together with TsaE and TsaB. TsaD likely plays a direct catalytic role in this reaction
OG0000695	2.69e-148	418	COG0344	I	plsY	Catalyzes the transfer of an acyl group from acyl- phosphate (acyl-PO(4)) to glycerol-3-phosphate (G3P) to form lysophosphatidic acid (LPA). This enzyme utilizes acyl-phosphate as fatty acyl donor, but not acyl-CoA or acyl-ACP
OG0000696	7.76e-74	221	COG1539	H	folB	Catalyzes the conversion of 7,8-dihydroneopterin to 6- hydroxymethyl-7,8-dihydropterin
OG0000697	1.23e-185	517	COG1968	V	uppP	Catalyzes the dephosphorylation of undecaprenyl diphosphate (UPP). Confers resistance to bacitracin
OG0000698	1.11e-207	580	COG0378	KO	hypB	Hydrogenase accessory protein HypB
OG0000699	4.5e-283	772	COG0409	O	hypD	Belongs to the HypD family
OG0000700	2.43e-241	663	COG0309	O	hypE	hydrogenase expression formation protein HypE
OG0000701	4.74e-290	790	COG2391	S	yedE	transporter component
OG0000702	2.61e-53	167	COG0425	O	yedF	Belongs to the sulfur carrier protein TusA family
OG0000703	6.06e-221	608	COG1940	GK	mak	ROK family
OG0000704	8.17e-141	397	COG3560	S	-	Nitroreductase
OG0000705	0	2026	COG0419	L	sbcC	SbcCD cleaves DNA hairpin structures. These structures can inhibit DNA replication and are intermediates in certain DNA recombination reactions. The complex acts as a 3'- 5' double strand exonuclease that can open hairpins. It also has a 5' single-strand endonuclease activity
OG0000706	3.38e-310	845	COG0420	L	sbcD	SbcCD cleaves DNA hairpin structures. These structures can inhibit DNA replication and are intermediates in certain DNA recombination reactions. The complex acts as a 3'- 5' double strand exonuclease that can open hairpins. It also has a 5' single-strand endonuclease activity
OG0000707	4.5e-166	464	COG0745	K	phoB	phosphate regulon transcriptional regulatory protein PhoB
OG0000708	0	867	COG5002	T	phoR	Histidine kinase
OG0000709	0	843	COG1114	U	brnQ	Component of the transport system for branched-chain amino acids
OG0000710	4.75e-149	418	COG0450	O	ahpC	alkyl hydroperoxide reductase
OG0000711	1.66e-142	401	COG3124	S	acpH	Converts holo-ACP to apo-ACP by hydrolytic cleavage of the phosphopantetheine prosthetic group from ACP
OG0000712	1.63e-260	713	COG0809	J	queA	Transfers and isomerizes the ribose moiety from AdoMet to the 7-aminomethyl group of 7-deazaguanine (preQ1-tRNA) to give epoxyqueuosine (oQ-tRNA)
OG0000713	7.37e-67	203	COG1862	U	yajC	Preprotein translocase
OG0000714	0	1129	COG0342	U	secD	Part of the Sec protein translocase complex. Interacts with the SecYEG preprotein conducting channel. SecDF uses the proton motive force (PMF) to complete protein translocation after the ATP-dependent function of SecA
OG0000715	2.52e-214	593	COG0341	U	secF	Part of the Sec protein translocase complex. Interacts with the SecYEG preprotein conducting channel. SecDF uses the proton motive force (PMF) to complete protein translocation after the ATP-dependent function of SecA
OG0000716	3.6e-101	293	COG1327	K	nrdR	Negatively regulates transcription of bacterial ribonucleotide reductase nrd genes and operons by binding to NrdR- boxes
OG0000717	7.32e-270	738	COG0117	H	ribD	Converts 2,5-diamino-6-(ribosylamino)-4(3h)-pyrimidinone 5'-phosphate into 5-amino-6-(ribosylamino)-2,4(1h,3h)- pyrimidinedione 5'-phosphate
OG0000718	1.28e-102	297	COG0054	H	ribH	Catalyzes the formation of 6,7-dimethyl-8- ribityllumazine by condensation of 5-amino-6-(D- ribitylamino)uracil with 3,4-dihydroxy-2-butanone 4-phosphate. This is the penultimate step in the biosynthesis of riboflavin
OG0000719	2.42e-91	267	COG0781	K	nusB	Involved in transcription antitermination. Required for transcription of ribosomal RNA (rRNA) genes. Binds specifically to the boxA antiterminator sequence of the ribosomal RNA (rrn) operons
OG0000720	1.85e-240	660	COG0611	H	thiL	Catalyzes the ATP-dependent phosphorylation of thiamine- monophosphate (TMP) to form thiamine-pyrophosphate (TPP), the active form of vitamin B1
OG0000721	0	1241	COG1154	H	dxs	Catalyzes the acyloin condensation reaction between C atoms 2 and 3 of pyruvate and glyceraldehyde 3-phosphate to yield 1-deoxy-D-xylulose-5-phosphate (DXP)
OG0000722	6.75e-215	593	COG0142	H	ispA	Belongs to the FPP GGPP synthase family
OG0000723	8.62e-59	182	COG1722	L	xseB	Bidirectionally degrades single-stranded DNA into large acid-insoluble oligonucleotides, which are then degraded further into small acid-soluble oligonucleotides
OG0000724	0	942	COG0301	H	-	Thiamine biosynthesis protein (ThiI)
OG0000725	0	1134	COG0474	P	-	Domain of unknown function (DUF4153)
OG0000726	8.81e-148	416	COG0693	S	thiJ	TIGRFAM DJ-1 family protein
OG0000727	1.44e-227	625	COG1893	H	panE	Catalyzes the NADPH-dependent reduction of ketopantoate into pantoic acid
OG0000728	2.87e-107	310	COG1666	S	yajQ	Belongs to the UPF0234 family
OG0000729	1.95e-307	840	COG0477	EGP	yajR	Major facilitator superfamily
OG0000730	1.61e-196	546	COG0109	O	cyoE	Converts heme B (protoheme IX) to heme O by substitution of the vinyl group on carbon 2 of heme B porphyrin ring with a hydroxyethyl farnesyl side group
OG0000731	1.92e-192	532	28ICJ	S	yfeN	Nucleoside-specific channel-forming protein, Tsx
OG0000732	1.03e-126	361	COG3056	M	yajG	Lipoprotein
OG0000733	4.47e-76	226	COG0271	T	bolA	Belongs to the BolA IbaG family
OG0000734	4.75e-304	830	COG0544	D	tig	Involved in protein export. Acts as a chaperone by maintaining the newly synthesized protein in an open conformation. Functions as a peptidyl-prolyl cis-trans isomerase
OG0000735	2.53e-147	414	COG0740	O	clpP	Cleaves peptides in various proteins in a process that requires ATP hydrolysis. Has a chymotrypsin-like activity. Plays a major role in the degradation of misfolded proteins
OG0000736	1.37e-307	838	COG1219	O	clpX	ATP-dependent specificity component of the Clp protease. It directs the protease to specific substrates. Can perform chaperone functions in the absence of ClpP
OG0000737	0	1498	COG0466	L	-	ATP-dependent serine protease that mediates the selective degradation of misfolded, unassembled or oxidatively damaged polypeptides as well as certain short-lived regulatory proteins in the mitochondrial matrix. May also have a chaperone function in the assembly of inner membrane protein complexes. Participates in the regulation of mitochondrial gene expression and in the maintenance of the integ…
OG0000738	2.41e-55	173	COG0776	L	hupB	Histone-like DNA-binding protein which is capable of wrapping DNA to stabilize it, and thus to prevent its denaturation under extreme environmental conditions
OG0000739	0	1087	COG0760	O	ppiD	peptidylprolyl isomerase
OG0000740	1.18e-67	205	COG1555	L	ybaV	photosystem II stabilization
OG0000741	9.53e-93	271	COG0824	S	tesC	Thioesterase
OG0000742	1.45e-168	470	COG0603	F	queC	Catalyzes the ATP-dependent conversion of 7-carboxy-7- deazaguanine (CDG) to 7-cyano-7-deazaguanine (preQ(0))
OG0000743	2.83e-264	722	COG0031	E	cysK_2	cysteine synthase
OG0000744	2.08e-122	348	COG1522	K	ybaO	transcriptional regulator
OG0000745	0	1102	COG1132	V	mdlA	Involved in lipid A export and possibly also in glycerophospholipid export and for biogenesis of the outer membrane. Transmembrane domains (TMD) form a pore in the inner membrane and the ATP-binding domain (NBD) is responsible for energy generation
OG0000746	0	1127	COG1132	V	mdlB	Involved in lipid A export and possibly also in glycerophospholipid export and for biogenesis of the outer membrane. Transmembrane domains (TMD) form a pore in the inner membrane and the ATP-binding domain (NBD) is responsible for energy generation
OG0000747	2.18e-288	834	COG0004	Q	-	ABC transporter transmembrane region
OG0000748	3.09e-211	583	COG1946	I	tesB	Acyl-CoA thioesterase
OG0000749	0	2006	COG0841	V	acrB	Belongs to the resistance-nodulation-cell division (RND) (TC 2.A.6) family
OG0000750	3.15e-276	756	COG0845	M	acrA	Belongs to the membrane fusion protein (MFP) (TC 8.A.1) family
OG0000751	1.02e-146	414	COG1309	K	acrR	transcriptional regulator
OG0000752	9.81e-77	229	COG1553	P	ychN	conserved protein involved in intracellular sulfur reduction
OG0000753	0	2117	COG2959	M	kefA	mechanosensitive ion channel
OG0000754	1.06e-29	105	2EHYU	S	ybaM	cellular response to cell envelope stress
OG0000755	6.8e-117	335	COG3923	L	priC	primosomal replication protein
OG0000756	0	1223	COG0470	O	-	DNA polymerase III, delta subunit
OG0000757	1.97e-70	212	COG0718	S	ybaB	Binds to DNA and alters its conformation. May be involved in regulation of gene expression, nucleoid organization and DNA protection
OG0000758	5.52e-146	411	COG0353	L	recR	May play a role in DNA repair. It seems to be involved in an RecBC-independent recombinational process of DNA repair. It may act with RecF and RecO
OG0000759	0	1217	COG0326	O	htpG	Molecular chaperone. Has ATPase activity
OG0000760	1.98e-148	418	COG0563	F	adk	Catalyzes the reversible transfer of the terminal phosphate group between ATP and AMP. Plays an important role in cellular energy homeostasis and in adenine nucleotide metabolism
OG0000761	1.63e-233	642	COG0276	H	hemH	Catalyzes the ferrous insertion into protoporphyrin IX
OG0000762	4.6e-225	621	COG3765	M	fepE	ferric enterobactin
OG0000763	0	885	COG0524	G	gsk	COG0524 Sugar kinases, ribokinase family
OG0000764	0	1097	COG1226	P	ybaL	Belongs to the monovalent cation proton antiporter 2 (CPA2) transporter (TC 2.A.37) family
OG0000765	0	1135	COG0737	F	-	5'-nucleotidase, C-terminal domain
OG0000766	8.99e-109	313	COG2606	S	ybaK	Belongs to the prolyl-tRNA editing family. YbaK EbsC subfamily
OG0000767	1.85e-203	561	COG3735	S	ybaP	protein conserved in bacteria
OG0000768	0	1714	COG2217	P	copA	P-type atpase
OG0000769	2.51e-98	285	COG0789	K	cueR	Transcriptional regulator
OG0000770	0	1086	COG2831	U	shlB	activation secretion protein
OG0000771	0	2853	COG3210	U	shlA	COG3210 Large exoproteins involved in heme utilization or adhesion
OG0000772	0	984	COG4690	M	-	Dipeptidase
OG0000773	1.58e-100	291	COG1585	OU	ybbJ	Membrane protein implicated in regulation of membrane protease activity
OG0000774	1.95e-167	474	COG0330	O	qmcA	COG0330 Membrane protease subunits stomatin prohibitin homologs
OG0000775	3.28e-196	545	COG3118	O	ybbN	Thioredoxin
OG0000776	1.39e-185	516	COG0300	S	ybbO	Belongs to the short-chain dehydrogenases reductases (SDR) family
OG0000777	1.28e-132	375	COG2755	E	tesA	COG2755 Lysophospholipase L1 and related esterases
OG0000778	1.88e-153	432	COG4181	Q	ybbA	(ABC) transporter
OG0000779	0	1551	COG3127	Q	-	FtsX-like permease family
OG0000780	2.5e-296	809	COG2807	P	-	Psort location CytoplasmicMembrane, score 10.00
OG0000781	3.89e-267	730	COG0026	F	purK	Catalyzes the ATP-dependent conversion of 5- aminoimidazole ribonucleotide (AIR) and HCO(3)(-) to N5- carboxyaminoimidazole ribonucleotide (N5-CAIR)
OG0000782	3.84e-115	330	COG0152	F	-	AIR carboxylase
OG0000783	2.32e-178	496	COG2908	S	lpxH	Hydrolyzes the pyrophosphate bond of UDP-2,3- diacylglucosamine to yield 2,3-diacylglucosamine 1-phosphate (lipid X) and UMP by catalyzing the attack of water at the alpha-P atom. Involved in the biosynthesis of lipid A, a phosphorylated glycolipid that anchors the lipopolysaccharide to the outer membrane of the cell
OG0000784	2.77e-119	340	COG0652	G	ppiB	PPIases accelerate the folding of proteins. It catalyzes the cis-trans isomerization of proline imidic peptide bonds in oligopeptides
OG0000785	0	938	COG0215	J	cysS	Belongs to the class-I aminoacyl-tRNA synthetase family
OG0000786	9.01e-81	240	COG3783	C	cybC	Cytochrome b(562)
OG0000787	5.02e-117	335	COG3038	C	cybB	B-type di-heme cytochrome with a major alpha-absorption peak at 561 nm and a minor peak at 555 nm
OG0000788	4.22e-45	145	COG2501	S	ybcJ	Ribosome-associated protein
OG0000789	5.99e-209	577	COG0190	F	folD	Catalyzes the oxidation of 5,10- methylenetetrahydrofolate to 5,10-methenyltetrahydrofolate and then the hydrolysis of 5,10-methenyltetrahydrofolate to 10- formyltetrahydrofolate
OG0000790	3.02e-156	438	COG1309	K	nemR	transcriptional regulator
OG0000791	1.34e-232	640	COG0604	C	yhdH	COG0604 NADPH quinone reductase and related Zn-dependent oxidoreductases
OG0000792	1.57e-197	551	COG0330	O	-	prohibitin homologues
OG0000793	0	1316	COG0754	E	gsp	Glutathionylspermidine synthase
OG0000794	3.53e-56	174	COG0254	J	rpmE2	Ribosomal protein L31
OG0000796	3.59e-160	447	COG3443	S	zinT	periplasmic or secreted protein
OG0000797	2.25e-265	726	COG0524	G	psuK	PfkB domain protein
OG0000798	2.18e-218	603	COG2313	Q	psuG	Catalyzes the reversible cleavage of pseudouridine 5'- phosphate (PsiMP) to ribose 5-phosphate and uracil. Functions biologically in the cleavage direction, as part of a pseudouridine degradation pathway
OG0000799	1.89e-263	726	COG1972	F	nupC2_2	Belongs to the concentrative nucleoside transporter (CNT) (TC 2.A.41) family
OG0000800	0	1330	COG0493	C	gltD	Glutamate synthase
OG0000801	0	892	COG2233	F	xanQ	xanthine
OG0000802	6.85e-301	818	COG1168	E	-	Bifunctional PLP-dependent enzyme with beta-cystathionase and maltose regulon repressor activities
OG0000803	0	1001	COG1263	G	-	PTS system
OG0000804	2.85e-206	570	COG0191	G	kbaY	Aldolase
OG0000805	4.67e-280	765	COG2222	G	agaS	isomerase
OG0000806	3.53e-277	757	COG1820	G	agaA	Belongs to the metallo-dependent hydrolases superfamily. NagA family
OG0000807	3.95e-98	285	COG2893	G	agaF	PTS system
OG0000808	1.98e-200	556	COG3716	G	agaE	COG3716 Phosphotransferase system, mannose fructose N-acetylgalactosamine-specific component IID
OG0000809	3.28e-110	317	COG3444	G	agaV	pts system
OG0000810	0	896	COG4573	G	kbaZ	that is required for full activity and stability of the Y subunit. Could have a chaperone-like function for the proper and stable folding of
OG0000811	0	1090	COG3961	GH	ipdC	Belongs to the TPP enzyme family
OG0000812	1.01e-220	608	2E93J	S	-	Bacterial regulatory helix-turn-helix protein, lysR family
OG0000813	9.46e-236	649	COG1879	G	-	Sugar ABC transporter substrate-binding protein
OG0000814	4.12e-232	640	COG1172	G	rbsC	Belongs to the binding-protein-dependent transport system permease family
OG0000815	0	972	COG1129	G	-	transporter atp-binding protein
OG0000816	0	995	COG1070	G	xylB	xylulose kinase
OG0000817	1.95e-250	687	COG1063	C	ydjJ	Catalyzes the NAD( )-dependent oxidation of L-threonine to 2-amino-3-ketobutyrate
OG0000818	3.84e-141	397	COG3822	S	Z012_00995	ABC-type sugar transport system, auxiliary component
OG0000819	5.95e-239	657	COG1609	K	Z012_00990	transcriptional regulator
OG0000820	1.18e-252	695	COG0842	V	yhhJ	ABC-type multidrug transport system, permease component
OG0000821	0	1779	COG0842	V	rbbA	(ABC) transporter
OG0000822	1.81e-220	612	COG0845	M	yhiI	Secretion protein
OG0000823	0	902	COG0621	J	rimO	Catalyzes the methylthiolation of an aspartic acid residue of ribosomal protein S12
OG0000824	9.77e-231	635	COG2390	K	yjhU	carbohydrate binding
OG0000825	1.9e-79	236	2DCDT	-	-	-
OG0000826	1.91e-151	426	COG0235	G	fucA	Catalyzes the cleavage of L-fuculose 1-phosphate to glycerone phosphate and L-lactaldehyde
OG0000827	4.13e-280	764	COG0182	E	mtnA	Catalyzes the interconversion of methylthioribose-1- phosphate (MTR-1-P) into methylthioribulose-1-phosphate (MTRu-1- P)
OG0000828	7.09e-312	848	COG4857	F	mtnK	Catalyzes the phosphorylation of methylthioribose into methylthioribose-1-phosphate
OG0000829	1.87e-214	590	COG0463	M	-	Glycosyl transferase family 2
OG0000830	1.56e-132	375	COG3038	C	yceJ	cytochrome b561
OG0000831	2.36e-136	385	COG2353	S	yceI	Belongs to the UPF0312 family
OG0000832	1.08e-176	498	2EK6J	S	-	YceI-like domain
OG0000833	0	946	COG0477	EGP	emrB	Major facilitator superfamily
OG0000834	1.19e-258	709	COG3049	M	cbh	Choloylglycine hydrolase
OG0000835	9.14e-204	564	COG2227	PQ	tehB	Tellurite resistance protein
OG0000836	0	895	COG0038	P	clcA	Probably acts as an electrical shunt for an outwardly- directed proton pump that is linked to amino acid decarboxylation, as part of the extreme acid resistance (XAR) response
OG0000837	0	868	COG1115	E	dagA	alanine symporter
OG0000838	3.98e-277	758	COG0614	P	-	periplasmic binding protein
OG0000839	0	1443	COG4772	P	fecA	receptor
OG0000840	0	1119	COG0369	C	hcp	Catalyzes the reduction of hydroxylamine to form NH(3) and H(2)O
OG0000841	1.36e-245	674	COG1018	C	hcr	oxidoreductase
OG0000842	7.13e-87	255	COG3631	S	-	Ketosteroid isomerase-related protein
OG0000843	3.91e-245	674	COG2239	P	mgtE-1	Acts as a magnesium transporter
OG0000844	3.9e-126	358	COG3091	S	sprT	Belongs to the SprT family
OG0000845	3.47e-69	209	COG0640	K	bigR	transcriptional regulator
OG0000846	1.25e-88	260	COG2391	E	-	transporter component
OG0000847	3.98e-92	270	COG2391	S	-	Transporter Component
OG0000848	3.24e-271	743	COG0192	H	metK	Catalyzes the formation of S-adenosylmethionine (AdoMet) from methionine and ATP. The overall synthetic reaction is composed of two sequential steps, AdoMet formation and the subsequent tripolyphosphate hydrolysis which occurs prior to release of AdoMet from the enzyme
OG0000849	0	1282	COG1166	H	speA	Catalyzes the biosynthesis of agmatine from arginine
OG0000850	8.67e-228	626	COG0010	E	speB	Belongs to the arginase family
OG0000852	4.32e-233	641	COG0583	K	-	transcriptional regulator
OG0000853	2.02e-213	588	COG1741	S	yhhW_1	Belongs to the pirin family
OG0000854	0	942	COG1167	K	-	aminotransferase class I and II
OG0000855	4.76e-111	319	COG2606	S	-	YbaK prolyl-tRNA synthetase associated
OG0000856	1.01e-132	375	COG1247	M	-	#NAME?
OG0000857	1.87e-289	790	COG3007	I	fabV	Involved in the final reduction of the elongation cycle of fatty acid synthesis (FAS II). Catalyzes the reduction of a carbon-carbon double bond in an enoyl moiety that is covalently linked to an acyl carrier protein (ACP)
OG0000858	9.5e-112	320	2C9TE	-	-	-
OG0000859	4.16e-166	464	COG3066	L	mutH	Sequence-specific endonuclease that cleaves unmethylated GATC sequences. It is involved in DNA mismatch repair
OG0000860	0	1160	COG4533	K	sgrR	Activates the small RNA gene sgrS under glucose- phosphate stress conditions as well as yfdZ. Represses its own transcription under both stress and non-stress conditions. Might act as a sensor of the intracellular accumulation of phosphoglucose by binding these molecules in its C-terminal solute-binding domain
OG0000861	9.6e-149	417	COG0066	E	leuD	Catalyzes the isomerization between 2-isopropylmalate and 3-isopropylmalate, via the formation of 2-isopropylmaleate
OG0000862	0	934	COG0065	E	leuC	Catalyzes the isomerization between 2-isopropylmalate and 3-isopropylmalate, via the formation of 2-isopropylmaleate
OG0000863	3.2e-265	726	COG0473	CE	leuB	Catalyzes the oxidation of 3-carboxy-2-hydroxy-4- methylpentanoate (3-isopropylmalate) to 3-carboxy-4-methyl-2- oxopentanoate. The product decarboxylates to 4-methyl-2 oxopentanoate
OG0000864	0	1036	COG0119	E	leuA	Catalyzes the condensation of the acetyl group of acetyl-CoA with 3-methyl-2-oxobutanoate (2-oxoisovalerate) to form 3-carboxy-3-hydroxy-4-methylpentanoate (2-isopropylmalate)
OG0000865	2.68e-226	623	COG0583	K	leuO	transcriptional regulator
OG0000866	0	1206	COG1022	I	Z012_02960	COG1022 Long-chain acyl-CoA synthetases (AMP-forming)
OG0000867	0	1149	COG0028	H	ilvI	acetolactate synthase
OG0000868	4.07e-107	309	COG0440	E	ilvH	acetolactate synthase
OG0000869	1.3e-238	656	COG1609	K	fruR	Transcriptional
OG0000870	1.99e-104	301	COG2001	K	mraZ	Negatively regulates its own expression and that of the subsequent genes in the proximal part of the division and cell wall (dcw) gene cluster. Acts by binding directly to DNA. May also regulate the expression of genes outside the dcw cluster
OG0000871	8.24e-220	607	COG0275	J	rsmH	Specifically methylates the N4 position of cytidine in position 1402 (C1402) of 16S rRNA
OG0000872	5.55e-66	201	COG3116	D	ftsL	Essential cell division protein. May link together the upstream cell division proteins, which are predominantly cytoplasmic, with the downstream cell division proteins, which are predominantly periplasmic
OG0000873	0	1166	COG0768	M	ftsI	Catalyzes cross-linking of the peptidoglycan cell wall at the division septum
OG0000874	0	967	COG0769	M	murE	Catalyzes the addition of meso-diaminopimelic acid to the nucleotide precursor UDP-N-acetylmuramoyl-L-alanyl-D-glutamate (UMAG) in the biosynthesis of bacterial cell-wall peptidoglycan
OG0000875	0	878	COG0770	M	murF	Involved in cell wall formation. Catalyzes the final step in the synthesis of UDP-N-acetylmuramoyl-pentapeptide, the precursor of murein
OG0000876	4.31e-257	705	COG0472	M	mraY	First step of the lipid cycle reactions in the biosynthesis of the cell wall peptidoglycan
OG0000877	0	875	COG0771	M	murD	Cell wall formation. Catalyzes the addition of glutamate to the nucleotide precursor UDP-N-acetylmuramoyl-L-alanine (UMA)
OG0000878	7.46e-279	763	COG0772	M	ftsW	Peptidoglycan polymerase that is essential for cell division
OG0000879	3.41e-257	705	COG0707	M	murG	Cell wall formation. Catalyzes the transfer of a GlcNAc subunit on undecaprenyl-pyrophosphoryl-MurNAc-pentapeptide (lipid intermediate I) to form undecaprenyl-pyrophosphoryl-MurNAc- (pentapeptide)GlcNAc (lipid intermediate II)
OG0000880	0	934	COG0773	M	murC	Belongs to the MurCDEF family
OG0000881	1.42e-216	598	COG1181	F	ddl	Belongs to the D-alanine--D-alanine ligase family
OG0000882	4.7e-196	543	COG1589	D	ftsQ	Essential cell division protein. May link together the upstream cell division proteins, which are predominantly cytoplasmic, with the downstream cell division proteins, which are predominantly periplasmic. May control correct divisome assembly
OG0000883	1.36e-303	827	COG0849	D	ftsA	Cell division protein that is involved in the assembly of the Z ring. May serve as a membrane anchor for the Z ring
OG0000884	1.53e-265	728	COG0206	D	ftsZ	Essential cell division protein that forms a contractile ring structure (Z ring) at the future cell division site. The regulation of the ring assembly controls the timing and the location of cell division. One of the functions of the FtsZ ring is to recruit other cell division proteins to the septum to produce a new cell wall between the dividing cells. Binds GTP and shows GTPase activity
OG0000885	1.54e-220	608	COG0774	M	lpxC	Catalyzes the hydrolysis of UDP-3-O-myristoyl-N- acetylglucosamine to form UDP-3-O-myristoylglucosamine and acetate, the committed step in lipid A biosynthesis
OG0000886	5.4e-106	307	COG4701	S	Y3619	protein conserved in bacteria
OG0000887	9.32e-23	95.5	2ATX7	S	secM	Regulates secA expression by translational coupling of the secM secA operon. Translational pausing at a specific Pro residue 5 residues before the end of the protein may allow disruption of a mRNA repressor helix that normally suppresses secA translation initiation
OG0000888	0	1736	COG0653	U	secA	Part of the Sec protein translocase complex. Interacts with the SecYEG preprotein conducting channel. Has a central role in coupling the hydrolysis of ATP to the transfer of proteins into and across the cell membrane, serving both as a receptor for the preprotein-SecB complex and as an ATP-driven molecular motor driving the stepwise translocation of polypeptide chains across the membrane
OG0000889	2.58e-45	145	COG3024	S	yacG	Inhibits all the catalytic activities of DNA gyrase by preventing its interaction with DNA. Acts by binding directly to the C-terminal domain of GyrB, which probably disrupts DNA binding by the gyrase
OG0000890	1.5e-179	499	COG4582	D	zapD	Cell division factor that enhances FtsZ-ring assembly. Directly interacts with FtsZ and promotes bundling of FtsZ protofilaments, with a reduction in FtsZ GTPase activity
OG0000891	7.22e-142	400	COG0237	F	coaE	Catalyzes the phosphorylation of the 3'-hydroxyl group of dephosphocoenzyme A to form coenzyme A
OG0000892	8.36e-277	758	COG1459	U	hofC	type II secretion system
OG0000893	8.4e-93	271	2D4I9	S	-	Pfam:N_methyl_2
OG0000894	5.32e-150	425	COG2186	K	pdhR	pyruvate dehydrogenase complex
OG0000895	0	1787	COG2609	C	aceE	Component of the pyruvate dehydrogenase (PDH) complex, that catalyzes the overall conversion of pyruvate to acetyl-CoA and CO(2)
OG0000896	0	1044	COG0508	C	aceF	The pyruvate dehydrogenase complex catalyzes the overall conversion of pyruvate to acetyl-CoA and CO(2)
OG0000897	0	1726	COG1049	C	acnB	Belongs to the aconitase IPM isomerase family
OG0000898	1.31e-86	254	COG3112	S	yacL	Belongs to the UPF0231 family
OG0000899	3.33e-185	517	COG0668	M	mscS	Mechanosensitive Ion channel
OG0000900	1.73e-107	325	COG1279	S	-	Protein of unknown function (DUF541)
OG0000901	1.77e-143	405	COG1279	S	argO	Involved in the export of arginine. Important to control the intracellular level of arginine and the correct balance between arginine and lysine
OG0000902	1.03e-152	431	COG2968	S	yggE	Oxidative stress defense protein
OG0000903	4.58e-216	596	COG0583	K	argP	Controls the transcription of genes involved in arginine and lysine metabolism
OG0000904	9.78e-151	424	COG0120	G	rpiA	Catalyzes the reversible conversion of ribose-5- phosphate to ribulose 5-phosphate
OG0000905	4.33e-299	816	COG0111	EH	serA	Belongs to the D-isomer specific 2-hydroxyacid dehydrogenase family
OG0000906	6.24e-150	421	COG0212	H	ygfA	Belongs to the 5-formyltetrahydrofolate cyclo-ligase family
OG0000907	9.41e-69	208	COG3027	D	zapA	Activator of cell division through the inhibition of FtsZ GTPase activity, therefore promoting FtsZ assembly into bundles of protofilaments necessary for the formation of the division Z ring. It is recruited early at mid-cell but it is not essential for cell division
OG0000908	3.1e-137	388	COG3079	S	ygfB	Belongs to the UPF0149 family
OG0000909	0	877	COG0006	E	pepP	aminopeptidase
OG0000910	2.99e-291	795	COG0654	CH	ubiH	hydroxylase
OG0000911	4.05e-306	833	COG0654	CH	visC	ubiquinone biosynthesis hydroxylase, UbiH UbiF VisC COQ6
OG0000912	5.12e-267	730	COG0404	E	gcvT	The glycine cleavage system catalyzes the degradation of glycine
OG0000913	1.05e-89	263	COG0509	E	gcvH	The glycine cleavage system catalyzes the degradation of glycine. The H protein shuttles the methylamine group of glycine from the P protein to the T protein
OG0000914	0	1909	COG0404	E	-	Glycine cleavage H-protein
OG0000915	1.03e-139	395	COG1896	S	-	hydrolases of HD superfamily
OG0000916	7.74e-232	638	COG0354	S	ygfZ	Folate-binding protein involved in regulating the level of ATP-DnaA and in the modification of some tRNAs. It is probably a key factor in regulatory networks that act via tRNA modification, such as initiation of chromosomal replication
OG0000917	2.28e-67	203	COG2938	S	ygfY	An FAD assembly protein, which accelerates covalent attachment of the cofactor into other proteins. Plays an essential role in the assembly of succinate dehydrogenase (SDH, respiratory complex II), an enzyme complex that is a component of both the tricarboxylic acid cycle and the electron transport chain, and which couples the oxidation of succinate to fumarate with the reduction of ubiquinone (c…
OG0000918	1.71e-126	359	COG0716	C	fldB	Low-potential electron donor to a number of redox enzymes
OG0000919	3.23e-217	599	COG4974	D	xerD	recombinase XerD
OG0000920	2.31e-164	459	COG1651	O	dsbC	Required for disulfide bond formation in some periplasmic proteins. Acts by transferring its disulfide bond to other proteins and is reduced in the process
OG0000921	0	1153	COG0608	L	recJ	Single-stranded-DNA-specific exonuclease
OG0000922	6.73e-212	585	COG1186	J	prfB	Peptide chain release factor 2 directs the termination of translation in response to the peptide chain termination codons UGA and UAA
OG0000923	0	1004	COG1190	J	lysS	Belongs to the class-II aminoacyl-tRNA synthetase family
OG0000924	0	983	28IQP	S	-	DKNYY family
OG0000925	6.14e-53	166	2BW28	S	-	Protein of unknown function (DUF2798)
OG0000926	1.83e-166	465	COG0640	K	ydfF	transcriptional regulator
OG0000927	3.81e-67	203	COG2329	S	yqjZ	Antibiotic biosynthesis monooxygenase
OG0000928	7.98e-88	259	COG3238	S	-	Putative inner membrane exporter, YdcZ
OG0000929	2.95e-96	281	COG3238	S	-	Putative inner membrane exporter, YdcZ
OG0000930	6.35e-228	627	COG0583	K	-	transcriptional regulator
OG0000931	1.63e-181	504	COG1878	S	-	Metal-dependent hydrolase
OG0000933	1.2e-197	547	COG4977	K	-	COG2207 AraC-type DNA-binding domain-containing proteins
OG0000934	3.38e-145	412	COG1664	M	-	Polymer-forming cytoskeletal
OG0000935	2.58e-86	253	2E4R1	S	ygbA	Nitrous oxide-stimulated promoter
OG0000936	1.44e-51	162	2C6FZ	S	-	DinI-like family
OG0000937	9.78e-54	168	2E9BS	S	yecH	Protein of unknown function (DUF2492)
OG0000938	1.21e-44	144	COG2841	S	ydcH	Protein of unknown function (DUF465)
OG0000939	4.7e-125	355	COG4574	M	eco	General inhibitor of pancreatic serine proteases inhibits chymotrypsin, trypsin, elastases, factor X, kallikrein as well as a variety of other proteases
OG0000940	8.53e-81	240	COG3223	S	psiE	Protein PsiE homolog
OG0000941	8.26e-96	279	COG0589	T	uspF	universal stress protein
OG0000942	4.57e-218	602	COG0053	P	-	cation transmembrane transporter activity
OG0000943	1.61e-221	609	COG5653	M	epsB	acetyltransferase
OG0000944	5.45e-231	636	COG1052	CH	ghrB	Catalyzes the NADPH-dependent reduction of glyoxylate and hydroxypyruvate into glycolate and glycerate, respectively
OG0000945	1.02e-297	814	COG2233	F	ybbY	Xanthine uracil
OG0000947	0	878	COG0531	E	ygjI	amino acid
OG0000948	8.51e-109	312	COG2731	G	ebgC	beta' subunit
OG0000949	0	2146	COG3250	G	ebgA	Belongs to the glycosyl hydrolase 2 family
OG0000950	2.2e-225	622	COG1609	K	-	Transcriptional
OG0000951	2.64e-271	740	COG1085	H	galT	galactose-1-phosphate uridylyltransferase
OG0000952	4.8e-273	747	COG0153	G	galK	Catalyzes the transfer of the gamma-phosphate of ATP to D-galactose to form alpha-D-galactose-1-phosphate (Gal-1-P)
OG0000953	7.01e-270	737	COG2017	G	galM	converts alpha-aldose to the beta-anomer
OG0000954	1.89e-73	220	COG0073	J	ygjH	tRNA-binding protein
OG0000955	1.56e-230	635	COG1609	K	galR	transcriptional regulator
OG0000956	0	1342	COG1629	P	-	Receptor
OG0000957	4.94e-212	585	COG2819	Q	-	hydrolase of the alpha beta superfamily
OG0000958	3.4e-258	710	COG0477	EGP	ycaD	Major facilitator superfamily
OG0000959	8.95e-110	316	2DZM1	S	-	Domain of unknown function (DUF4822)
OG0000961	1.18e-164	461	COG0813	F	deoD	Purine nucleoside phosphorylase
OG0000962	1.03e-284	780	COG1972	F	yeiM	Belongs to the concentrative nucleoside transporter (CNT) (TC 2.A.41) family
OG0000963	2.64e-243	668	29JST	-	-	-
OG0000964	5.23e-277	757	COG2755	O	-	extracellular gdsl-like lipase
OG0000965	2.16e-142	402	COG1309	K	-	Transcriptional regulator
OG0000966	4.38e-114	344	COG0596	I	-	epoxide hydrolase activity
OG0000967	6.82e-254	698	COG3135	Q	ydcO	protein involved in benzoate metabolism
OG0000968	1.43e-178	498	COG0454	K	-	Acetyltransferase GNAT Family
OG0000969	3.93e-221	610	COG1073	S	-	alpha beta
OG0000970	4.26e-93	272	COG0589	T	uspF	Belongs to the universal stress protein A family
OG0000971	2.65e-72	222	2D4UE	S	-	Universal stress protein family
OG0000972	0	1093	COG1080	G	ptsI	General (non sugar-specific) component of the phosphoenolpyruvate-dependent sugar phosphotransferase system (sugar PTS). This major carbohydrate active-transport system catalyzes the phosphorylation of incoming sugar substrates concomitantly with their translocation across the cell membrane. Enzyme I transfers the phosphoryl group from phosphoenolpyruvate (PEP) to the phosphoryl carrier protein (…
OG0000973	1.17e-51	163	COG1925	G	ptsH	Phosphocarrier protein Hpr
OG0000974	2.78e-225	621	COG0031	E	cysK	Belongs to the cysteine synthase cystathionine beta- synthase family
OG0000975	2.53e-162	456	COG2981	U	cysZ	High affinity, high specificity proton-dependent sulfate transporter, which mediates sulfate uptake. Provides the sulfur source for the cysteine synthesis pathway
OG0000976	1.87e-205	571	COG3115	D	zipA	Essential cell division protein that stabilizes the FtsZ protofilaments by cross-linking them and that serves as a cytoplasmic membrane anchor for the Z ring. Also required for the recruitment to the septal ring of downstream cell division proteins
OG0000977	0	1320	COG0272	L	ligA	DNA ligase that catalyzes the formation of phosphodiester linkages between 5'-phosphoryl and 3'-hydroxyl groups in double-stranded DNA using NAD as a coenzyme and as the energy source for the reaction. It is essential for DNA replication and repair of damaged DNA
OG0000978	3.25e-48	153	COG3530	S	ypeB	protein conserved in bacteria
OG0000979	1.44e-89	263	COG1846	K	-	MarR family
OG0000980	1.02e-177	495	COG1028	IQ	-	COG1028 Dehydrogenases with different specificities (related to short-chain alcohol dehydrogenases)
OG0000981	0	967	COG0008	J	gltX	Catalyzes the attachment of glutamate to tRNA(Glu) in a two-step reaction glutamate is first activated by ATP to form Glu-AMP and then transferred to the acceptor end of tRNA(Glu)
OG0000982	7.62e-271	740	28PG1	-	-	-
OG0000983	1.4e-114	327	COG0537	FG	hit	Diadenosine tetraphosphate
OG0000984	4.54e-49	155	2ERAD	-	-	-
OG0000985	2.16e-120	343	28NVI	S	ygjV	Membrane
OG0000986	1.23e-55	173	2E3FU	-	-	-
OG0000987	6.1e-135	381	COG3470	P	tpd	protein probably involved in high-affinity Fe2 transport
OG0000988	1.61e-70	213	COG3794	C	-	Cupredoxin-like domain
OG0000989	2.73e-201	557	COG0672	P	efeU	FTR1 family iron permease
OG0000990	0	867	COG2837	P	ycdB	peroxidase
OG0000991	3.67e-176	491	COG1028	IQ	-	Catalyzes the first of the two reduction steps in the elongation cycle of fatty acid synthesis
OG0000992	6.64e-314	855	2ESUD	-	-	-
OG0000993	2.74e-151	424	COG0778	C	drgA	Nitroreductase
OG0000994	4e-155	435	COG2197	K	uvrY	response regulator
OG0000995	0	1220	COG0322	L	uvrC	The UvrABC repair system catalyzes the recognition and processing of DNA lesions. UvrC both incises the 5' and 3' sides of the lesion. The N-terminal half is responsible for the 3' incision and the C-terminal half is responsible for the 5' incision
OG0000996	1.43e-123	352	COG0558	I	pgsA	Belongs to the CDP-alcohol phosphatidyltransferase class-I family
OG0000998	1.23e-104	301	2EAMG	-	-	-
OG0000999	6.26e-80	237	COG3544	S	-	protein conserved in bacteria
OG0001000	1.9e-173	483	2DBF1	S	csy1	crispr-associated protein
OG0001001	2.43e-201	556	2DBIX	S	csy2	crispr-associated protein
OG0001002	6.09e-42	147	2CJUF	L	cas6f	CRISPR-associated protein (Cas_Csy4)
OG0001003	5.49e-181	502	2DBEV	-	-	-
OG0001004	0	944	COG1032	C	-	Elongator protein 3, MiaB family, Radical SAM
OG0001005	0	932	COG1032	C	-	Elongator protein 3, MiaB family, Radical SAM
OG0001006	1.38e-253	694	2BZ6D	-	-	-
OG0001007	0	894	COG1032	C	-	B12 binding domain
OG0001008	0	919	COG1032	C	-	Elongator protein 3, MiaB family, Radical SAM
OG0001009	5.74e-142	400	COG0671	I	-	PAP2 superfamily
OG0001010	1.52e-148	417	COG4319	S	-	ketosteroid isomerase
OG0001011	2.05e-230	633	COG3239	I	-	Fatty acid desaturase
OG0001012	0	922	COG1032	C	-	PFAM Radical SAM superfamily
OG0001013	2.13e-276	756	COG0477	EGP	ydeE	Major facilitator superfamily
OG0001014	5.13e-87	256	COG0251	J	-	translation initiation inhibitor, yjgF family
OG0001015	4.94e-44	142	COG1278	K	cspA	Cold shock
OG0001016	2.29e-125	357	COG0586	S	-	Membrane-associated protein
OG0001017	4.47e-155	436	COG4291	S	-	Membrane
OG0001018	1.66e-167	469	COG0730	S	-	Sulfite exporter TauE/SafE
OG0001019	8.3e-108	312	COG1278	K	capB	Cold-Shock Protein
OG0001020	0	1170	COG3083	S	-	Domain of unknown function (DUF3413)
OG0001021	1e-43	142	COG3082	S	yejL	Belongs to the UPF0352 family
OG0001022	1.02e-60	186	COG1825	J	rplY	This is one of the proteins that binds to the 5S RNA in the ribosome where it forms part of the central protuberance
OG0001023	0	1192	COG1061	L	yejH	Type III restriction protein res subunit
OG0001024	1.34e-168	470	COG1187	J	rsuA	Belongs to the pseudouridine synthase RsuA family
OG0001025	4.56e-267	733	COG0477	EGP	bcr	Major facilitator superfamily
OG0001026	3.33e-78	232	2ATGA	S	yejG	YejG-like protein
OG0001027	4.99e-125	356	COG0791	M	spr	COG0791 Cell wall-associated hydrolases (invasion-associated proteins)
OG0001028	1.01e-167	469	COG0671	I	lpxT	Involved in the modification of the lipid A domain of lipopolysaccharides (LPS). Transfers a phosphate group from undecaprenyl pyrophosphate (C55-PP) to lipid A to form lipid A 1- diphosphate. Contributes to the recycling of undecaprenyl phosphate (C55-P)
OG0001031	2.66e-132	375	COG0231	J	yeiP	Elongation factor P
OG0001032	3.23e-289	791	COG0814	E	mtr	amino acid
OG0001033	1.1e-102	296	COG1051	F	rppH_2	belongs to the nudix hydrolase family
OG0001034	1.08e-246	676	COG1105	H	fruK	belongs to the carbohydrate kinase PfkB family
OG0001035	1.3e-204	565	COG0648	L	nfo	Endonuclease IV plays a role in DNA repair. It cleaves phosphodiester bonds at apurinic or apyrimidinic sites (AP sites) to produce new 5'-ends that are base-free deoxyribose 5-phosphate residues. It preferentially attacks modified AP sites created by bleomycin and neocarzinostatin
OG0001036	9.57e-246	676	COG2855	S	yeiH	Belongs to the UPF0324 family
OG0001037	3.3e-202	560	COG0583	K	yeiE	transcriptional regulator
OG0001038	0	961	COG0833	E	lysP	amino acid
OG0001039	2.09e-246	678	COG0609	P	yiuB	Belongs to the binding-protein-dependent transport system permease family. FecCD subfamily
OG0001040	5.86e-188	523	COG1120	HP	fhuC_2	(ABC) transporter
OG0001041	0	877	COG0531	E	yeeF	Amino Acid
OG0001042	2.77e-176	492	COG0730	S	-	membrane transporter protein
OG0001043	0	1181	COG0277	C	dld	Catalyzes the oxidation of D-lactate to pyruvate
OG0001045	0	963	COG2925	L	sbcB	Exonucleolytic cleavage in the 3'- to 5'-direction to yield nucleoside 5'-phosphates
OG0001046	1.45e-67	205	COG2926	S	yeeX	Belongs to the UPF0265 family
OG0001047	0	1754	COG1530	J	rne	Endoribonuclease that plays a central role in RNA processing and decay. Required for the maturation of 5S and 16S rRNAs and the majority of tRNAs. Also involved in the degradation of most mRNAs
OG0001048	2.47e-224	619	COG0564	J	rluC	Responsible for synthesis of pseudouridine from uracil
OG0001050	9.98e-140	394	COG0424	D	yceF	Maf-like protein
OG0001051	6.16e-121	345	COG1399	S	yceD	metal-binding, possibly nucleic acid-binding protein
OG0001052	3.73e-33	114	COG0333	J	rpmF	Belongs to the bacterial ribosomal protein bL32 family
OG0001053	4.81e-230	640	COG0416	I	-	Fatty acid synthesis protein
OG0001054	5.2e-225	620	COG0332	I	fabH	Catalyzes the condensation reaction of fatty acid synthesis by the addition to an acyl acceptor of two carbons from malonyl-ACP. Catalyzes the first condensation reaction which initiates fatty acid synthesis and may therefore play a role in governing the total rate of fatty acid production. Possesses both acetoacetyl-ACP synthase and acetyl transacylase activities. Its substrate specificity deter…
OG0001055	4.22e-216	597	COG0331	I	fabD	malonyl CoA-acyl carrier protein transacylase
OG0001056	3.09e-160	450	COG1028	IQ	fabG	reductase
OG0001057	7.16e-43	140	COG0236	IQ	acpP	Carrier of the growing fatty acid chain in fatty acid biosynthesis
OG0001058	1.19e-295	807	COG0304	I	fabF	Catalyzes the condensation reaction of fatty acid synthesis by the addition to an acyl acceptor of two carbons from malonyl-ACP
OG0001059	1.08e-207	573	COG0115	EH	pabC	4-amino-4-deoxychorismate lyase
OG0001060	2.99e-247	678	COG1559	F	mltG	Functions as a peptidoglycan terminase that cleaves nascent peptidoglycan strands endolytically to terminate their elongation
OG0001061	1.63e-146	413	COG0125	F	tmk	Phosphorylation of dTMP to form dTDP in both de novo and salvage pathways of dTTP synthesis
OG0001062	2.97e-243	667	COG0470	L	holB	dna polymerase iii
OG0001063	1.76e-187	520	COG0084	L	ycfH	TatD family
OG0001064	4.01e-80	237	COG0537	FG	hinT	COG0537 Diadenosine tetraphosphate (Ap4A) hydrolase and other HIT family hydrolases
OG0001065	2.55e-112	325	COG3417	M	lpoB	Regulator of peptidoglycan synthesis that is essential for the function of penicillin-binding protein 1B (PBP1b)
OG0001066	8.18e-208	573	COG0510	M	thiK	Catalyzes the phosphorylation of thiamine to thiamine phosphate
OG0001067	7.43e-135	381	COG3150	S	ycfP	Belongs to the UPF0227 family
OG0001068	6.13e-315	857	COG1252	C	ndh	NADH dehydrogenase
OG0001069	1.32e-101	294	COG3134	I	ycfJ	Outer membrane lipoprotein
OG0001070	1.56e-276	756	COG0079	E	hisC2	aminotransferase
OG0001071	0	2259	COG1197	L	mfd	Couples transcription and DNA repair by recognizing RNA polymerase (RNAP) stalled at DNA lesions. Mediates ATP-dependent release of RNAP and its truncated transcript from the DNA, and recruitment of nucleotide excision repair machinery to the damaged site
OG0001072	8.87e-287	785	COG4591	M	lolE	Lipoprotein releasing system transmembrane protein
OG0001073	7.32e-215	592	COG0846	K	cobB	NAD-dependent lysine deacetylase and desuccinylase that specifically removes acetyl and succinyl groups on target proteins. Modulates the activities of several proteins which are inactive in their acylated form
OG0001074	1.07e-305	832	COG2195	E	pepT	Cleaves the N-terminal amino acid of tripeptides
OG0001075	3.1e-126	360	COG3539	NU	-	cell adhesion
OG0001076	3.04e-156	438	COG3121	M	fimC	chaperone
OG0001077	0	1587	COG3188	NU	-	PapC C-terminal domain
OG0001078	5.66e-257	704	COG3539	NU	-	cell adhesion
OG0001079	4.02e-289	787	COG2850	S	ycfD	Cupin 4 family protein
OG0001080	0	966	COG0642	T	phoQ	Histidine kinase
OG0001081	4.14e-155	436	COG0745	K	phoP	Response regulators consisting of a CheY-like receiver domain and a winged-helix DNA-binding domain
OG0001082	0	912	COG0015	F	purB	Belongs to the lyase 1 family. Adenylosuccinate lyase subfamily
OG0001083	2.93e-143	404	COG2915	S	hflD	High frequency lysogenization protein hflD homolog
OG0001084	3.12e-274	749	COG0482	J	mnmA	Catalyzes the 2-thiolation of uridine at the wobble position (U34) of tRNA, leading to the formation of s(2)U34
OG0001085	1.19e-111	320	COG1051	F	nudJ	Belongs to the Nudix hydrolase family. NudJ subfamily
OG0001086	1.16e-160	455	COG1187	J	-	RNA pseudouridylate synthase
OG0001087	9.6e-308	838	COG0538	C	icd	Isocitrate dehydrogenase
OG0001090	2.13e-44	144	COG2841	S	-	protein conserved in bacteria
OG0001091	2.57e-114	327	COG1247	M	-	COG0454 Histone acetyltransferase HPA2 and related acetyltransferases
OG0001092	3.96e-37	124	COG3422	S	-	Domain of unknown function (DUF1508)
OG0001095	1.13e-190	530	COG1464	P	-	NLPA lipoprotein
OG0001096	2.49e-166	465	COG1974	K	-	repressor
OG0001098	1.16e-239	657	COG0583	K	dsdC	transcriptional regulator
OG0001099	2.81e-296	811	COG2610	EG	dsdX	Gluconate
OG0001100	0	878	COG3048	E	dsdA	Belongs to the serine threonine dehydratase family. DsdA subfamily
OG0001101	8.27e-182	507	COG0345	E	proC	Catalyzes the reduction of 1-pyrroline-5-carboxylate (PCA) to L-proline
OG0001102	1.46e-187	520	COG2853	M	vacJ	Lipoprotein
OG0001103	0	896	COG2067	I	fadL	long-chain fatty acid transport protein
OG0001104	3.09e-62	191	COG3691	S	yfcZ	protein conserved in bacteria
OG0001105	9.52e-301	821	COG0183	I	fadI	Catalyzes the final step of fatty acid oxidation in which acetyl-CoA is released and the CoA ester of a fatty acid two carbons shorter is formed
OG0001106	0	1393	COG0183	I	-	enoyl-CoA hydratase activity
OG0001107	6.23e-85	250	COG2062	T	sixA	phosphohistidine phosphatase
OG0001108	6.36e-131	371	COG2840	S	yfcN	Belongs to the UPF0115 family
OG0001109	3.69e-230	632	COG2890	J	prmB	Specifically methylates the 50S ribosomal protein L3 on a specific glutamine residue
OG0001110	7.57e-268	732	COG0082	E	aroC	Catalyzes the anti-1,4-elimination of the C-3 phosphate and the C-6 proR hydrogen from 5-enolpyruvylshikimate-3-phosphate (EPSP) to yield chorismate, which is the branch point compound that serves as the starting substrate for the three terminal pathways of aromatic amino acid biosynthesis. This reaction introduces a second double bond into the aromatic ring system
OG0001111	1.09e-180	504	COG0730	S	yfcA	membrane transporter protein
OG0001112	5.23e-140	394	COG3101	S	yfcM	protein conserved in bacteria
OG0001113	6.94e-59	182	2CJ8F	S	yfcL	YfcL protein
OG0001114	4.17e-124	353	COG0454	K	-	Acetyltransferase
OG0001116	1.4e-238	656	COG2066	E	glsA	Belongs to the glutaminase family
OG0001117	0	1435	COG0665	J	mnmC	Catalyzes the last two steps in the biosynthesis of 5- methylaminomethyl-2-thiouridine (mnm(5)s(2)U) at the wobble position (U34) in tRNA. Catalyzes the FAD-dependent demodification of cmnm(5)s(2)U34 to nm(5)s(2)U34, followed by the transfer of a methyl group from S-adenosyl-L-methionine to nm(5)s(2)U34, to form mnm(5)s(2)U34
OG0001118	8.26e-291	794	COG0304	I	fabB	Catalyzes the condensation reaction of fatty acid synthesis by the addition to an acyl acceptor of two carbons from malonyl-ACP
OG0001119	6.6e-53	166	2ECDS	S	-	YjbD family (DUF3811)
OG0001120	1.56e-206	573	COG0697	EG	yyaM	Permeases of the drug metabolite transporter (DMT) superfamily
OG0001121	9.44e-187	518	COG1917	K	ripA_1	transcriptional regulator
OG0001122	9.33e-274	749	COG0111	H	pdxB	Catalyzes the oxidation of erythronate-4-phosphate to 3- hydroxy-2-oxo-4-phosphonooxybutanoate
OG0001123	4.86e-235	647	COG0136	E	usg	Catalyzes the NADPH-dependent formation of L-aspartate- semialdehyde (L-ASA) by the reductive dephosphorylation of L- aspartyl-4-phosphate
OG0001124	6.68e-199	550	COG0101	J	truA	Formation of pseudouridine at positions 38, 39 and 40 in the anticodon stem and loop of transfer RNAs
OG0001125	3.02e-152	428	COG0586	I	dedA	Pfam SNARE associated Golgi protein
OG0001126	2.67e-222	613	COG0777	I	accD	Component of the acetyl coenzyme A carboxylase (ACC) complex. Biotin carboxylase (BC) catalyzes the carboxylation of biotin on its carrier protein (BCCP) and then the CO(2) group is transferred by the transcarboxylase to acetyl-CoA to form malonyl- CoA
OG0001127	0	844	COG0285	H	folC	Functions in two distinct reactions of the de novo folate biosynthetic pathway. Catalyzes the addition of a glutamate residue to dihydropteroate (7,8-dihydropteroate or H2Pte) to form dihydrofolate (7,8-dihydrofolate monoglutamate or H2Pte-Glu). Also catalyzes successive additions of L-glutamate to tetrahydrofolate or 10-formyltetrahydrofolate or 5,10-methylenetetrahydrofolate, leading to folylpo…
OG0001128	1.47e-105	311	COG3147	D	dedD	Non-essential cell division protein that could be required for efficient cell constriction
OG0001129	4.73e-113	325	COG1286	S	cvpA	Colicin v production
OG0001130	0	997	COG0034	F	purF	Catalyzes the formation of phosphoribosylamine from phosphoribosylpyrophosphate (PRPP) and glutamine
OG0001131	4.53e-132	375	COG0163	H	ubiX	Flavin prenyltransferase that catalyzes the synthesis of the prenylated FMN cofactor (prenyl-FMN) for 4-hydroxy-3- polyprenylbenzoic acid decarboxylase UbiD. The prenyltransferase is metal-independent and links a dimethylallyl moiety from dimethylallyl monophosphate (DMAP) to the flavin N5 and C6 atoms of FMN
OG0001132	4.42e-219	604	COG1090	CH	yfcH	epimerase
OG0001133	5.37e-137	387	COG1443	I	yfcD	NUDIX hydrolase
OG0001134	0	1311	COG0501	O	-	Peptidase family M48
OG0001135	0	1395	COG0280	C	pta	belongs to the CobB CobQ family
OG0001136	6.3e-293	799	COG0282	F	ackA	Catalyzes the formation of acetyl phosphate from acetate and ATP. Can also catalyze the reverse reaction
OG0001137	1.92e-106	306	COG3092	S	yfbV	UPF0208 membrane protein
OG0001138	5.59e-119	339	COG3013	S	yfbU	Belongs to the UPF0304 family
OG0001139	0	1132	COG0471	P	yfbS	COG0471 Di- and tricarboxylate transporters
OG0001140	1.04e-135	384	COG1896	S	yfbR	Catalyzes the strictly specific dephosphorylation of 2'- deoxyribonucleoside 5'-monophosphates
OG0001141	1.52e-210	582	COG0583	K	lrhA	Transcriptional regulator
OG0001142	1.59e-99	289	COG0838	C	nuoA	NDH-1 shuttles electrons from NADH, via FMN and iron- sulfur (Fe-S) centers, to quinones in the respiratory chain. The immediate electron acceptor for the enzyme in this species is believed to be ubiquinone. Couples the redox reaction to proton translocation (for every two electrons transferred, four hydrogen ions are translocated across the cytoplasmic membrane), and thus conserves the redox ene…
OG0001143	9.12e-168	468	COG0377	C	nuoB	NDH-1 shuttles electrons from NADH, via FMN and iron- sulfur (Fe-S) centers, to quinones in the respiratory chain. The immediate electron acceptor for the enzyme in this species is believed to be ubiquinone. Couples the redox reaction to proton translocation (for every two electrons transferred, four hydrogen ions are translocated across the cytoplasmic membrane), and thus conserves the redox ene…
OG0001144	0	1233	COG0649	C	nuoC	NDH-1 shuttles electrons from NADH, via FMN and iron- sulfur (Fe-S) centers, to quinones in the respiratory chain. The immediate electron acceptor for the enzyme in this species is believed to be ubiquinone. Couples the redox reaction to proton translocation (for every two electrons transferred, four hydrogen ions are translocated across the cytoplasmic membrane), and thus conserves the redox ene…
OG0001145	1.19e-131	373	COG1905	C	nuoE	NADH dehydrogenase
OG0001146	0	932	COG1894	C	nuoF	NDH-1 shuttles electrons from NADH, via FMN and iron- sulfur (Fe-S) centers, to quinones in the respiratory chain
OG0001147	0	1835	COG1034	C	nuoG	NADH-quinone oxidoreductase
OG0001148	2.22e-230	634	COG1005	C	nuoH	NDH-1 shuttles electrons from NADH, via FMN and iron- sulfur (Fe-S) centers, to quinones in the respiratory chain. The immediate electron acceptor for the enzyme in this species is believed to be ubiquinone. Couples the redox reaction to proton translocation (for every two electrons transferred, four hydrogen ions are translocated across the cytoplasmic membrane), and thus conserves the redox ene…
OG0001149	1.18e-121	347	COG1143	C	nuoI	NDH-1 shuttles electrons from NADH, via FMN and iron- sulfur (Fe-S) centers, to quinones in the respiratory chain. The immediate electron acceptor for the enzyme in this species is believed to be ubiquinone. Couples the redox reaction to proton translocation (for every two electrons transferred, four hydrogen ions are translocated across the cytoplasmic membrane), and thus conserves the redox ene…
OG0001150	7.09e-113	325	COG0839	C	nuoJ	Belongs to the complex I subunit 6 family
OG0001151	4.13e-43	142	COG0713	C	nuoK	NDH-1 shuttles electrons from NADH, via FMN and iron- sulfur (Fe-S) centers, to quinones in the respiratory chain. The immediate electron acceptor for the enzyme in this species is believed to be ubiquinone. Couples the redox reaction to proton translocation (for every two electrons transferred, four hydrogen ions are translocated across the cytoplasmic membrane), and thus conserves the redox ene…
OG0001152	0	1192	COG1009	CP	nuoL	NADH ubiquinone oxidoreductase subunit 5 (Chain L) Multisubunit Na H antiporter, MnhA subunit
OG0001153	0	999	COG1008	C	nuoM	NADH ubiquinone oxidoreductase subunit
OG0001154	0	906	COG1007	C	nuoN	NDH-1 shuttles electrons from NADH, via FMN and iron- sulfur (Fe-S) centers, to quinones in the respiratory chain. The immediate electron acceptor for the enzyme in this species is believed to be ubiquinone. Couples the redox reaction to proton translocation (for every two electrons transferred, four hydrogen ions are translocated across the cytoplasmic membrane), and thus conserves the redox ene…
OG0001155	0	895	COG1169	H	menF	Catalyzes the conversion of chorismate to isochorismate
OG0001156	0	1129	COG1165	H	menD	Catalyzes the thiamine diphosphate-dependent decarboxylation of 2-oxoglutarate and the subsequent addition of the resulting succinic semialdehyde-thiamine pyrophosphate anion to isochorismate to yield 2-succinyl-5-enolpyruvyl-6-hydroxy-3- cyclohexene-1-carboxylate (SEPHCHC)
OG0001157	2.83e-192	532	COG0596	H	menH	Catalyzes a proton abstraction reaction that results in 2,5-elimination of pyruvate from 2-succinyl-5-enolpyruvyl-6- hydroxy-3-cyclohexene-1-carboxylate (SEPHCHC) and the formation of 2-succinyl-6-hydroxy-2,4-cyclohexadiene-1-carboxylate (SHCHC)
OG0001158	1.37e-213	588	COG0447	H	menB	Converts o-succinylbenzoyl-CoA (OSB-CoA) to 1,4- dihydroxy-2-naphthoyl-CoA (DHNA-CoA)
OG0001159	5.07e-235	646	COG1441	H	menC	Converts 2-succinyl-6-hydroxy-2,4-cyclohexadiene-1- carboxylate (SHCHC) to 2-succinylbenzoate (OSB)
OG0001160	0	947	COG0318	IQ	-	Mandelate racemase / muconate lactonizing enzyme, C-terminal domain
OG0001161	0	1004	COG0753	C	katA	serves to protect cells from the toxic effects of hydrogen peroxide
OG0001162	1.39e-124	355	29PXB	S	yfaZ	PFAM YfaZ family protein
OG0001163	3.23e-128	365	COG1584	S	yaaH	GPR1 FUN34 yaaH family protein
OG0001164	0	917	COG1115	E	yaaJ	alanine symporter
OG0001165	1.06e-163	457	COG0110	E	-	Hexapeptide repeat of succinyl-transferase
OG0001166	2.53e-204	564	COG3023	V	b0867	N-acetylmuramoyl-L-alanine amidase
OG0001167	0	843	COG1114	U	brnQ	Component of the transport system for branched-chain amino acids
OG0001168	4.68e-192	533	COG0561	S	yidA	member of the haloacid dehalogenase-like hydrolases superfamily and Cof family of proteins
OG0001170	0	905	COG1113	E	pheP	amino acid
OG0001171	4.37e-141	398	2C256	M	pagP	Transfers a palmitate residue from the sn-1 position of a phospholipid to the N-linked hydroxymyristate on the proximal unit of lipid A or its precursors
OG0001172	2.28e-44	143	COG1278	K	cspC	Cold shock
OG0001173	4.65e-186	517	COG0351	H	thiD	phosphomethylpyrimidine kinase
OG0001174	1.61e-198	551	COG1187	J	rluF	Belongs to the pseudouridine synthase RsuA family
OG0001175	7.98e-252	691	COG1830	G	fbaB	Catalyzes the formation of glycerone phosphate and D-glyceraldehyde 3-phosphate from D-fructose 1,6-bisphosphate
OG0001176	1.74e-222	612	COG1597	I	yegS	the in vivo substrate is
OG0001177	0	941	COG0826	O	yegQ	protease
OG0001178	3.78e-170	476	2CY41	-	-	-
OG0001179	1.39e-174	486	COG0745	K	baeR	response regulator
OG0001180	0	897	COG0642	T	baeS	Histidine kinase
OG0001181	0	1907	COG0841	V	-	AcrB/AcrD/AcrF family
OG0001182	0	1950	COG0841	V	mdtB	Belongs to the resistance-nodulation-cell division (RND) (TC 2.A.6) family
OG0001183	1.33e-84	249	2CHUB	-	-	-
OG0001184	4.49e-93	272	COG2259	S	-	DoxX family
OG0001185	0	870	COG0477	EGP	-	Major facilitator superfamily
OG0001186	0	932	COG2239	P	mgtE	Acts as a magnesium transporter
OG0001187	0	1001	COG0248	FP	ppx	Catalyzes the conversion of pppGpp to ppGpp. Guanosine pentaphosphate (pppGpp) is a cytoplasmic signaling molecule which together with ppGpp controls the stringent response , an adaptive process that allows bacteria to respond to amino acid starvation, resulting in the coordinated regulation of numerous cellular activities
OG0001188	0	1368	COG0855	H	ppk	Catalyzes the reversible transfer of the terminal phosphate of ATP to form a long-chain polyphosphate (polyP)
OG0001189	4.94e-140	395	COG1670	J	speG	Catalyzes the formation of N(1)- and N(8)-acetylspermidine from spermidine
OG0001190	5.9e-70	210	2CHW3	S	mcrB	Mitomycin resistance protein
OG0001191	2.07e-148	417	COG0299	F	purN	Catalyzes the transfer of a formyl group from 10- formyltetrahydrofolate to 5-phospho-ribosyl-glycinamide (GAR), producing 5-phospho-ribosyl-N-formylglycinamide (FGAR) and tetrahydrofolate
OG0001192	1.39e-255	700	COG0150	F	purM	Phosphoribosylformylglycinamidine cyclo-ligase
OG0001193	4.69e-144	406	COG0035	F	upp	Catalyzes the conversion of uracil and 5-phospho-alpha- D-ribose 1-diphosphate (PRPP) to UMP and diphosphate
OG0001194	6.21e-285	781	COG2233	F	uraA	Xanthine uracil
OG0001195	1.45e-178	496	COG0593	L	hda	Mediates the interaction of DNA replication inititator protein DnaA with DNA polymerase subunit beta sliding clamp (dnaN). Stimulates hydrolysis of ATP-DnaA to ADP-DnaA, rendering DnaA inactive for reinititation, a process called regulatory inhibition of DnaA or RIDA
OG0001197	0	896	COG0671	IT	ynbD	Phosphatase
OG0001198	0	1183	COG2267	I	ynbC	Lysophospholipase
OG0001199	2.38e-133	379	COG0558	I	ynbA	CDP-alcohol phosphatidyltransferase
OG0001200	2.81e-76	228	COG1393	P	arsC	arsenate reductase
OG0001201	0	952	COG0501	O	-	Peptidase family M48
OG0001202	1.36e-244	673	COG0628	S	-	Pfam:UPF0118
OG0001203	1.56e-112	322	COG1225	O	bcp	PFAM alkyl hydroperoxide reductase Thiol specific antioxidant Mal allergen
OG0001204	2.59e-125	357	COG2716	E	gcvR	glycine cleavage system
OG0001205	8.2e-245	673	COG3317	M	bamC	Part of the outer membrane protein assembly complex, which is involved in assembly and insertion of beta-barrel proteins into the outer membrane
OG0001206	1.19e-257	708	2E86Q	-	-	-
OG0001207	8.46e-198	547	COG0483	G	-	inositol monophosphatase
OG0001208	2.05e-180	502	2D8CT	S	-	DeoR C terminal sensor domain
OG0001209	3.84e-171	477	COG0152	F	purC	Belongs to the SAICAR synthetase family
OG0001210	1.47e-213	589	COG2321	S	ypfJ	zinc metallopeptidase
OG0001211	1.57e-91	269	COG2707	S	yeaL	UPF0756 membrane protein
OG0001212	0	1341	COG1444	J	tmcA	Catalyzes the formation of N(4)-acetylcytidine (ac(4)C) at the wobble position of tRNA(Met), by using acetyl-CoA as an acetyl donor and ATP (or GTP)
OG0001213	4.08e-43	140	2C6G7	S	ypfN	UPF0370 protein
OG0001214	0	1066	COG0028	EH	mdlC	Belongs to the TPP enzyme family
OG0001215	3.05e-90	265	COG2832	S	ybaN	Membrane
OG0001216	1.67e-160	466	COG0624	E	-	aminoacylase activity
OG0001217	2.39e-278	760	COG0624	E	dapE	Catalyzes the hydrolysis of N-succinyl-L,L- diaminopimelic acid (SDAP), forming succinate and LL-2,6- diaminoheptanedioate (DAP), an intermediate involved in the bacterial biosynthesis of lysine and meso-diaminopimelic acid, an essential component of bacterial cell walls
OG0001218	3.18e-88	258	COG1393	P	yffB	Belongs to the ArsC family
OG0001219	1.49e-131	373	2DADI	-	-	-
OG0001220	1.16e-149	421	COG2197	K	narP	response regulator
OG0001221	0	1481	COG0280	C	maeB	Malic enzyme
OG0001222	3.02e-88	259	COG0346	E	yaeR	glyoxalase bleomycin resistance protein dioxygenase
OG0001223	7.73e-199	552	COG0501	O	htpX	Belongs to the peptidase M48B family
OG0001224	1.01e-310	849	COG1823	U	ydjN	Belongs to the dicarboxylate amino acid cation symporter (DAACS) (TC 2.A.23) family
OG0001225	4.63e-135	382	COG1988	S	ydjM	membrane-bound metal-dependent
OG0001226	1.15e-155	437	COG0637	S	yniC	HAD-superfamily hydrolase subfamily IA, variant 3
OG0001227	6.34e-121	345	28IJC	S	yniB	Membrane
OG0001228	1.55e-220	606	COG3001	G	yniA	Fructosamine kinase
OG0001229	4.78e-192	535	COG1108	P	sitC	iron transport system membrane protein
OG0001230	5.33e-211	583	COG1121	P	sitB	(ABC) transporter
OG0001231	4.3e-158	443	COG0741	M	emtA	Murein-degrading enzyme. May play a role in recycling of muropeptides during cell elongation and or cell division. Preferentially cleaves at a distance of more than two disaccharide units from the ends of the glycan chain
OG0001232	0	997	COG2194	S	ybiP	membrane-associated metal-dependent hydrolase
OG0001233	0	1320	COG0441	J	thrS	Catalyzes the attachment of threonine to tRNA(Thr) in a two-step reaction L-threonine is first activated by ATP to form Thr-AMP and then transferred to the acceptor end of tRNA(Thr)
OG0001234	1.22e-70	213	COG0290	J	infC	IF-3 binds to the 30S ribosomal subunit and shifts the equilibrum between 70S ribosomes and their 50S and 30S subunits in favor of the free subunits, thus enhancing the availability of 30S subunits on which protein synthesis initiation begins
OG0001235	7.68e-39	129	COG0291	J	rpmI	Belongs to the bacterial ribosomal protein bL35 family
OG0001236	1.97e-72	218	COG0292	J	rplT	Binds directly to 23S ribosomal RNA and is necessary for the in vitro assembly process of the 50S ribosomal subunit. It is not involved in the protein synthesizing functions of that subunit
OG0001237	4.54e-240	659	COG0016	J	pheS	Belongs to the class-II aminoacyl-tRNA synthetase family. Phe-tRNA synthetase alpha subunit type 1 subfamily
OG0001238	0	1574	COG0072	J	pheT	Belongs to the phenylalanyl-tRNA synthetase beta subunit family. Type 1 subfamily
OG0001239	8.86e-62	189	COG0776	K	himA	This protein is one of the two subunits of integration host factor, a specific DNA-binding protein that functions in genetic recombination as well as in transcriptional and translational control
OG0001240	2.31e-233	643	COG4139	H	btuC	Part of the ABC transporter complex BtuCDF involved in vitamin B12 import. Involved in the translocation of the substrate across the membrane
OG0001241	4.85e-184	511	COG4138	P	btuD	Part of the ABC transporter complex BtuCDF involved in vitamin B12 import. Responsible for energy coupling to the transport system
OG0001242	1.06e-279	764	COG0399	E	arnB	Belongs to the DegT DnrJ EryC1 family
OG0001243	5.85e-228	629	COG0463	M	arnC	Catalyzes the transfer of 4-deoxy-4-formamido-L- arabinose from UDP to undecaprenyl phosphate. The modified arabinose is attached to lipid A and is required for resistance to polymyxin and cationic antimicrobial peptides
OG0001244	0	1343	COG0223	GJM	-	Formyl transferase, C-terminal domain
OG0001245	3.81e-226	621	COG0726	G	arnD	Catalyzes the deformylation of 4-deoxy-4-formamido-L- arabinose-phosphoundecaprenol to 4-amino-4-deoxy-L-arabinose- phosphoundecaprenol. The modified arabinose is attached to lipid A and is required for resistance to polymyxin and cationic antimicrobial peptides
OG0001246	0	1112	COG1807	M	arnT	Catalyzes the transfer of the L-Ara4N moiety of the glycolipid undecaprenyl phosphate-alpha-L-Ara4N to lipid A. The modified arabinose is attached to lipid A and is required for resistance to polymyxin and cationic antimicrobial peptides
OG0001247	1.77e-74	223	COG2076	U	arnE	Translocates 4-amino-4-deoxy-L-arabinose- phosphoundecaprenol (alpha-L-Ara4N-phosphoundecaprenol) from the cytoplasmic to the periplasmic side of the inner membrane
OG0001248	2.2e-86	254	COG2076	U	arnF	Translocates 4-amino-4-deoxy-L-arabinose- phosphoundecaprenol (alpha-L-Ara4N-phosphoundecaprenol) from the cytoplasmic to the periplasmic side of the inner membrane
OG0001249	0	1113	COG1807	M	arnT	Catalyzes the transfer of the L-Ara4N moiety of the glycolipid undecaprenyl phosphate-alpha-L-Ara4N to lipid A. The modified arabinose is attached to lipid A and is required for resistance to polymyxin and cationic antimicrobial peptides
OG0001250	2.12e-117	335	COG0791	M	nlpC	COG0791 Cell wall-associated hydrolases (invasion-associated proteins)
OG0001251	1.18e-252	692	COG0095	H	lplA	Catalyzes both the ATP-dependent activation of exogenously supplied lipoate to lipoyl-AMP and the transfer of the activated lipoyl onto the lipoyl domains of lipoate-dependent enzymes
OG0001252	8.11e-145	408	2e+47	-	-	-
OG0001253	1.1e-189	526	COG4559	P	hmuV	Part of the ABC transporter complex HmuTUV involved in hemin import. Responsible for energy coupling to the transport system
OG0001254	1.66e-223	617	COG0609	P	hmuU	Belongs to the binding-protein-dependent transport system permease family. FecCD subfamily
OG0001255	9.56e-180	502	COG4558	P	hmuT	ABC-type hemin transport system, periplasmic component
OG0001256	3.31e-263	720	2EB0F	S	-	Haem utilisation ChuX/HutX
OG0001257	8.68e-256	701	COG0722	E	-	DAHP synthetase I family
OG0001258	6.17e-202	559	COG1806	S	ydiA	Bifunctional serine threonine kinase and phosphorylase involved in the regulation of the phosphoenolpyruvate synthase (PEPS) by catalyzing its phosphorylation dephosphorylation
OG0001259	0	1578	COG0574	H	ppsA	Catalyzes the phosphorylation of pyruvate to phosphoenolpyruvate
OG0001260	1.09e-251	692	COG0628	S	ydiK	ydiK promoter presents a PurR sequence, suggesting that its expression is purine-regulated
OG0001261	0	2048	COG0247	C	ydiJ	Fad linked oxidase
OG0001262	6.36e-98	284	COG2050	Q	menI	Catalyzes the hydrolysis of 1,4-dihydroxy-2-naphthoyl- CoA (DHNA-CoA) to 1,4-dihydroxy-2-naphthoate (DHNA)
OG0001263	2.07e-89	261	COG0316	S	sufA	Is able to transfer iron-sulfur clusters to apo- ferredoxin. Multiple cycles of 2Fe2S cluster formation and transfer are observed, suggesting that IscA acts catalytically. Recruits intracellular free iron so as to provide iron for the assembly of transient iron-sulfur cluster in IscU in the presence of IscS, L-cysteine and the thioredoxin reductase system
OG0001264	0	1005	COG0719	O	sufB	FeS assembly protein SufB
OG0001265	1.44e-176	492	COG0396	O	sufC	FeS assembly ATPase SufC
OG0001266	2.39e-312	851	COG0719	O	sufD	FeS assembly protein SufD
OG0001267	2.49e-296	808	COG0520	E	sufS	Cysteine desulfurases mobilize the sulfur from L- cysteine to yield L-alanine, an essential step in sulfur metabolism for biosynthesis of a variety of sulfur-containing biomolecules. Component of the suf operon, which is activated and required under specific conditions such as oxidative stress and iron limitation. Acts as a potent selenocysteine lyase in vitro, that mobilizes selenium from L-sele…
OG0001268	8.74e-95	276	COG2166	S	sufE	Participates in cysteine desulfuration mediated by SufS. Cysteine desulfuration mobilizes sulfur from L-cysteine to yield L-alanine and constitutes an essential step in sulfur metabolism for biosynthesis of a variety of sulfur-containing biomolecules. Functions as a sulfur acceptor for SufS, by mediating the direct transfer of the sulfur atom from the S-sulfanylcysteine of SufS, an intermediate p…
OG0001269	3.17e-259	710	COG1376	M	ycfS	ErfK YbiS YcfS YnhG family protein
OG0001270	1.1e-28	104	COG4238	M	lpp	major outer membrane lipoprotein
OG0001271	0	903	COG0469	G	pykF	Belongs to the pyruvate kinase family
OG0001272	0	892	COG0534	V	mdtK	Multidrug efflux pump
OG0001273	1.98e-156	439	COG0307	H	-	Lumazine binding domain
OG0001274	5.41e-301	818	COG2230	M	cfa	synthase
OG0001275	4.41e-269	737	COG0477	EGP	ydhC	Major facilitator superfamily
OG0001276	4.13e-227	624	COG0583	K	ydhB	Transcriptional regulator
OG0001277	8.27e-250	685	COG1609	K	purR	Is the main repressor of the genes involved in the de novo synthesis of purine nucleotides, regulating purB, purC, purEK, purF, purHD, purL, purMN and guaBA expression. PurR is allosterically activated to bind its cognate DNA by binding the purine corepressors, hypoxanthine or guanine, thereby effecting transcription repression
OG0001278	1.88e-142	401	COG0605	P	-	radicals which are normally produced within the cells and which are toxic to biological systems
OG0001280	5.18e-74	221	2CF4K	-	-	-
OG0001281	1.48e-110	319	COG3122	S	yaiL	protein conserved in bacteria
OG0001282	6.95e-191	528	COG0564	J	rluA_2	Pseudouridine synthase
OG0001283	3.98e-135	384	COG1280	E	rhtB	efflux protein
OG0001284	1.53e-78	233	COG0278	C	grxD	Belongs to the glutaredoxin family. Monothiol subfamily
OG0001285	1.2e-34	127	COG0278	O	-	Glutaredoxin
OG0001286	1.11e-159	446	COG0847	L	rnt	Trims short 3' overhangs of a variety of RNA species, leaving a one or two nucleotide 3' overhang. Responsible for the end-turnover of tRNA specifically removes the terminal AMP residue from uncharged tRNA (tRNA-C-C-A). Also appears to be involved in tRNA biosynthesis
OG0001287	4.38e-93	271	COG0346	E	gloA	Catalyzes the conversion of hemimercaptal, formed from methylglyoxal and glutathione, to S-lactoylglutathione
OG0001288	8.91e-55	170	COG3313	S	ydhL	Fe-S protein
OG0001289	3.79e-96	280	COG1846	K	slyA	Transcription regulator that can specifically activate or repress expression of target genes
OG0001290	9.3e-91	267	COG3133	M	slyB	Outer Membrane Lipoprotein
OG0001291	5.23e-280	764	COG2377	F	anmK	Catalyzes the specific phosphorylation of 1,6-anhydro-N- acetylmuramic acid (anhMurNAc) with the simultaneous cleavage of the 1,6-anhydro ring, generating MurNAc-6-P. Is required for the utilization of anhMurNAc either imported from the medium or derived from its own cell wall murein, and thus plays a role in cell wall recycling
OG0001292	3.73e-163	455	COG0259	H	pdxH	Catalyzes the oxidation of either pyridoxine 5'- phosphate (PNP) or pyridoxamine 5'-phosphate (PMP) into pyridoxal 5'-phosphate (PLP)
OG0001293	2.84e-315	857	COG0162	J	-	tRNA synthetases class I (W and Y)
OG0001294	6.75e-211	582	COG2240	H	pdxY	Pyridoxal kinase involved in the salvage pathway of pyridoxal 5'-phosphate (PLP). Catalyzes the phosphorylation of pyridoxal to PLP
OG0001295	1.41e-146	412	COG0625	O	gst	Belongs to the GST superfamily
OG0001296	2.39e-225	620	COG0673	S	-	Oxidoreductase family, NAD-binding Rossmann fold
OG0001297	2.49e-184	513	COG0623	I	fabI	Enoyl- acyl-carrier-protein reductase NADH
OG0001298	1.89e-187	521	COG1123	P	sapF	Belongs to the ABC transporter superfamily
OG0001299	1.79e-243	668	COG1123	P	sapD	Belongs to the ABC transporter superfamily
OG0001300	5.04e-201	558	COG4171	V	sapC	peptide transport system, permease
OG0001301	4.03e-215	595	COG4168	P	sapB	peptide transport system, permease
OG0001302	0	1142	COG4166	E	sapA	ABC transporter substrate-binding protein
OG0001303	1.86e-142	404	COG1842	KT	pspA	Phage shock protein A
OG0001304	1.41e-27	101	2CJWQ	S	pspB	Phage shock protein B
OG0001305	1.69e-77	231	COG1983	KT	pspC	phage shock protein C
OG0001307	0	948	COG3106	S	ycjX	COG3106 Predicted ATPase
OG0001308	4.41e-248	682	COG3768	S	ycjF	UPF0283 membrane protein
OG0001309	0	1035	COG3283	K	tyrR	Transcriptional regulator of aromatic amino acids metabolism
OG0001310	6.48e-115	329	COG2077	O	tpx	Thiol-specific peroxidase that catalyzes the reduction of hydrogen peroxide and organic hydroperoxides to water and alcohols, respectively. Plays a role in cell protection against oxidative stress by detoxifying peroxides
OG0001311	0	1111	COG4166	E	mppA	ABC transporter substrate-binding protein
OG0001312	1.56e-231	637	COG0598	P	zntB	Zinc transport protein zntB
OG0001313	5.89e-231	634	COG0037	J	-	PP-loop family
OG0001314	2.27e-71	215	COG1395	K	-	domain, Protein
OG0001316	1.56e-108	316	COG1357	S	mcbG	Pentapeptide repeat
OG0001317	6.97e-131	371	2DW5G	-	-	-
OG0001318	2.9e-311	848	COG0560	E	-	Phosphorylcholine phosphatase
OG0001320	0	1016	COG0488	S	ydiF	ATPase components of ABC transporters with duplicated ATPase domains
OG0001322	2.78e-274	752	COG0477	EGP	sotB	Involved in the efflux of sugars. The physiological role may be the reduction of the intracellular concentration of toxic sugars or sugar metabolites
OG0001323	5.86e-68	206	COG2076	P	emrE	multidrug resistance protein
OG0001324	8.69e-68	205	COG3042	S	ydbJ	Domain of unknown function (DUF333)
OG0001325	8.42e-129	365	COG1495	O	dsbB	Required for disulfide bond formation in some periplasmic proteins. Acts by oxidizing the DsbA protein
OG0001326	0	942	COG3067	P	nhaB	Na( ) H( ) antiporter that extrudes sodium in exchange for external protons
OG0001327	0	875	COG0665	E	dadA	Oxidative deamination of D-amino acids
OG0001328	8.08e-260	711	COG0787	E	dadX	Catalyzes the interconversion of L-alanine and D- alanine. May also act on other amino acids
OG0001329	0	1477	COG0068	O	hypF	Along with HypE, it catalyzes the synthesis of the CN ligands of the active site iron of NiFe -hydrogenases using carbamoylphosphate as a substrate. It functions as a carbamoyl transferase using carbamoylphosphate as a substrate and transferring the carboxamido moiety in an ATP-dependent reaction to the thiolate of the C-terminal cysteine of HypE yielding a protein-S-carboxamide
OG0001330	2.62e-190	527	COG3713	M	mipA	MltA-interacting protein
OG0001331	2.25e-138	391	COG3863	S	yiiX	Permuted papain-like amidase enzyme, YaeF/YiiX, C92 family
OG0001332	2.03e-219	604	COG0676	G	yeaD	Belongs to the glucose-6-phosphate 1-epimerase family
OG0001333	2.42e-237	652	COG0057	G	gapA	Belongs to the glyceraldehyde-3-phosphate dehydrogenase family
OG0001334	6.41e-105	301	COG0229	O	msrB	Belongs to the MsrB Met sulfoxide reductase family
OG0001335	1.47e-59	183	COG3139	S	yeaC	protein conserved in bacteria
OG0001336	2.73e-154	432	COG1335	Q	pncA	Nicotinamidase
OG0001337	1.94e-247	679	COG0252	EJ	ansA	COG0252 L-asparaginase archaeal Glu-tRNAGln amidotransferase subunit D
OG0001338	8.66e-130	368	COG0778	C	ydjA	Nitroreductase
OG0001339	4.29e-255	699	COG0709	F	selD	Synthesizes selenophosphate from selenide and ATP
OG0001340	0	1304	COG0550	L	topB	Releases the supercoiling and torsional tension of DNA, which is introduced during the DNA replication and transcription, by transiently cleaving and rejoining one strand of the DNA duplex. Introduces a single-strand break via transesterification at a target site in duplex DNA. The scissile phosphodiester is attacked by the catalytic tyrosine of the enzyme, resulting in the formation of a DNA-(5'…
OG0001341	1.59e-204	564	COG0708	L	apex1	DNA-(apurinic or apyrimidinic site) lyase
OG0001342	7.41e-115	339	COG0583	K	abgR	transcriptional regulator
OG0001343	7.86e-207	571	COG0299	G	-	ACT domain
OG0001344	1.1e-122	348	COG3012	S	ychJ	Belongs to the UPF0225 family
OG0001345	4.25e-248	681	COG0745	T	rssB	Regulates the turnover of the sigma S factor (RpoS) by promoting its proteolysis in exponentially growing cells. Acts by binding and delivering RpoS to the ClpXP protease. RssB is not co- degraded with RpoS, but is released from the complex and can initiate a new cycle of RpoS recognition and degradation
OG0001346	4.42e-218	601	COG1210	M	galU	Utp--glucose-1-phosphate uridylyltransferase
OG0001347	0	893	COG1004	M	ugd	Belongs to the UDP-glucose GDP-mannose dehydrogenase family
OG0001348	2.33e-84	249	COG2916	K	hns	Belongs to the histone-like protein H-NS family
OG0001349	2e-149	420	COG1435	F	tdk	thymidine kinase
OG0001350	0	1729	COG1012	C	adhE	belongs to the iron- containing alcohol dehydrogenase family
OG0001351	5.88e-146	412	COG2095	U	ychE	UPF0056 membrane protein
OG0001352	9.04e-172	479	COG1124	EP	gsiA_2	(ABC) transporter
OG0001353	4.69e-199	551	COG0444	EP	gsiA_3	(ABC) transporter
OG0001354	2.13e-191	531	COG1173	P	yddQ	Binding-protein-dependent transport systems inner membrane component
OG0001355	9.24e-246	675	COG0601	P	ddpB	Binding-protein-dependent transport systems inner membrane component
OG0001356	0	1027	COG0747	E	ddpA	Extracellular solute-binding protein, family 5
OG0001357	0	1103	COG4166	E	oppA	ABC transporter substrate-binding protein
OG0001358	4.72e-211	584	COG0601	P	oppB	ABC-type dipeptide oligopeptide nickel transport systems, permease components
OG0001359	9.98e-195	542	COG1173	P	oppC	COG1173 ABC-type dipeptide oligopeptide nickel transport systems permease components
OG0001360	1.02e-230	635	COG0444	P	oppD	Belongs to the ABC transporter superfamily
OG0001361	1.85e-52	164	2BH9F	-	-	-
OG0001362	2.38e-128	365	COG3311	K	-	Transcriptional regulator
OG0001363	1.39e-63	194	COG3099	S	yciU	Protein of unknown function, DUF440
OG0001364	0	983	COG1502	I	cls	Catalyzes the reversible phosphatidyl group transfer from one phosphatidylglycerol molecule to another to form cardiolipin (CL) (diphosphatidylglycerol) and glycerol
OG0001365	3.27e-98	293	COG0810	U	tonB	Interacts with outer membrane receptor proteins that carry out high-affinity binding and energy dependent uptake into the periplasmic space of specific substrates. It could act to transduce energy from the cytoplasmic membrane to specific energy- requiring processes in the outer membrane, resulting in the release into the periplasm of ligands bound by these outer membrane proteins
OG0001366	1.8e-176	493	2DBVC	S	-	Psort location CytoplasmicMembrane, score 9.46
OG0001367	0	896	COG0513	JKL	dbpA	DEAD-box RNA helicase involved in the assembly of the 50S ribosomal subunit. Has an RNA-dependent ATPase activity, which is specific for 23S rRNA, and a 3' to 5' RNA helicase activity that uses the energy of ATP hydrolysis to destabilize and unwind short rRNA duplexes
OG0001368	1e-101	294	COG1607	I	yciA	acyl-CoA thioester hydrolase
OG0001369	7.41e-120	343	COG2917	D	-	Intracellular septation protein A
OG0001370	0	1092	COG0659	P	-	COG0659 Sulfate permease and related transporters (MFS superfamily)
OG0001371	1.86e-316	862	COG0642	T	qseC	Histidine kinase
OG0001372	9.8e-158	442	COG0745	K	qseB	response regulator
OG0001373	1.5e-76	230	COG3111	S	ygiW	PFAM conserved
OG0001374	2.31e-162	457	28JC8	S	yciC	UPF0259 membrane protein
OG0001375	1.71e-152	428	COG3047	M	ompW	outer membrane protein W
OG0001376	4.97e-64	196	COG2823	S	osmY_1	Periplasmic or secreted lipoprotein
OG0001377	2.22e-190	528	COG0159	E	trpA	The alpha subunit is responsible for the aldol cleavage of indoleglycerol phosphate to indole and glyceraldehyde 3- phosphate
OG0001378	1.04e-289	790	COG0133	E	trpB	The beta subunit is responsible for the synthesis of L- tryptophan from indole and L-serine
OG0001379	0	887	COG0134	E	trpC	Belongs to the TrpC family
OG0001380	3.99e-232	639	COG0547	F	trpD	Catalyzes the transfer of the phosphoribosyl group of 5- phosphorylribose-1-pyrophosphate (PRPP) to anthranilate to yield N-(5'-phosphoribosyl)-anthranilate (PRA)
OG0001381	9.63e-136	384	COG0512	EH	trpG	anthranilate synthase
OG0001382	0	1005	COG0147	EH	trpE	Part of a heterotetrameric complex that catalyzes the two-step biosynthesis of anthranilate, an intermediate in the biosynthesis of L-tryptophan. In the first step, the glutamine- binding beta subunit (TrpG) of anthranilate synthase (AS) provides the glutamine amidotransferase activity which generates ammonia as a substrate that, along with chorismate, is used in the second step, catalyzed by the…
OG0001383	4.09e-217	598	COG0613	S	trpH	Metal-dependent phosphoesterases (PHP family)
OG0001384	9.17e-150	421	COG0009	J	yciO	Belongs to the SUA5 family
OG0001385	7.95e-221	609	COG1187	J	-	S4 RNA-binding domain
OG0001386	6.96e-239	656	2DMGH	-	-	-
OG0001387	5.03e-183	509	COG1028	IQ	yciK	COG1028 Dehydrogenases with different specificities (related to short-chain alcohol dehydrogenases)
OG0001388	4.91e-242	666	COG0616	OU	sohB	peptidase
OG0001389	1.19e-50	160	2CK10	S	yciN	Protein of unknown function (DUF2498)
OG0001390	0	1730	COG0550	L	topA	Releases the supercoiling and torsional tension of DNA, which is introduced during the DNA replication and transcription, by transiently cleaving and rejoining one strand of the DNA duplex. Introduces a single-strand break via transesterification at a target site in duplex DNA. The scissile phosphodiester is attacked by the catalytic tyrosine of the enzyme, resulting in the formation of a DNA-(5'…
OG0001391	2.23e-234	644	COG0583	K	cysB	transcriptional regulator
OG0001392	2.9e-86	264	COG0583	K	-	LysR substrate binding domain
OG0001393	0	1797	COG1048	AJ	-	Aconitase C-terminal domain
OG0001394	9.17e-150	421	COG0807	F	ribA	Catalyzes the conversion of GTP to 2,5-diamino-6- ribosylamino-4(3H)-pyrimidinone 5'-phosphate (DARP), formate and pyrophosphate
OG0001395	5.25e-177	493	2EKYT	S	-	Acid phosphatase homologues
OG0001396	4.32e-59	183	COG3771	S	lapA	Involved in the assembly of lipopolysaccharide (LPS)
OG0001397	4.54e-285	778	COG2956	G	lapB	Modulates cellular lipopolysaccharide (LPS) levels by regulating LpxC, which is involved in lipid A biosynthesis. May act by modulating the proteolytic activity of FtsH towards LpxC. May also coordinate assembly of proteins involved in LPS synthesis at the plasma membrane
OG0001398	1.76e-175	489	COG0284	F	pyrF	Catalyzes the decarboxylation of orotidine 5'- monophosphate (OMP) to uridine 5'-monophosphate (UMP)
OG0001399	2.07e-71	214	COG0023	J	yciH	Translation Initiation Factor
OG0001400	0	1292	COG4776	J	rnb	Involved in mRNA degradation. Hydrolyzes single-stranded polyribonucleotides processively in the 3' to 5' direction
OG0001401	3.58e-155	435	COG0177	L	nth	DNA repair enzyme that has both DNA N-glycosylase activity and AP-lyase activity. The DNA N-glycosylase activity releases various damaged pyrimidines from DNA by cleaving the N- glycosidic bond, leaving an AP (apurinic apyrimidinic) site. The AP-lyase activity cleaves the phosphodiester bond 3' to the AP site by a beta-elimination, leaving a 3'-terminal unsaturated sugar and a product with a term…
OG0001402	1.13e-157	443	COG4660	C	rnfE	Part of a membrane complex involved in electron transport
OG0001403	1.78e-148	417	COG4659	C	rnfG	Part of a membrane complex involved in electron transport
OG0001404	7.17e-258	707	COG4658	C	rnfD	Part of a membrane complex involved in electron transport
OG0001405	2.22e-130	371	COG2878	C	rnfB	Part of a membrane complex involved in electron transport
OG0001406	1.35e-122	351	COG4657	C	rnfA	Part of a membrane complex involved in electron transport
OG0001407	4.83e-256	701	COG0673	S	ydgJ	oxidoreductase
OG0001408	1.54e-223	617	COG0385	S	yfeH	Bile acid sodium symporter
OG0001409	4.2e-240	660	COG1816	F	add	Catalyzes the hydrolytic deamination of adenine to hypoxanthine. Plays an important role in the purine salvage pathway and in nitrogen catabolism
OG0001410	0	981	COG5339	S	ydgA	protein conserved in bacteria
OG0001411	2.86e-289	789	COG1482	G	manA	Belongs to the mannose-6-phosphate isomerase type 1 family
OG0001412	0	909	COG0114	C	fumC	Involved in the TCA cycle. Catalyzes the stereospecific interconversion of fumarate to L-malate
OG0001413	2.98e-211	584	28I61	L	tus	Trans-acting protein required for termination of DNA replication. Binds to DNA replication terminator sequences (terA to terF) to prevent the passage of replication forks. The termination efficiency will be affected by the affinity of this protein for the terminator sequence
OG0001414	2.28e-290	794	COG0477	EGP	ynfM	Major facilitator superfamily
OG0001415	9.97e-214	590	COG0583	K	ynfL	transcriptional regulator
OG0001416	2.32e-186	517	COG0657	I	-	Protein of unknown function (DUF1460)
OG0001417	1.05e-295	806	COG1940	GK	mlc	Mlc, controls the expression of genes involved in the phosphotransferase and phosphoenolpyruvate systems, regulates genes involved in the uptake of sugars
OG0001418	4.32e-164	459	COG0132	H	ynfK	Catalyzes a mechanistically unusual reaction, the ATP- dependent insertion of CO2 between the N7 and N8 nitrogen atoms of 7,8-diaminopelargonic acid (DAPA) to form an ureido ring
OG0001419	9.84e-45	145	2CTGV	S	ynfD	membrane
OG0001420	6.89e-180	500	COG4221	S	ydfG	Belongs to the short-chain dehydrogenases reductases (SDR) family
OG0001421	1.03e-100	291	COG3791	S	-	Glutathione-dependent formaldehyde-activating
OG0001422	0	973	COG2079	S	prpD	2-methylcitrate dehydratase
OG0001423	7.83e-285	777	COG0372	C	prpC	Belongs to the citrate synthase family
OG0001424	1.51e-201	559	COG2513	G	prpB	Catalyzes the thermodynamically favored C-C bond cleavage of (2R,3S)-2-methylisocitrate to yield pyruvate and succinate
OG0001425	0	1040	COG5641	T	-	Sigma-54 interaction domain
OG0001426	5.52e-158	442	COG3145	L	alkB	Alkylated DNA repair protein
OG0001427	1.83e-258	708	COG0350	FL	ada	Involved in the cellular defense against the biological effects of O6-methylguanine (O6-MeG) and O4-methylthymine (O4-MeT) in DNA. Repairs the methylated nucleobase in DNA by stoichiometrically transferring the methyl group to a cysteine residue in the enzyme. This is a suicide reaction the enzyme is irreversibly inactivated
OG0001428	1.33e-226	623	29XW9	-	-	-
OG0001429	0	1143	COG0488	S	yheS_2	ABC transporter
OG0001430	7.3e-131	372	COG1309	K	-	PFAM regulatory protein TetR
OG0001431	2.26e-268	736	COG0477	EGP	-	COG0477 Permeases of the major facilitator superfamily
OG0001432	9.05e-93	271	COG0789	K	-	transcriptional regulator
OG0001433	3.31e-180	500	COG1670	J	-	Acetyltransferases including N-acetylases of ribosomal proteins
OG0001434	2.2e-62	191	COG4392	S	-	branched-chain amino acid
OG0001435	1.2e-148	420	COG1296	E	azlC	branched-chain amino acid
OG0001436	6.25e-211	581	COG2207	K	-	transcriptional regulator
OG0001437	7.89e-91	266	COG0494	L	-	COG0494 NTP pyrophosphohydrolases including oxidative damage repair enzymes
OG0001443	1.71e-131	374	COG0671	I	-	PAP2 superfamily
OG0001444	7.47e-297	811	COG0814	E	yhjV	transporter
OG0001445	6.26e-248	679	COG0583	K	-	Transcriptional regulator
OG0001446	7.49e-154	432	COG0454	K	-	Acetyltransferase (GNAT) family
OG0001447	2.44e-135	383	COG0494	L	-	GDP-mannose pyrophosphatase
OG0001448	7.54e-125	355	2EF0D	S	-	Protein of unknown function (DUF3828)
OG0001449	5.34e-194	540	COG0697	EG	yijE	Permeases of the drug metabolite transporter (DMT) superfamily
OG0001450	1.8e-110	318	COG0645	S	-	Cell division protein ZipA
OG0001451	9.96e-141	397	COG1309	K	-	transcriptional regulator
OG0001452	2.95e-101	293	COG1522	K	putR	transcriptional regulator
OG0001453	0	1037	COG0488	S	ybiT	COG0488 ATPase components of ABC transporters with duplicated ATPase domains
OG0001454	1.03e-105	305	2DPZY	-	-	-
OG0001455	2.32e-104	301	COG1671	S	yaiI	Belongs to the UPF0178 family
OG0001456	0	939	COG0665	E	-	fad dependent oxidoreductase
OG0001457	2.95e-104	321	COG0404	E	-	FAD dependent oxidoreductase
OG0001458	2.93e-240	662	COG0845	M	-	Belongs to the membrane fusion protein (MFP) (TC 8.A.1) family
OG0001459	1.57e-106	307	COG4807	S	yehS	protein conserved in bacteria
OG0001460	0	896	COG0402	F	mtaD	Catalyzes the deamination of 5-methylthioadenosine and S-adenosyl-L-homocysteine into 5-methylthioinosine and S-inosyl-L- homocysteine, respectively. Is also able to deaminate adenosine
OG0001461	8.52e-208	573	COG0560	E	-	haloacid dehalogenase-like hydrolase
OG0001462	6.11e-229	629	COG2837	P	Z012_06565	peroxidase
OG0001463	0	885	COG0443	O	yegD	Belongs to the heat shock protein 70 family
OG0001464	4.06e-140	395	COG1309	K	nemR	transcriptional regulator
OG0001465	4.45e-276	754	COG1902	C	nemA	nadh flavin
OG0001466	3.97e-174	486	COG1131	V	-	ATPase activity, coupled to transmembrane movement of substances
OG0001467	1.51e-213	592	COG0609	P	-	FecCD transport family
OG0001468	0	1734	COG0474	P	mgtB	ATPase, P-type (transporting), HAD superfamily, subfamily IC
OG0001469	0	874	COG1167	K	-	Transcriptional regulators containing a DNA-binding HTH domain and an aminotransferase domain (MocR family) and their eukaryotic orthologs
OG0001470	1.38e-197	549	COG0697	EG	ydeK	transporter
OG0001471	6.33e-254	695	COG2008	E	ltaE	Catalyzes the cleavage of L-allo-threonine and L- threonine to glycine and acetaldehyde
OG0001472	4.33e-154	432	COG0664	T	-	Cyclic nucleotide-monophosphate binding domain
OG0001473	1.77e-285	816	COG0499	H	-	S-adenosyl-L-homocysteine hydrolase, NAD binding domain
OG0001474	2.77e-196	546	COG0679	S	-	auxin efflux carrier
OG0001475	4.56e-243	668	COG1609	K	malI	Transcriptional regulator
OG0001476	0	1048	COG1263	G	malX	PTS system
OG0001477	1.96e-300	817	COG1168	E	malY	Bifunctional PLP-dependent enzyme with beta-cystathionase and maltose regulon repressor activities
OG0001478	2.9e-141	403	COG1695	K	yqjI	transcriptional regulator
OG0001479	1.16e-242	666	COG0604	C	qor2	COG0604 NADPH quinone reductase and related Zn-dependent oxidoreductases
OG0001480	2.91e-178	496	COG0664	K	fnr	COG0664 cAMP-binding proteins - catabolite gene activator and regulatory subunit of cAMP-dependent protein kinases
OG0001481	1.34e-235	647	COG0589	T	uspE	universal stress protein
OG0001482	0	880	COG1282	C	pntB	The transhydrogenation between NADH and NADP is coupled to respiration and ATP hydrolysis and functions as a proton pump across the membrane
OG0001483	0	967	COG3288	C	pntA	The transhydrogenation between NADH and NADP is coupled to respiration and ATP hydrolysis and functions as a proton pump across the membrane
OG0001484	7.65e-223	615	28I6Q	S	ydgH	Protein of unknown function (DUF1471)
OG0001485	0	874	COG0531	E	ydgI	Arginine ornithine antiporter
OG0001486	0	2621	COG1643	A	-	Helicase associated domain (HA2) Add an annotation
OG0001487	4.37e-141	398	COG1182	C	azoR	Catalyzes the reductive cleavage of azo bond in aromatic azo compounds to the corresponding amines. Requires NADH, but not NADPH, as an electron donor for its activity
OG0001488	2.46e-70	212	COG3784	S	ydbL	protein conserved in bacteria
OG0001489	2.42e-24	92.8	2E371	S	-	YnbE-like lipoprotein
OG0001490	0	1739	COG2911	S	ydbH	Dicarboxylate transport
OG0001491	1.07e-239	659	COG1052	CH	ldhA	Belongs to the D-isomer specific 2-hydroxyacid dehydrogenase family
OG0001492	0	984	COG5641	T	-	Sigma-54 interaction domain
OG0001493	0	1393	COG4206	H	-	TonB-dependent receptor
OG0001494	3.82e-167	467	COG0664	K	-	CRP FNR family
OG0001495	7.56e-267	729	COG0614	P	-	ABC-type Fe3 -hydroxamate transport system, periplasmic component
OG0001496	7.66e-213	591	COG0609	P	-	Belongs to the binding-protein-dependent transport system permease family. FecCD subfamily
OG0001497	6.13e-177	493	COG1120	HP	-	(ABC) transporter
OG0001498	2.84e-75	225	COG1917	S	-	Cupin 2, conserved barrel domain protein
OG0001499	1.06e-182	508	COG0500	Q	Z012_08625	methyltransferase
OG0001500	1.47e-113	324	COG2983	S	ycgN	Belongs to the UPF0260 family
OG0001501	2.32e-158	443	COG0179	Q	ycgM	COG0179 2-keto-4-pentenoate hydratase 2-oxohepta-3-ene-1,7-dioic acid hydratase (catechol pathway)
OG0001502	4.15e-257	705	COG2951	M	mltB	Lytic murein transglycosylase
OG0001503	8.04e-63	192	COG3100	S	ycgL	YcgL domain-containing protein
OG0001504	2.12e-163	457	COG0850	D	minC	Cell division inhibitor that blocks the formation of polar Z ring septums. Rapidly oscillates between the poles of the cell to destabilize FtsZ filaments that have formed before they mature into polar Z rings. Prevents FtsZ polymerization
OG0001505	2.49e-188	523	COG2894	D	minD	Belongs to the ParA family
OG0001506	3.17e-281	768	COG0349	J	rnd	Exonuclease involved in the 3' processing of various precursor tRNAs. Initiates hydrolysis at the 3'-terminus of an RNA molecule and releases 5'-mononucleotides
OG0001507	0	1137	COG0318	IQ	fadD	COG0318 Acyl-CoA synthetases (AMP-forming) AMP-acid ligases II
OG0001508	1.93e-137	389	COG3065	M	slp	Outer Membrane Lipoprotein
OG0001509	3.97e-162	454	COG1214	O	yeaZ	COG1214 Inactive homolog of metal-dependent proteases
OG0001510	0	1275	COG1199	KL	yoaA	helicase
OG0001511	4.55e-76	227	COG0251	J	yoaB	Translation Initiation Inhibitor YjgF Family
OG0001512	0	1069	COG1070	G	lsrK	Catalyzes the phosphorylation of autoinducer-2 (AI-2) to phospho-AI-2, which subsequently inactivates the transcriptional regulator LsrR and leads to the transcription of the lsr operon. Phosphorylates the ring-open form of (S)-4,5-dihydroxypentane-2,3- dione (DPD), which is the precursor to all AI-2 signaling molecules, at the C5 position
OG0001513	2.95e-210	582	COG2390	K	lsrR	transcriptional regulator
OG0001514	0	1013	COG1129	P	lsrA	Part of the ABC transporter complex LsrABCD involved in autoinducer 2 (AI-2) import. Responsible for energy coupling to the transport system
OG0001515	6.78e-225	621	COG1172	U	lsrC	Belongs to the binding-protein-dependent transport system permease family
OG0001516	1.12e-223	618	COG1172	U	lsrD	Belongs to the binding-protein-dependent transport system permease family
OG0001517	7.86e-242	664	COG1879	G	lsrB	Part of the ABC transporter complex LsrABCD involved in autoinducer 2 (AI-2) import. Binds AI-2 and delivers it to the LsrC and LsrD permeases
OG0001518	1.36e-208	577	COG1830	G	lsrF	Involved in the degradation of phospho-AI-2, thereby terminating induction of the lsr operon and closing the AI-2 signaling cycle. Catalyzes the transfer of an acetyl moiety from 3-hydroxy-5-phosphonooxypentane-2,4-dione to CoA to form glycerone phosphate and acetyl-CoA
OG0001519	7.5e-68	205	COG1359	S	lsrG	Involved in the degradation of phospho-AI-2, thereby terminating induction of the lsr operon and closing the AI-2 signaling cycle. Catalyzes the conversion of (4S)-4-hydroxy-5- phosphonooxypentane-2,3-dione (P-DPD) to 3-hydroxy-5- phosphonooxypentane-2,4-dione (P-HPD)
OG0001520	1.78e-33	129	2EPR1	-	-	-
OG0001521	2.48e-69	209	COG2076	U	mdtI	Catalyzes the excretion of spermidine
OG0001522	8.65e-79	235	COG2076	U	mdtJ	Catalyzes the excretion of spermidine
OG0001523	0	1005	COG0364	G	zwf	Catalyzes the oxidation of glucose 6-phosphate to 6- phosphogluconolactone
OG0001524	1.68e-192	535	COG1737	K	hexR	transcriptional regulator
OG0001525	0	913	COG0469	G	pykA	Belongs to the pyruvate kinase family
OG0001526	1.8e-250	685	COG1560	M	lpxM	Catalyzes the transfer of myristate from myristoyl-acyl carrier protein (ACP) to Kdo(2)-(lauroyl)-lipid IV(A) to form Kdo(2)-lipid A
OG0001527	0	887	COG0739	M	yebA	COG0739 Membrane proteins related to metalloendopeptidases
OG0001528	8.73e-206	570	COG4531	P	znuA	ABC-type Zn2 transport system, periplasmic component surface adhesin
OG0001529	5.05e-192	533	COG1121	P	znuC	Part of the ABC transporter complex ZnuABC involved in zinc import. Responsible for energy coupling to the transport system
OG0001530	8.33e-162	456	COG1108	P	znuB	COG1108 ABC-type Mn2 Zn2 transport systems permease components
OG0001531	1.15e-183	510	COG0518	F	guaA_2	Glutamine amidotransferase
OG0001532	1.11e-240	661	COG2255	L	ruvB	The RuvA-RuvB complex in the presence of ATP renatures cruciform structure in supercoiled DNA with palindromic sequence, indicating that it may promote strand exchange reactions in homologous recombination. RuvAB is a helicase that mediates the Holliday junction migration by localized denaturation and reannealing
OG0001533	1.19e-135	385	COG0632	L	ruvA	The RuvA-RuvB complex in the presence of ATP renatures cruciform structure in supercoiled DNA with palindromic sequence, indicating that it may promote strand exchange reactions in homologous recombination. RuvAB is a helicase that mediates the Holliday junction migration by localized denaturation and reannealing. RuvA stimulates, in the presence of DNA, the weak ATPase activity of RuvB
OG0001534	1.7e-118	339	COG0817	L	ruvC	Nuclease that resolves Holliday junction intermediates in genetic recombination. Cleaves the cruciform structure in supercoiled DNA by nicking to strands with the same polarity at sites symmetrically opposed at the junction in the homologous arms and leaves a 5'-terminal phosphate and a 3'-terminal hydroxyl group
OG0001535	1.75e-172	481	COG0217	K	yebC	transcriptional regulatory protein
OG0001536	6.46e-109	313	COG0494	L	nudB	dihydroneopterin triphosphate
OG0001537	0	1176	COG0173	J	aspS	L-aspartate is first activated by ATP to form Asp-AMP and then transferred to the acceptor end of tRNA(Asp)
OG0001538	2.19e-87	257	COG3788	S	yecN	relative of glutathione S-transferase, MAPEG superfamily
OG0001539	9.44e-185	513	COG0500	Q	cmoA	Catalyzes the conversion of S-adenosyl-L-methionine (SAM) to carboxy-S-adenosyl-L-methionine (Cx-SAM)
OG0001540	1.42e-246	675	COG2230	J	cmoB	Catalyzes carboxymethyl transfer from carboxy-S- adenosyl-L-methionine (Cx-SAM) to 5-hydroxyuridine (ho5U) to form 5-carboxymethoxyuridine (cmo5U) at position 34 in tRNAs
OG0001541	4.31e-179	498	COG3142	P	cutC	Participates in the control of copper homeostasis
OG0001542	7.68e-129	366	COG3102	S	yecM	protein conserved in bacteria
OG0001543	0	1144	COG0018	J	-	tRNA synthetases class I (R)
OG0001544	4.45e-33	130	COG4886	KLT	-	Leucine-rich repeat (LRR) protein
OG0001545	0	961	COG0728	S	murJ	Involved in peptidoglycan biosynthesis. Transports lipid-linked peptidoglycan precursors from the inner to the outer leaflet of the cytoplasmic membrane
OG0001546	5.16e-146	410	COG1670	J	rimJ	COG1670 Acetyltransferases, including N-acetylases of ribosomal proteins
OG0001547	6.69e-283	773	COG0477	U	mdtH	Multidrug resistance protein mdtH
OG0001548	1.32e-125	358	2CFK9	S	-	Protein of unknown function (DUF1439)
OG0001549	6.84e-293	802	COG2851	C	-	Citrate transporter
OG0001550	6.3e-129	366	COG3381	S	ycdY	chaperone
OG0001551	3.16e-233	640	COG0111	EH	ghrA	D-isomer specific 2-hydroxyacid dehydrogenase
OG0001552	7.87e-105	302	COG2020	O	-	methyltransferase activity
OG0001553	1.14e-224	618	COG1242	S	yhcC	radical SAM protein
OG0001554	5.74e-205	566	COG2877	M	kdsA	Belongs to the KdsA family
OG0001555	2.94e-195	541	COG2912	S	ychA	Transglutaminase-like superfamily
OG0001556	6.19e-202	558	COG2890	J	prmC	Methylates the class 1 translation termination release factors RF1 PrfA and RF2 PrfB on the glutamine residue of the universally conserved GGQ motif
OG0001557	3.54e-256	702	COG0216	J	prfA	Peptide chain release factor 1 directs the termination of translation in response to the peptide chain termination codons UAG and UAA
OG0001558	6.07e-292	798	COG0373	H	-	Glutamyl-tRNAGlu reductase, N-terminal domain
OG0001559	2.08e-152	427	COG3017	M	lolB	Plays a critical role in the incorporation of lipoproteins in the outer membrane after they are released by the LolA protein
OG0001560	5.58e-216	595	COG1947	F	ispE	Catalyzes the phosphorylation of the position 2 hydroxy group of 4-diphosphocytidyl-2C-methyl-D-erythritol
OG0001561	3.36e-220	608	COG0462	F	prs	Involved in the biosynthesis of the central metabolite phospho-alpha-D-ribosyl-1-pyrophosphate (PRPP) via the transfer of pyrophosphoryl group from ATP to 1-hydroxyl of ribose-5-phosphate (Rib-5-P)
OG0001562	1.82e-41	137	2DB54	S	ychH	transcription activated by CRP (cyclic AMP receptor protein), a global transcription factor involved in regulation of metabolism in enteric bacteria
OG0001563	1.21e-140	397	COG0193	J	pth	The natural substrate for this enzyme may be peptidyl- tRNAs which drop off the ribosome during protein synthesis
OG0001564	4.36e-263	720	COG0012	J	ychF	ATPase that binds to both the 70S ribosome and the 50S ribosomal subunit in a nucleotide-independent manner
OG0001565	3.36e-249	685	COG2391	S	-	selenium metabolism protein, YedE family
OG0001566	0	955	COG0168	P	trkG	Low-affinity potassium transport system. Interacts with Trk system potassium uptake protein TrkA
OG0001567	3.4e-229	631	COG1879	G	rbsB13	(ABC) transporter
OG0001568	0	969	COG1129	G	-	ABC transporter
OG0001569	6e-222	613	COG1172	U	rbsC_7	Belongs to the binding-protein-dependent transport system permease family
OG0001570	7.36e-204	566	COG1172	G	-	Belongs to the binding-protein-dependent transport system permease family
OG0001571	0	1088	COG1069	C	araB2	Belongs to the ribulokinase family
OG0001572	6.92e-106	305	COG1522	K	-	Transcriptional regulator
OG0001573	1.98e-133	379	COG1280	E	-	Psort location CytoplasmicMembrane, score 9.46
OG0001574	0	949	COG1167	K	ydcR	Transcriptional regulators containing a DNA-binding HTH domain and an aminotransferase domain (MocR family) and their eukaryotic orthologs
OG0001575	0	895	COG1271	C	cioA	oxidase, subunit
OG0001576	5.11e-241	662	COG1294	C	cioB	oxidase subunit
OG0001577	1.65e-204	565	COG2375	P	viuB	Siderophore-interacting protein
OG0001578	6.34e-182	506	COG1702	T	phoH	phosphate starvation-inducible protein
OG0001579	3.2e-246	675	COG2356	L	endA	endonuclease I
OG0001581	2.21e-104	302	COG3610	S	yjjB	UPF0442 protein
OG0001582	1.1e-187	521	COG2966	S	yjjP	Membrane
OG0001583	4.65e-144	407	COG1309	K	-	COG1309 Transcriptional regulator
OG0001584	9.16e-91	266	2E59A	-	-	-
OG0001585	6.52e-59	182	2EMI2	S	-	Family of unknown function (DUF5339)
OG0001586	9.65e-95	276	COG0589	T	-	Universal stress protein
OG0001587	5.21e-93	272	COG0589	T	uspA2_1	universal stress protein
OG0001588	5.28e-203	562	COG0063	H	nnrD	Bifunctional enzyme that catalyzes the epimerization of the S- and R-forms of NAD(P)HX and the dehydration of the S-form of NAD(P)HX at the expense of ADP, which is converted to AMP. This allows the repair of both epimers of NAD(P)HX, a damaged form of NAD(P)H that is a result of enzymatic or heat-dependent hydration
OG0001589	3.02e-44	143	2E5U3	S	yecF	Protein of unknown function (DUF2594)
OG0001590	0	951	2B3X8	S	-	Protein of unknown function (DUF3999)
OG0001591	6.58e-227	625	COG0113	H	hemB	Belongs to the ALAD family
OG0001592	2.93e-82	243	COG3189	S	yeaO	MarR family transcriptional regulator
OG0001593	0	1332	COG0793	M	prc	Belongs to the peptidase S41A family
OG0001594	3.27e-139	396	COG3109	T	proQ	RNA chaperone with significant RNA binding, RNA strand exchange and RNA duplexing activities
OG0001595	2.36e-116	333	COG1956	T	yebR	GAF domain-containing protein
OG0001596	1.54e-73	220	2DMVD	S	yebY	exported protein
OG0001597	1.4e-204	567	COG1276	P	yebZ	copper resistance protein
OG0001598	1.45e-85	252	COG2372	S	yobA	Resistance protein
OG0001599	5.12e-117	335	COG1528	P	ftnA	Iron-storage protein
OG0001600	7.18e-47	150	2CFYS	L	holE	DNA polymerase III
OG0001601	7.18e-86	253	2DM3Z	S	yebF	YebF-like protein
OG0001602	4.87e-37	124	COG3140	S	yoaH	Belongs to the UPF0181 family
OG0001603	0	930	COG0147	EH	pabB	Part of a heterotetrameric complex that catalyzes the two-step biosynthesis of anthranilate, an intermediate in the biosynthesis of L-tryptophan. In the first step, the glutamine- binding beta subunit (TrpG) of anthranilate synthase (AS) provides the glutamine amidotransferase activity which generates ammonia as a substrate that, along with chorismate, is used in the second step, catalyzed by the…
OG0001604	1.8e-129	368	COG0494	L	nudL	NUDIX hydrolase
OG0001605	0	908	COG1760	E	sdaA	l-serine dehydratase
OG0001606	2.35e-219	606	COG2893	G	manX	pts system
OG0001607	4.03e-171	479	COG3715	G	manY	pts system
OG0001608	3.57e-200	555	COG3716	G	manZ	PTS system mannose fructose sorbose family IID component
OG0001609	6.42e-101	293	COG4811	S	yobD	UPF0266 membrane protein
OG0001610	5.35e-127	362	COG1971	P	mntP	Probably functions as a manganese efflux pump
OG0001611	9.89e-200	552	COG0500	Q	rrmA	Methyl-transferase
OG0001612	2.37e-162	455	COG2304	S	-	von Willebrand factor (vWF) type A domain
OG0001613	0	992	COG0477	EGP	-	permeases of the major facilitator superfamily
OG0001614	0	1279	COG1574	S	nfdA	metal-dependent hydrolase with the TIM-barrel fold
OG0001615	1.11e-154	434	COG1335	Q	-	Hydrolase
OG0001616	0	1072	COG0518	F	guaA	Catalyzes the synthesis of GMP from XMP
OG0001617	0	927	COG0516	F	guaB	Catalyzes the conversion of inosine 5'-phosphate (IMP) to xanthosine 5'-phosphate (XMP), the first committed and rate- limiting step in the de novo synthesis of guanine nucleotides, and therefore plays an important role in the regulation of cell growth
OG0001618	7.04e-262	725	COG1570	L	xseA	Bidirectionally degrades single-stranded DNA into large acid-insoluble oligonucleotides, which are then degraded further into small acid-soluble oligonucleotides
OG0001619	0	1395	COG1770	E	ptrB	Protease II
OG0001620	1.23e-133	378	COG0431	S	chrR	NAD(P)H-dependent FMN reductase
OG0001621	5.93e-195	540	COG1237	S	-	metal-dependent hydrolases of the beta-lactamase superfamily II
OG0001622	8.76e-99	287	2DQT9	-	-	-
OG0001623	5.68e-156	437	COG0745	K	rssB	swarming motility regulation protein RssB
OG0001624	0	923	COG0642	T	rssA	Histidine kinase
OG0001625	6.79e-135	382	COG1335	Q	-	Isochorismatase
OG0001626	8.09e-65	198	2DMQN	S	-	Branched-chain amino acid transport
OG0001627	1.05e-146	414	COG1296	E	azlC	branched-chain amino acid
OG0001628	2.38e-128	365	COG1396	K	sinR	Transcriptional regulator
OG0001629	4.68e-117	337	COG3247	S	hdeD	Acid-resistance membrane protein
OG0001630	3.34e-304	830	COG0668	M	ybdG	Mechanosensitive Ion channel
OG0001631	1.61e-136	385	COG3803	S	-	protein conserved in bacteria
OG0001632	3.25e-275	752	COG0859	M	-	Glycosyl transferase
OG0001634	3.34e-52	165	2EHKV	-	-	-
OG0001635	2.69e-227	624	COG2207	K	-	Binds to the right arm of the replication origin oriC
OG0001636	4.12e-158	444	COG2197	K	rcsB	Component of the Rcs signaling system, which controls transcription of numerous genes. RcsB is the response regulator that binds to regulatory DNA regions
OG0001637	0	1895	COG0642	T	rcsC	Component of the Rcs signaling system, which controls transcription of numerous genes. RcsC functions as a membrane- associated protein kinase that phosphorylates RcsD in response to environmental signals. The phosphoryl group is then transferred to the response regulator RcsB
OG0001638	0	1543	COG0188	L	gyrA	A type II topoisomerase that negatively supercoils closed circular double-stranded (ds) DNA in an ATP-dependent manner to modulate DNA topology and maintain chromosomes in an underwound state. Negative supercoiling favors strand separation, and DNA replication, transcription, recombination and repair, all of which involve strand separation. Also able to catalyze the interconversion of other topol…
OG0001639	3.56e-178	495	COG2227	H	ubiG	O-methyltransferase that catalyzes the 2 O-methylation steps in the ubiquinone biosynthetic pathway
OG0001640	0	1504	COG0209	F	nrdA	Provides the precursors necessary for DNA synthesis. Catalyzes the biosynthesis of deoxyribonucleotides from the corresponding ribonucleotides
OG0001641	8.35e-279	761	COG0208	F	nrdB	Provides the precursors necessary for DNA synthesis. Catalyzes the biosynthesis of deoxyribonucleotides from the corresponding ribonucleotides
OG0001642	1.49e-62	191	COG0633	C	yfaE	Ferredoxin
OG0001643	2.2e-273	749	COG0814	E	tyrP	amino acid
OG0001646	0	1307	COG1298	N	flhA	Required for formation of the rod structure of the flagellar apparatus. Together with FliI and FliH, may constitute the export apparatus of flagellin
OG0001647	1.84e-65	199	2EBFX	S	-	Family of unknown function (DUF5339)
OG0001648	6.37e-144	406	COG3143	NT	cheZ	Plays an important role in bacterial chemotaxis signal transduction pathway by accelerating the dephosphorylation of phosphorylated CheY (CheY-P)
OG0001649	5.2e-85	251	COG0745	KT	cheY	Chemotaxis regulator that, when phosphorylated, interacts with the flagellar motor causing the flagella to spin clockwise which causes the cell to tumble
OG0001650	6.32e-252	691	COG2201	NT	cheB	catalyzes the demethylation of specific methylglutamate residues introduced into the chemoreceptors (methyl-accepting chemotaxis proteins) by CheR
OG0001651	6.24e-211	582	COG1352	NT	cheR	Methylation of the membrane-bound methyl-accepting chemotaxis proteins (MCP) to form gamma-glutamyl methyl ester residues in MCP
OG0001652	4.53e-275	764	2CZA5	T	-	Methyl-accepting chemotaxis-like domains (chemotaxis sensory transducer).
OG0001653	1.93e-106	308	COG0835	NT	cheW	chemotaxis signal transduction protein
OG0001654	0	1262	COG0643	T	cheA	COG0643 Chemotaxis protein histidine kinase and related kinases
OG0001655	4.5e-234	644	COG1360	N	motB	Flagellar Motor Protein
OG0001656	1.28e-198	551	COG1291	N	motA	With MotB forms the ion channels that couple flagellar rotation to proton sodium motive force across the membrane and forms the stator elements of the rotary flagellar machine
OG0001657	1.32e-138	391	2DBG4	K	flhC	Functions in complex with FlhD as a master transcriptional regulator that regulates transcription of several flagellar and non-flagellar operons by binding to their promoter region. Activates expression of class 2 flagellar genes, including fliA, which is a flagellum-specific sigma factor that turns on the class 3 genes. Also regulates genes whose products function in a variety of physiological p…
OG0001658	1.1e-73	221	2AX91	K	flhD	Functions in complex with FlhC as a master transcriptional regulator that regulates transcription of several flagellar and non-flagellar operons by binding to their promoter region. Activates expression of class 2 flagellar genes, including fliA, which is a flagellum-specific sigma factor that turns on the class 3 genes. Also regulates genes whose products function in a variety of physiological p…
OG0001659	6.06e-156	438	COG1285	S	-	MgtC family
OG0001660	3.8e-43	140	2E52Z	S	dsrB	Belongs to the DsrB family
OG0001661	8.53e-45	144	COG1278	K	cspC	Cold shock
OG0001662	6.99e-120	342	2CEAX	S	-	Inner membrane protein YlaC
OG0001663	7.49e-64	195	COG3620	K	VY92_04820	Transcriptional regulator
OG0001664	2.11e-265	726	COG0418	F	-	Amidohydrolase family
OG0001665	1.08e-56	176	2CFXH	S	bssS	disruption of this gene in Escherichia coli led to effects on biofilm formation, alteration in expression of a number of genes and mutations in bssS led to defects in indole transport and autoinducer-2 uptake and processing
OG0001666	0	2085	COG0243	C	ttrA	Belongs to the prokaryotic molybdopterin-containing oxidoreductase family
OG0001667	3.29e-258	707	COG5557	C	ttrC	tetrathionate reductase subunit C
OG0001668	2.83e-186	516	COG0437	C	ttrB	Tetrathionate reductase, subunit B
OG0001669	0	1142	COG3221	T	ttrS	Histidine kinase
OG0001670	2.42e-139	394	COG4566	K	ttrR	response regulator
OG0001671	1.4e-236	649	COG1560	M	lpxL	Catalyzes the transfer of laurate from lauroyl-acyl carrier protein (ACP) to Kdo(2)-lipid IV(A) to form Kdo(2)- (lauroyl)-lipid IV(A)
OG0001672	1.75e-295	806	COG0477	P	mdtG	Multidrug resistance protein MdtG
OG0001673	0	995	COG3104	U	dtpT	Proton-dependent permease that transports di- and tripeptides
OG0001674	2.81e-174	485	COG0662	K	-	transcriptional regulator
OG0001675	5.78e-74	221	COG0073	J	csaA	tRNA-binding protein
OG0001676	5.53e-159	447	COG3712	PT	-	iron ion homeostasis
OG0001677	4.45e-141	399	COG1280	E	-	threonine efflux protein
OG0001678	9.55e-210	580	291GE	S	-	AraC-type transcriptional regulator N-terminus
OG0001679	6.24e-101	291	COG0727	S	ykgJ	Fe-S-cluster oxidoreductase
OG0001681	3.94e-139	392	COG3963	I	ksgA1	methyltransferase
OG0001682	7.56e-108	310	COG0454	K	yjaB	Acetyltransferase
OG0001683	1.36e-208	577	COG0031	E	cysM	Belongs to the cysteine synthase cystathionine beta- synthase family
OG0001684	2.91e-255	700	COG1118	P	cysA	Part of the ABC transporter complex CysAWTP involved in sulfate thiosulfate import. Responsible for energy coupling to the transport system
OG0001685	3.69e-195	541	COG4208	P	cysW	(ABC) transporter
OG0001686	4.78e-184	513	COG0555	P	cysT	sulfate ABC transporter
OG0001687	2.55e-247	678	COG4150	P	cysP	Thiosulfate transporter subunit
OG0001688	2.36e-216	597	COG2837	P	yfeX	peroxidase
OG0001689	3.61e-138	390	28PEC	S	yfeY	Lipoprotein
OG0001690	3.96e-102	295	COG0454	K	ypeA	Belongs to the acetyltransferase family. YpeA subfamily
OG0001691	8.72e-234	641	COG0408	H	hemF	Involved in the heme biosynthesis. Catalyzes the aerobic oxidative decarboxylation of propionate groups of rings A and B of coproporphyrinogen-III to yield the vinyl groups in protoporphyrinogen-IX
OG0001692	0	974	COG1160	S	der	GTPase that plays an essential role in the late steps of ribosome biogenesis
OG0001693	6.4e-281	768	COG1520	M	bamB	Part of the outer membrane protein assembly complex, which is involved in assembly and insertion of beta-barrel proteins into the outer membrane
OG0001694	2.71e-137	389	COG2976	S	yfgM	protein conserved in bacteria
OG0001695	1.74e-310	845	COG0124	J	hisS	histidyl-tRNA synthetase
OG0001696	2.52e-263	722	COG0821	I	ispG	Converts 2C-methyl-D-erythritol 2,4-cyclodiphosphate (ME-2,4cPP) into 1-hydroxy-2-methyl-2-(E)-butenyl 4-diphosphate
OG0001697	1.16e-225	625	COG1426	S	rodZ	Cytoskeletal protein that is involved in cell-shape control through regulation of the length of the long axis
OG0001698	1.11e-77	231	COG3063	NU	-	photosynthesis
OG0001699	1.56e-98	286	COG0105	F	ndk	Major role in the synthesis of nucleoside triphosphates other than ATP. The ATP gamma phosphate is transferred to the NDP beta phosphate via a ping-pong mechanism, using a phosphorylated active-site intermediate
OG0001700	0	1548	COG4953	M	pbpC	penicillin-binding protein 1C
OG0001701	0	3259	COG2373	P	yfhM	Large extracellular alpha-helical protein
OG0001702	3.99e-96	280	28I6Y	S	-	SseB protein C-terminal domain
OG0001703	9.64e-317	862	COG0260	E	pepB	Probably plays an important role in intracellular peptide degradation
OG0001704	1.85e-44	143	COG2975	S	iscX	Fe-S assembly protein IscX
OG0001705	1.54e-77	230	COG0633	C	fdx	Ferredoxin, 2Fe-2S type, ISC system
OG0001706	0	1180	COG0443	O	-	Belongs to the heat shock protein 70 family
OG0001707	9.86e-117	334	COG1076	O	hscB	Co-chaperone involved in the maturation of iron-sulfur cluster-containing proteins. Seems to help targeting proteins to be folded toward HscA
OG0001708	2.07e-71	214	COG0316	S	iscA	Is able to transfer iron-sulfur clusters to apo- ferredoxin. Multiple cycles of 2Fe2S cluster formation and transfer are observed, suggesting that IscA acts catalytically. Recruits intracellular free iron so as to provide iron for the assembly of transient iron-sulfur cluster in IscU in the presence of IscS, L-cysteine and the thioredoxin reductase system
OG0001709	1.97e-88	259	COG0822	C	iscU	A scaffold on which IscS assembles Fe-S clusters. It is likely that Fe-S cluster coordination is flexible as the role of this complex is to build and then hand off Fe-S clusters
OG0001710	2.12e-293	800	COG1104	E	iscS	Master enzyme that delivers sulfur to a number of partners involved in Fe-S cluster assembly, tRNA modification or cofactor biosynthesis. Catalyzes the removal of elemental sulfur atoms from cysteine to produce alanine. Functions as a sulfur delivery protein for Fe-S cluster synthesis onto IscU, an Fe-S scaffold assembly protein, as well as other S acceptor proteins
OG0001711	1.08e-111	321	COG1959	K	iscR	Regulates the transcription of several operons and genes involved in the biogenesis of Fe-S clusters and Fe-S-containing proteins
OG0001712	3.68e-173	483	COG0565	J	trmJ	Catalyzes the formation of 2'O-methylated cytidine (Cm32) or 2'O-methylated uridine (Um32) at position 32 in tRNA
OG0001713	1.29e-193	536	COG0483	G	-	Inositol monophosphatase family
OG0001714	2.2e-273	748	COG0477	EGP	hcaT	Major facilitator superfamily
OG0001715	2.87e-290	791	KOG3378	C	-	Oxidoreductase FAD-binding domain
OG0001717	2.56e-72	217	COG0347	K	glnB	Belongs to the P(II) protein family
OG0001718	0	1071	COG0171	H	nadE	Catalyzes the ATP-dependent amidation of deamido-NAD to form NAD. Uses
OG0001719	0	937	COG0642	T	yfhK	Histidine kinase
OG0001720	0	2599	COG0046	F	purL	Phosphoribosylformylglycinamidine synthase involved in the purines biosynthetic pathway. Catalyzes the ATP-dependent conversion of formylglycinamide ribonucleotide (FGAR) and glutamine to yield formylglycinamidine ribonucleotide (FGAM) and glutamate
OG0001721	0	950	COG4623	M	mltF	Murein-degrading enzyme that degrades murein glycan strands and insoluble, high-molecular weight murein sacculi, with the concomitant formation of a 1,6-anhydromuramoyl product. Lytic transglycosylases (LTs) play an integral role in the metabolism of the peptidoglycan (PG) sacculus. Their lytic action creates space within the PG sacculus to allow for its expansion as well as for the insertion of …
OG0001722	1.15e-121	347	COG0590	FJ	tadA	Catalyzes the deamination of adenosine to inosine at the wobble position 34 of tRNA(Arg2)
OG0001723	1.44e-140	398	COG1280	E	leuE	Efflux Protein
OG0001724	0	941	COG0477	EGP	-	Major facilitator superfamily
OG0001725	9.6e-143	402	COG1309	K	-	Transcriptional regulator
OG0001726	1.75e-182	508	COG0024	E	map	Methionine aminopeptidase
OG0001727	2.82e-40	133	2E30J	S	-	ParD-like antitoxin of type II bacterial toxin-antitoxin system
OG0001728	9.09e-236	649	COG0180	J	trpS	Tryptophanyl-tRNA synthetase
OG0001729	4.54e-210	581	COG0697	EG	Z012_01315	Permeases of the drug metabolite transporter (DMT) superfamily
OG0001730	1.29e-62	191	COG1145	C	yfhL	Ferredoxin
OG0001731	2.22e-85	251	COG0736	I	acpS	Transfers the 4'-phosphopantetheine moiety from coenzyme A to a Ser of acyl-carrier-protein
OG0001732	5.01e-170	475	COG0854	H	pdxJ	Catalyzes the complicated ring closure reaction between the two acyclic compounds 1-deoxy-D-xylulose-5-phosphate (DXP) and 3-amino-2-oxopropyl phosphate (1-amino-acetone-3-phosphate or AAP) to form pyridoxine 5'-phosphate (PNP) and inorganic phosphate
OG0001733	1.02e-178	498	COG1381	L	recO	Involved in DNA repair and RecF pathway recombination
OG0001734	3.59e-141	399	COG0571	J	rnc	Digests double-stranded RNA. Involved in the processing of primary rRNA transcript to yield the immediate precursors to the large and small rRNAs (23S and 16S). Processes some mRNAs, and tRNAs when they are encoded in the rRNA operon. Processes pre- crRNA and tracrRNA of type II CRISPR loci if present in the organism
OG0001735	9.62e-248	679	COG0681	U	lepB	Belongs to the peptidase S26 family
OG0001736	0	1180	COG0481	M	lepA	Required for accurate and efficient protein synthesis under certain stress conditions. May act as a fidelity factor of the translation reaction, by catalyzing a one-codon backward translocation of tRNAs on improperly translocated ribosomes. Back- translocation proceeds from a post-translocation (POST) complex to a pre-translocation (PRE) complex, thus giving elongation factor G a second chance to…
OG0001737	1.24e-104	302	COG3086	T	rseC	Positive regulator of
OG0001738	1.01e-222	614	COG3026	T	rseB	Negative regulator of sigma E activity
OG0001739	3.18e-148	417	COG3073	T	rseA	An anti-sigma factor for extracytoplasmic function (ECF) sigma factor sigma-E (RpoE). ECF sigma factors are held in an inactive form by an anti-sigma factor until released by regulated intramembrane proteolysis (RIP). RIP occurs when an extracytoplasmic signal triggers a concerted proteolytic cascade to transmit information and elicit cellular responses. The membrane-spanning regulatory substrate…
OG0001740	6.25e-132	374	COG1595	K	rpoE	Belongs to the sigma-70 factor family. ECF subfamily
OG0001741	7.02e-163	457	COG4123	J	yfiC	Specifically methylates the adenine in position 37 of tRNA(1)(Val) (anticodon cmo5UAC)
OG0001742	9.28e-317	863	COG0513	JKL	srmB	DEAD-box RNA helicase involved in
OG0001743	1.56e-188	524	COG5153	IU	phlA	Phospholipase
OG0001744	8.73e-87	255	COG3445	S	grcA	Acts as a radical domain for damaged PFL and possibly other radical proteins
OG0001745	4.11e-174	484	COG0692	L	UNG	Excises uracil residues from the DNA which can arise as a result of misincorporation of dUMP residues by DNA polymerase or due to deamination of cytosine
OG0001746	2.16e-123	353	COG0576	O	grpE	Participates actively in the response to hyperosmotic and heat shock by preventing the aggregation of stress-denatured proteins, in association with DnaK and GrpE. It is the nucleotide exchange factor for DnaK and may function as a thermosensor. Unfolded proteins bind initially to DnaJ
OG0001747	5.15e-216	596	COG0061	F	nadK	Involved in the regulation of the intracellular balance of NAD and NADP, and is a key enzyme in the biosynthesis of NADP. Catalyzes specifically the phosphorylation on 2'-hydroxyl of the adenosine moiety of NAD to yield NADP
OG0001748	3.28e-87	256	COG2913	M	bamE	Part of the outer membrane protein assembly complex, which is involved in assembly and insertion of beta-barrel proteins into the outer membrane
OG0001749	1.04e-289	793	COG0477	EGP	cjaB	Major facilitator Superfamily
OG0001750	3.66e-113	324	COG0691	J	smpB	Required for rescue of stalled ribosomes mediated by trans-translation. Binds to transfer-messenger RNA (tmRNA), required for stable association of tmRNA with ribosomes. tmRNA and SmpB together mimic tRNA shape, replacing the anticodon stem-loop with SmpB. tmRNA is encoded by the ssrA gene
OG0001751	1.18e-99	289	COG2867	I	ratA	oligoketide cyclase lipid transport protein
OG0001752	1.85e-59	184	COG2914	S	rnfH	Belongs to the UPF0125 (RnfH) family
OG0001753	2.55e-137	388	COG0406	G	-	alpha-ribazole phosphatase activity
OG0001754	2.98e-120	343	2CZR2	S	-	Acetyltransferase (GNAT) domain
OG0001755	1.85e-115	331	2ED49	S	-	Protein of unknown function (DUF2569)
OG0001756	5.36e-97	282	29A5V	-	-	-
OG0001757	7.22e-197	545	COG4727	S	-	Uncharacterized protein conserved in bacteria (DUF2145)
OG0001758	0	909	COG1457	F	-	Permease for cytosine/purines, uracil, thiamine, allantoin
OG0001759	1.35e-191	531	COG1402	S	-	Creatininase
OG0001760	4.78e-115	329	COG1683	S	ybbK	Purine nucleoside phosphorylase
OG0001761	8.15e-159	446	COG0560	E	cicA	Hydrolase
OG0001762	3.38e-66	201	COG0454	K	-	acetyltransferase
OG0001763	0	2382	COG0674	C	nifJ	Oxidoreductase required for the transfer of electrons from pyruvate to flavodoxin
OG0001764	4.09e-11	60.5	2E4RX	S	-	Protein of unknown function (DUF3343)
OG0001765	2.06e-190	528	COG1924	I	yjiL	4 iron, 4 sulfur cluster binding
OG0001766	7.49e-282	769	COG1775	E	yjiM	cellular response to DNA damage stimulus
OG0001767	1.09e-108	311	COG0346	E	fosA	Glutathione transferase
OG0001768	1.86e-107	309	COG0346	E	-	glyoxalase
OG0001769	1.13e-92	271	COG2128	S	-	Antioxidant protein with alkyl hydroperoxidase activity. Required for the reduction of the AhpC active site cysteine residues and for the regeneration of the AhpC enzyme activity
OG0001770	8.84e-74	221	COG3169	S	-	protein conserved in bacteria
OG0001772	1.42e-212	587	COG0583	K	-	transcriptional regulator
OG0001773	3.51e-113	326	COG3238	S	-	Putative inner membrane exporter, YdcZ
OG0001774	5.64e-202	561	COG0697	EG	-	EamA-like transporter family
OG0001775	4.26e-220	606	COG0583	K	-	LysR substrate binding domain
OG0001776	1.15e-131	372	COG0454	K	-	Acetyltransferase GNAT Family
OG0001777	1.75e-184	513	COG0300	S	-	KR domain
OG0001778	5.57e-83	245	COG0789	K	-	Transcriptional
OG0001779	8.98e-224	616	COG2207	K	-	Psort location Cytoplasmic, score 9.26
OG0001781	2.19e-86	262	COG3121	NU	sfmC	Pili assembly chaperone PapD, C-terminal domain
OG0001782	0	1730	COG3188	NU	sfmD	Usher protein
OG0001783	9.52e-240	659	COG3539	NU	fimH	Involved in the regulation of fimbriae length and mediates adhesion of type 1 fimbriae
OG0001784	6.63e-122	348	COG3539	NU	fimF	Fimbrial protein
OG0001785	1.22e-78	233	COG3615	P	yeaR	Domain of unknown function (DUF1971)
OG0001786	4.76e-73	219	2BFDU	S	yoaG	Domain of unknown function (DUF1869)
OG0001787	5.93e-60	184	COG2388	S	-	GCN5-related N-acetyl-transferase
OG0001788	4.34e-209	579	COG3366	S	-	Nucleoside recognition family protein
OG0001789	3.92e-152	429	COG1811	S	yqgA	Membrane
OG0001790	2.21e-76	227	COG2920	P	tusE	part of a sulfur-relay system
OG0001791	3.44e-63	192	COG1254	C	acyP	Belongs to the acylphosphatase family
OG0001792	1.35e-71	215	COG3785	S	hspQ	Involved in the degradation of certain denaturated proteins, including DnaA, during heat shock stress
OG0001793	1.03e-92	271	COG1832	S	yccU	CoA-binding protein
OG0001794	8.79e-108	310	COG1803	G	mgsA	Methylglyoxal synthase
OG0001795	0	1370	COG0210	L	helD	DNA helicase
OG0001796	0	1421	COG1289	S	yccS	Membrane
OG0001797	1.41e-147	415	COG3070	K	sxy	regulator of competence-specific genes
OG0001798	5.33e-119	340	2ERJV	S	-	Cell division inhibitor SulA
OG0001799	6.88e-257	704	COG2885	M	ompA	Belongs to the ompA family
OG0001800	1.11e-101	295	COG3120	D	matP	Required for spatial organization of the terminus region of the chromosome (Ter macrodomain) during the cell cycle. Prevents early segregation of duplicated Ter macrodomains during cell division. Binds specifically to matS, which is a 13 bp signature motif repeated within the Ter macrodomain
OG0001801	0	1180	COG1067	O	ycbZ	Belongs to the peptidase S16 family
OG0001802	9.9e-126	357	COG0764	I	fabA	Necessary for the introduction of cis unsaturation into fatty acids. Catalyzes the dehydration of (3R)-3-hydroxydecanoyl- ACP to E-(2)-decenoyl-ACP and then its isomerization to Z-(3)- decenoyl-ACP. Can catalyze the dehydratase reaction for beta- hydroxyacyl-ACPs with saturated chain lengths up to 16 0, being most active on intermediate chain length
OG0001803	4.95e-33	114	COG3130	J	rmf	During stationary phase, converts 70S ribosomes to an inactive dimeric form (100S ribosomes)
OG0001804	1.26e-135	384	COG3009	S	ymbA	protein conserved in bacteria
OG0001805	0	1028	COG1463	Q	pqiB	paraquat-inducible protein b
OG0001806	1.61e-310	845	COG2995	S	pqiA	paraquat-inducible protein A
OG0001807	0	1229	COG0488	S	uup	COG0488 ATPase components of ABC transporters with duplicated ATPase domains
OG0001808	0	1414	COG0116	J	rlmL	Specifically methylates the guanine in position 2445 (m2G2445) and the guanine in position 2069 (m7G2069) of 23S rRNA
OG0001809	7.99e-276	753	COG1018	C	ycbX	Mosc domain protein beta barrel domain protein
OG0001810	2.31e-133	377	28I7M	D	zapC	Contributes to the efficiency of the cell division process by stabilizing the polymeric form of the cell division protein FtsZ. Acts by promoting interactions between FtsZ protofilaments and suppressing the GTPase activity of FtsZ
OG0001811	1.8e-246	676	COG0167	F	pyrD	Catalyzes the conversion of dihydroorotate to orotate with quinone as electron acceptor
OG0001812	0	1756	COG0308	E	pepN	aminopeptidase N
OG0001813	4.33e-302	822	COG1488	F	pncB	Catalyzes the synthesis of beta-nicotinate D- ribonucleotide from nicotinate and 5-phospho-D-ribose 1-phosphate at the expense of ATP
OG0001814	0	940	COG0017	J	asnS	Asparaginyl-tRNA synthetase
OG0001815	5.15e-290	791	COG1448	E	aspC	aminotransferase
OG0001816	5.1e-165	460	COG0491	P	ycbL	COG0491 Zn-dependent hydrolases, including glyoxylases
OG0001817	1.39e-130	370	COG3108	S	ycbK	protein conserved in bacteria
OG0001818	0	1141	COG2989	M	ycbB	protein conserved in bacteria
OG0001819	4.48e-170	474	COG3700	S	aphA	Belongs to the class B bacterial acid phosphatase family
OG0001820	4.47e-155	436	COG1335	Q	slsA	COG1335 Amidases related to nicotinamidase
OG0001821	2.93e-154	435	COG3095	D	mukE	Involved in chromosome condensation, segregation and cell cycle progression. May participate in facilitating chromosome segregation by condensation DNA from both sides of a centrally located replisome during cell division. Probably acts via its interaction with MukB and MukF
OG0001822	0	864	COG3006	D	mukF	Involved in chromosome condensation, segregation and cell cycle progression. May participate in facilitating chromosome segregation by condensation DNA from both sides of a centrally located replisome during cell division. Not required for mini-F plasmid partitioning. Probably acts via its interaction with MukB and MukE. Overexpression results in anucleate cells. It has a calcium binding activity
OG0001823	1.98e-190	528	COG2227	J	cmoM	Catalyzes the methylation of 5-carboxymethoxyuridine (cmo5U) to form 5-methoxycarbonylmethoxyuridine (mcmo5U) at position 34 in tRNAs
OG0001824	3.82e-185	515	COG1434	S	ycbC	Gram-negative-bacterium-type cell wall biogenesis
OG0001825	6.35e-176	490	COG1212	M	kdsB	Activates KDO (a required 8-carbon sugar) for incorporation into bacterial lipopolysaccharide in Gram-negative bacteria
OG0001826	1.93e-38	127	COG2835	S	ycaR	Belongs to the UPF0434 family
OG0001827	9.48e-47	149	COG1278	K	cspE2	Cold shock
OG0001828	5.08e-237	651	COG1663	F	lpxK	Transfers the gamma-phosphate of ATP to the 4'-position of a tetraacyldisaccharide 1-phosphate intermediate (termed DS-1- P) to form tetraacyldisaccharide 1,4'-bis-phosphate (lipid IVA)
OG0001829	0	1098	COG1132	Q	-	ABC transporter
OG0001830	8.04e-63	192	COG0776	K	himD	This protein is one of the two subunits of integration host factor, a specific DNA-binding protein that functions in genetic recombination as well as in transcriptional and translational control
OG0001831	0	1073	COG0539	J	rpsA	thus facilitating recognition of the initiation point. It is needed to translate mRNA with a short Shine-Dalgarno (SD) purine-rich sequence
OG0001832	3.27e-159	446	COG0283	F	cmk	Belongs to the cytidylate kinase family. Type 1 subfamily
OG0001833	1.21e-305	833	COG0128	E	aroA	Catalyzes the transfer of the enolpyruvyl moiety of phosphoenolpyruvate (PEP) to the 5-hydroxyl of shikimate-3- phosphate (S3P) to produce enolpyruvyl shikimate-3-phosphate and inorganic phosphate
OG0001834	4.73e-266	728	COG1932	E	serC	Catalyzes the reversible conversion of 3- phosphohydroxypyruvate to phosphoserine and of 3-hydroxy-2-oxo-4- phosphonooxybutanoate to phosphohydroxythreonine
OG0001835	0	1225	COG1944	O	ycaO	redox protein regulator of disulfide bond formation
OG0001836	8.45e-204	564	COG2116	P	focA	Formate nitrite
OG0001837	0	1519	COG1882	C	pflB	formate acetyltransferase
OG0001838	4.52e-188	521	COG1180	C	pflA	Activation of pyruvate formate-lyase under anaerobic conditions by generation of an organic free radical, using S- adenosylmethionine and reduced flavodoxin as cosubstrates to produce 5'-deoxy-adenosine
OG0001839	5.96e-285	778	COG3064	M	exoY	Anthrax toxin LF subunit
OG0001840	1.5e-313	853	COG0172	J	serS	Catalyzes the attachment of serine to tRNA(Ser). Is also able to aminoacylate tRNA(Sec) with serine, to form the misacylated tRNA L-seryl-tRNA(Sec), which will be further converted into selenocysteinyl-tRNA(Sec)
OG0001841	0	885	COG2256	L	rarA	ATPase related to the helicase subunit of the Holliday junction resolvase
OG0001842	8.38e-232	637	COG0492	O	-	Pyridine nucleotide-disulphide oxidoreductase
OG0001843	0	1122	COG4988	V	cydD	(ABC) transporter
OG0001844	0	1107	COG4987	V	cydC	(ABC) transporter
OG0001845	2.72e-181	503	COG2360	O	aat	Functions in the N-end rule pathway of protein degradation where it conjugates Leu, Phe and, less efficiently, Met from aminoacyl-tRNAs to the N-termini of proteins containing an N-terminal arginine or lysine
OG0001846	1.69e-45	146	COG0361	J	infA	One of the essential components for the initiation of protein synthesis. Stabilizes the binding of IF-2 and IF-3 on the 30S subunit to which N-formylmethionyl-tRNA(fMet) subsequently binds. Helps modulate mRNA selection, yielding the 30S pre- initiation complex (PIC). Upon addition of the 50S ribosomal subunit IF-1, IF-2 and IF-3 are released leaving the mature 70S translation initation complex
OG0001847	0	1474	COG0542	O	clpA	Belongs to the ClpA ClpB family
OG0001848	3.32e-72	216	COG2127	S	clpS	Involved in the modulation of the specificity of the ClpAP-mediated ATP-dependent protein degradation
OG0001849	1.83e-53	167	COG1278	K	cspD	Cold shock
OG0001850	0	1108	COG3593	L	ybjD	ATP-dependent endonuclease of the OLD family
OG0001851	3.37e-196	546	COG2431	S	ybjE	membrane
OG0001852	0	973	COG0702	GM	ybjT	Epimerase dehydratase
OG0001853	5.22e-174	485	COG1126	E	artP	Arginine ABC transporter, ATP-binding protein
OG0001854	5.64e-172	480	COG0834	ET	artI	belongs to the bacterial solute-binding protein 3 family
OG0001855	2.78e-158	444	COG4215	P	artQ	arginine transporter permease subunit ArtQ
OG0001856	2.11e-148	419	COG4160	P	artM	(ABC) transporter
OG0001857	1.09e-273	748	COG2265	A	TRMT2A	Belongs to the class I-like SAM-binding methyltransferase superfamily. RNA M5U methyltransferase family
OG0001858	1.13e-108	313	2DC0R	S	ybjN	sensory transduction regulator
OG0001859	1.81e-61	189	2E45I	S	ybjC	Protein of unknown function (DUF1418)
OG0001860	5.45e-60	184	COG0695	O	grxA	Glutaredoxin
OG0001861	3.75e-147	414	COG0671	I	ybjG	Phosphatase
OG0001862	5.38e-307	838	COG0814	E	sdaC	Serine transporter
OG0001863	2.1e-304	831	COG0814	E	sdaC	Serine transporter
OG0001864	0	905	COG1760	E	sdaB	l-serine dehydratase
OG0001865	7.8e-119	340	COG1704	S	lemA	LemA family
OG0001866	8.22e-289	788	COG1686	M	dacC	Belongs to the peptidase S11 family
OG0001867	1.01e-153	431	COG0625	O	GSTD4	glutathione transferase activity
OG0001868	1.03e-203	563	COG0451	GM	yeeZ	COG0451 Nucleoside-diphosphate-sugar epimerases
OG0001869	2.25e-210	582	COG0040	F	hisG	Catalyzes the condensation of ATP and 5-phosphoribose 1- diphosphate to form N'-(5'-phosphoribosyl)-ATP (PR-ATP). Has a crucial role in the pathway because the rate of histidine biosynthesis seems to be controlled primarily by regulation of HisG enzymatic activity
OG0001870	1.6e-304	832	COG0141	E	hisD	Catalyzes the sequential NAD-dependent oxidations of L- histidinol to L-histidinaldehyde and then to L-histidine
OG0001871	2.29e-251	690	COG0079	E	hisC	Belongs to the class-II pyridoxal-phosphate-dependent aminotransferase family. Histidinol-phosphate aminotransferase subfamily
OG0001872	5.72e-264	722	COG0131	E	hisB	Histidine biosynthesis bifunctional protein HisB
OG0001873	4.93e-141	398	COG0118	E	hisH	IGPS catalyzes the conversion of PRFAR and glutamine to IGP, AICAR and glutamate. The HisH subunit provides the glutamine amidotransferase activity that produces the ammonia necessary to HisF for the synthesis of IGP and AICAR
OG0001874	3.68e-173	483	COG0106	E	hisA	1-(5-phosphoribosyl)-5- (5-phosphoribosylamino)methylideneamino imidazole-4-carboxamide isomerase
OG0001875	2.92e-186	517	COG0107	E	hisF	IGPS catalyzes the conversion of PRFAR and glutamine to IGP, AICAR and glutamate. The HisF subunit catalyzes the cyclization activity that produces IGP and AICAR from PRFAR using the ammonia provided by the HisH subunit
OG0001876	1.46e-140	397	COG0139	E	hisI	Catalyzes the hydrolysis of the adenine ring of phosphoribosyl-AMP
OG0001877	0	1010	COG0025	P	yjcE	NhaP-type Na H and K H antiporters
OG0001878	0	1007	COG1253	P	yegH	membrane protein, terc
OG0001879	0	929	COG0362	H	gnd	Catalyzes the oxidative decarboxylation of 6- phosphogluconate to ribulose 5-phosphate and CO(2), with concomitant reduction of NADP to NADPH
OG0001880	4.02e-205	568	COG0705	S	aarA	membrane protein (homolog of Drosophila rhomboid)
OG0001881	1.58e-59	183	COG0307	H	ribE	riboflavin synthase, alpha
OG0001882	0	1191	COG2982	M	asmA	Protein involved in outer membrane biogenesis
OG0001883	3.23e-139	393	COG0717	F	dcd	Belongs to the dCTP deaminase family
OG0001884	9.12e-154	431	COG0572	F	udk	Cytidine monophosphokinase
OG0001885	9.97e-268	733	COG0489	D	mrp	Binds and transfers iron-sulfur (Fe-S) clusters to target apoproteins. Can hydrolyze ATP
OG0001886	0	1362	COG0073	J	metG	Is required not only for elongation of protein synthesis but also for the initiation of all mRNA translation through initiator tRNA(fMet) aminoacylation
OG0001887	8.81e-98	285	COG1380	S	yohJ	UPF0299 membrane protein
OG0001888	3.92e-152	429	COG1346	M	yohK	effector of murein hydrolase
OG0001889	2.11e-217	599	COG0295	F	cdd	This enzyme scavenges exogenous and endogenous cytidine and 2'-deoxycytidine for UMP synthesis
OG0001890	6.12e-184	511	COG2949	S	sanA	Vancomycin high temperature exclusion protein
OG0001891	1e-269	739	COG2311	S	yeiB	Membrane
OG0001892	1.23e-149	421	COG0302	F	folE	GTP cyclohydrolase
OG0001894	4.49e-278	761	COG0477	EGP	yjiJ	Major facilitator superfamily
OG0001895	3.41e-296	808	COG0303	H	moeA	molybdopterin
OG0001896	2.06e-185	515	COG0476	H	moeB	COG0476 Dinucleotide-utilizing enzymes involved in molybdopterin and thiamine biosynthesis family 2
OG0001897	0	879	COG0402	F	codA	cytosine deaminase
OG0001898	9.27e-289	790	COG1457	F	codB	permease
OG0001899	1.06e-298	818	COG0531	E	puuP_1	Amino Acid
OG0001900	0	1163	COG1574	S	nfdA	metal-dependent hydrolase with the TIM-barrel fold
OG0001901	7.04e-133	377	COG1611	S	yvdD	Belongs to the LOG family
OG0001902	8.64e-199	552	COG5006	S	rhtA	permease DMT superfamily
OG0001903	1.31e-114	328	COG0783	P	dps	During stationary phase, binds the chromosome non- specifically, forming a highly ordered and stable dps-DNA co- crystal within which chromosomal DNA is condensed and protected from diverse damages. It protects DNA from oxidative damage by sequestering intracellular Fe(2 ) ion and storing it in the form of Fe(3 ) oxyhydroxide mineral, which can be released after reduction. One hydrogen peroxide o…
OG0001904	0	1399	COG1199	KL	dinG	helicase
OG0001905	7.03e-213	586	COG2897	P	sseA	sulfurtransferase
OG0001906	1.77e-47	152	COG2261	S	yeaQ	transglycosylase associated protein
OG0001907	1.82e-228	629	COG0042	J	dusC	Catalyzes the synthesis of 5,6-dihydrouridine (D), a modified base found in the D-loop of most tRNAs, via the reduction of the C5-C6 double bond in target uridines. Specifically modifies U16 in tRNAs
OG0001908	4.9e-287	788	COG0513	JKL	rhlE	DEAD-box RNA helicase involved in
OG0001909	9.04e-161	450	COG1309	K	ybiH	Transcriptional regulator
OG0001910	1.2e-217	603	COG0845	M	ybhG	Secretion protein
OG0001911	0	1150	COG1131	V	ybhF	(ABC) transporter
OG0001912	1.01e-255	703	COG0842	V	ybhS	ABC-type multidrug transport system, permease component
OG0001913	2.84e-244	673	COG0842	V	ybhR	Transport Permease Protein
OG0001914	1.5e-153	433	COG0670	T	-	Inhibitor of apoptosis-promoting Bax1
OG0001915	4.91e-109	313	COG0314	H	moaE	Molybdopterin converting factor, large subunit
OG0001916	2.61e-53	167	COG1977	H	moaD	Involved in sulfur transfer in the conversion of molybdopterin precursor Z to molybdopterin
OG0001917	7.7e-110	316	COG0315	H	moaC	Catalyzes the conversion of (8S)-3',8-cyclo-7,8- dihydroguanosine 5'-triphosphate to cyclic pyranopterin monophosphate (cPMP)
OG0001918	9.95e-244	668	COG2896	H	moaA	Catalyzes the cyclization of GTP to (8S)-3',8-cyclo-7,8- dihydroguanosine 5'-triphosphate
OG0001919	5.25e-134	379	COG1670	J	-	COG1670 Acetyltransferases, including N-acetylases of ribosomal proteins
OG0001920	7.28e-213	588	COG0391	S	-	Uncharacterised protein family UPF0052
OG0001921	0	1292	COG0556	L	uvrB	damaged site, the DNA wraps around one UvrB monomer. DNA wrap is dependent on ATP binding by UvrB and probably causes local melting of the DNA helix, facilitating insertion of UvrB beta-hairpin between the DNA strands. Then UvrB probes one DNA strand for the presence of a lesion. If a lesion is found the UvrA subunits dissociate and the UvrB-DNA preincision complex is formed. This complex is subs…
OG0001922	2.52e-194	538	COG0500	H	bioC	Converts the free carboxyl group of a malonyl-thioester to its methyl ester by transfer of a methyl group from S-adenosyl- L-methionine (SAM). It allows to synthesize pimeloyl-ACP via the fatty acid synthetic pathway
OG0001923	3.45e-285	778	COG0156	E	-	Aminotransferase class I and II
OG0001924	1.18e-251	690	COG0502	H	bioB	Catalyzes the conversion of dethiobiotin (DTB) to biotin by the insertion of a sulfur atom into dethiobiotin via a radical- based mechanism
OG0001925	0	897	COG0161	H	bioA	Catalyzes the transfer of the alpha-amino group from S- adenosyl-L-methionine (SAM) to 7-keto-8-aminopelargonic acid (KAPA) to form 7,8-diaminopelargonic acid (DAPA). It is the only animotransferase known to utilize SAM as an amino donor
OG0001926	3.34e-243	667	COG2706	G	pgl	Catalyzes the hydrolysis of 6-phosphogluconolactone to 6-phosphogluconate
OG0001927	4.9e-201	556	COG0561	S	ybhA	hydrolases of the HAD superfamily
OG0001928	9.36e-254	696	COG4148	P	modC	Part of the ABC transporter complex ModABC involved in molybdenum import. Responsible for energy coupling to the transport system
OG0001929	8.26e-154	433	COG4149	P	modB	ABC-type molybdate transport system, permease component
OG0001930	2.79e-178	497	COG0725	P	modA	ABC transporter, periplasmic molybdate-binding protein
OG0001932	1.23e-179	501	COG2005	H	modE	Transcriptional regulator
OG0001933	0	1305	COG0737	F	cpdB	Belongs to the 5'-nucleotidase family
OG0001934	0	957	COG1119	P	modF	ABC-type molybdenum transport system ATPase component photorepair protein PhrA
OG0001935	2.23e-181	504	COG0588	G	gpmA	Belongs to the phosphoglycerate mutase family. BPG- dependent PGAM subfamily
OG0001936	2.3e-256	702	COG0722	E	aroG	Stereospecific condensation of phosphoenolpyruvate (PEP) and D-erythrose-4-phosphate (E4P) giving rise to 3-deoxy-D- arabino-heptulosonate-7-phosphate (DAHP)
OG0001937	1.23e-203	565	COG2354	S	yedI	protein conserved in bacteria
OG0001938	2.47e-156	439	COG3201	H	pnuC	nicotinamide mononucleotide transporter
OG0001939	1.07e-209	579	29W5C	S	-	to streptomycin adenyltransferase
OG0001940	1.53e-119	348	COG1729	D	cpoB	Mediates coordination of peptidoglycan synthesis and outer membrane constriction during cell division
OG0001941	3.49e-113	325	COG2885	M	-	OmpA family
OG0001942	1.7e-213	600	COG0823	U	tolB	involved in the tonB-independent uptake of proteins
OG0001943	7.12e-140	408	COG3064	M	tolA	Membrane protein involved in colicin uptake
OG0001944	1.33e-90	266	COG0848	U	tolR	biopolymer transport protein
OG0001945	3.39e-156	439	COG0811	U	tolQ	MotA TolQ ExbB proton channel
OG0001946	1.61e-88	259	COG0824	S	ybgC	Thioesterase
OG0001948	9.19e-95	276	COG4460	S	-	Protein conserved in bacteria
OG0001949	1.36e-210	582	2D311	S	-	Bacterial regulatory helix-turn-helix protein, lysR family
OG0001950	8.04e-63	192	COG3790	S	ybgE	cyd operon protein YbgE
OG0001952	1.28e-275	753	COG1294	C	cydB	cytochrome d ubiquinol oxidase, subunit
OG0001953	0	1022	COG1271	C	cydA	oxidase, subunit
OG0001954	1.99e-204	566	COG0074	C	sucD	Succinyl-CoA synthetase functions in the citric acid cycle (TCA), coupling the hydrolysis of succinyl-CoA to the synthesis of either ATP or GTP and thus represents the only step of substrate-level phosphorylation in the TCA. The alpha subunit of the enzyme binds the substrates coenzyme A and phosphate, while succinate binding and nucleotide specificity is provided by the beta subunit
OG0001955	1.96e-274	751	COG0045	F	sucC	Succinyl-CoA synthetase functions in the citric acid cycle (TCA), coupling the hydrolysis of succinyl-CoA to the synthesis of either ATP or GTP and thus represents the only step of substrate-level phosphorylation in the TCA. The beta subunit provides nucleotide specificity of the enzyme and binds the substrate succinate, while the binding sites for coenzyme A and phosphate are found in the alpha …
OG0001956	2.62e-282	772	COG0508	C	sucB	The 2-oxoglutarate dehydrogenase complex catalyzes the overall conversion of 2-oxoglutarate to succinyl-CoA and CO(2)
OG0001957	0	1903	COG0567	C	sucA	Dehydrogenase E1 component
OG0001958	4.88e-179	497	COG0479	C	sdhB	Belongs to the succinate dehydrogenase fumarate reductase iron-sulfur protein family
OG0001959	0	1153	COG1053	C	sdhA	Belongs to the FAD-dependent oxidoreductase 2 family. FRD SDH subfamily
OG0001960	2.57e-64	197	COG2142	C	sdhD	Succinate dehydrogenase hydrophobic membrane anchor subunit
OG0001961	1.89e-82	244	COG2009	C	sdhC	succinate dehydrogenase
OG0001962	0	886	COG0372	C	gltA	Belongs to the citrate synthase family
OG0001963	5.46e-184	511	COG2207	K	-	transcriptional regulator
OG0001964	5.67e-259	711	KOG0255	GM	-	solute carrier family 22
OG0001965	2.23e-184	511	COG0327	S	ybgI	metal-binding protein
OG0001966	6e-45	145	2E70C	S	ybfA	Membrane
OG0001967	0	1088	COG0033	G	pgm	Phosphoglucomutase
OG0001968	5.41e-129	366	COG3057	L	seqA	Negative regulator of replication initiation, which contributes to regulation of DNA replication and ensures that replication initiation occurs exactly once per chromosome per cell cycle. Binds to pairs of hemimethylated GATC sequences in the oriC region, thus preventing assembly of replication proteins and re- initiation at newly replicated origins. Repression is relieved when the region becomes…
OG0001969	1.39e-184	513	COG0596	S	ybfF	Alpha beta hydrolase
OG0001971	7.34e-56	174	2DB8J	S	ybfE	CopG domain protein DNA-binding domain protein
OG0001972	5.07e-130	368	COG0716	C	fldA	Low-potential electron donor to a number of redox enzymes
OG0001973	4.93e-108	310	COG0735	K	fur	belongs to the Fur family
OG0001974	0	1144	COG0008	J	glnS	Catalyzes a two-step reaction, first charging a glutamine molecule by linking its carboxyl group to the alpha-phosphate of ATP, followed by transfer of the aminoacyl-adenylate to its tRNA
OG0001975	6.68e-197	545	COG0363	G	NAG1	Glucosamine-6-phosphate isomerases/6-phosphogluconolactonase
OG0001976	4.53e-284	775	COG1820	G	nagA	Belongs to the metallo-dependent hydrolases superfamily. NagA family
OG0001977	1.7e-278	781	COG0654	CH	-	FAD-dependent monooxygenase required for the C5-ring hydroxylation during ubiquinone biosynthesis. Catalyzes the hydroxylation of 3-polyprenyl-4-hydroxybenzoic acid to 3- polyprenyl-4,5-dihydroxybenzoic acid. The electrons required for the hydroxylation reaction may be funneled indirectly from NADPH via a ferredoxin ferredoxin reductase system to COQ6
OG0001978	0	957	COG0621	J	miaB	Catalyzes the methylthiolation of N6- (dimethylallyl)adenosine (i(6)A), leading to the formation of 2- methylthio-N6-(dimethylallyl)adenosine (ms(2)i(6)A) at position 37 in tRNAs that read codons beginning with uridine
OG0001979	9.73e-254	696	COG1702	T	ybeZ	phosphate starvation-inducible protein PhoH
OG0001980	4.86e-111	318	COG0319	J	ybeY	Single strand-specific metallo-endoribonuclease involved in late-stage 70S ribosome quality control and in maturation of the 3' terminus of the 16S rRNA
OG0001981	2.08e-209	579	COG4535	P	corC	Mg2 and Co2 transporter CorC
OG0001982	0	1038	COG0815	M	lnt	Transfers the fatty acyl group on membrane lipoproteins
OG0001983	1.04e-119	341	COG0526	CO	scsD	COG0526 Thiol-disulfide isomerase and thioredoxins
OG0001984	2.88e-164	460	COG1651	O	bdbD	Protein-disulfide isomerase
OG0001985	5.35e-81	240	2EK8H	-	-	-
OG0001986	2.54e-211	584	2E0CH	S	-	Bacterial periplasmic substrate-binding proteins
OG0001987	3.53e-171	478	COG0765	P	gltJ	amino acid ABC transporter
OG0001988	1.79e-145	411	COG0765	P	gltK	With GltJLPS and GadC for glutamate and GltJLP, DctA and DcuAB for aspartate is involved in the transport of glutamate and aspartate
OG0001989	8.32e-168	469	COG1126	E	gltL	(ABC) transporter
OG0001990	0	1750	COG0495	J	leuS	Belongs to the class-I aminoacyl-tRNA synthetase family
OG0001991	3.23e-121	347	COG2980	M	lptE	Together with LptD, is involved in the assembly of lipopolysaccharide (LPS) at the surface of the outer membrane. Required for the proper assembly of LptD. Binds LPS and may serve as the LPS recognition site at the outer membrane
OG0001992	1.32e-249	685	COG1466	L	holA	dna polymerase III delta subunit
OG0001993	1.2e-160	449	COG1057	H	nadD	Catalyzes the reversible adenylation of nicotinate mononucleotide (NaMN) to nicotinic acid adenine dinucleotide (NaAD)
OG0001994	1.44e-167	468	COG4221	S	-	Belongs to the short-chain dehydrogenases reductases (SDR) family
OG0001995	1.75e-80	238	COG1733	K	-	Transcriptional regulator
OG0001996	9.07e-119	340	COG3272	L	ybgA	Protein of unknown function (DUF1722)
OG0001997	3.85e-72	216	COG0799	J	rsfS	Functions as a ribosomal silencing factor. Interacts with ribosomal protein L14 (rplN), blocking formation of intersubunit bridge B8. Prevents association of the 30S and 50S ribosomal subunits and the formation of functional ribosomes, thus repressing translation
OG0001998	2.31e-114	327	COG1576	J	rlmH	Specifically methylates the pseudouridine at position 1915 (m3Psi1915) in 23S rRNA
OG0001999	0	1295	COG0768	M	mrdA	Catalyzes cross-linking of the peptidoglycan cell wall
OG0002000	2.03e-251	691	COG0772	M	mrdB	Peptidoglycan polymerase that is essential for cell wall elongation
OG0002001	8.34e-212	588	COG0797	M	rlpA	Lytic transglycosylase with a strong preference for naked glycan strands that lack stem peptides
OG0002002	6.33e-295	804	COG1686	M	dacA	Belongs to the peptidase S11 family
OG0002003	1.24e-56	176	COG2921	S	ybeD	Belongs to the UPF0250 family
OG0002004	1.16e-154	433	COG0321	H	lipB	Catalyzes the transfer of endogenously produced octanoic acid from octanoyl-acyl-carrier-protein onto the lipoyl domains of lipoate-dependent enzymes. Lipoyl-ACP can also act as a substrate although octanoyl-ACP is likely to be the physiological substrate
OG0002005	3.46e-241	661	COG0320	H	lipA	Catalyzes the radical-mediated insertion of two sulfur atoms into the C-6 and C-8 positions of the octanoyl moiety bound to the lipoyl domains of lipoate-dependent enzymes, thereby converting the octanoylated domains into lipoylated derivatives
OG0002006	1.32e-189	528	COG0697	EG	pecM	of the drug metabolite transporter (DMT) superfamily
OG0002007	3.24e-44	143	COG1278	K	cspE	Cold shock
OG0002008	1.06e-114	328	COG0350	L	ogt	Involved in the cellular defense against the biological effects of O6-methylguanine (O6-MeG) and O4-methylthymine (O4-MeT) in DNA. Repairs the methylated nucleobase in DNA by stoichiometrically transferring the methyl group to a cysteine residue in the enzyme. This is a suicide reaction the enzyme is irreversibly inactivated
OG0002009	1.46e-264	724	COG2603	H	selU	Catalyzes the transfer of selenium from selenophosphate for conversion of 2-thiouridine to 2-selenouridine at the wobble position in tRNA
OG0002010	4.3e-48	153	COG0695	O	nrdH	Glutaredoxin-like protein NrdH
OG0002011	4.17e-97	282	COG1780	F	nrdI	Probably involved in ribonucleotide reductase function
OG0002012	0	1400	COG0209	F	nrdE	Provides the precursors necessary for DNA synthesis. Catalyzes the biosynthesis of deoxyribonucleotides from the corresponding ribonucleotides
OG0002013	1.7e-236	649	COG0208	F	nrdF	Provides the precursors necessary for DNA synthesis. Catalyzes the biosynthesis of deoxyribonucleotides from the corresponding ribonucleotides
OG0002014	9.53e-284	776	COG4175	E	proV	glycine, betaine
OG0002015	2.36e-250	689	COG4176	P	proW	ABC-type proline glycine betaine transport system, permease component
OG0002016	2.65e-246	675	COG2113	E	proX	glycine, betaine
OG0002017	5.63e-275	754	COG0477	EGP	ygaY	Major facilitator superfamily
OG0002018	4.53e-117	335	COG1846	K	mprA	Transcriptional
OG0002019	2.41e-261	718	COG1566	V	emrA	multidrug resistance efflux pump
OG0002020	6.54e-221	613	COG0566	J	yfiF	Belongs to the class IV-like SAM-binding methyltransferase superfamily. RNA methyltransferase TrmH family
OG0002021	1.45e-169	473	COG3148	S	yfiP	DTW domain containing protein
OG0002022	0	1714	COG1042	C	-	CoA binding domain
OG0002023	0	905	COG1502	I	pssA	Catalyzes de novo synthesis of phosphatidylserine from CDP-diacylglycerol and L-serine which leads eventually to the production of phosphatidylethanolamine
OG0002024	5.33e-79	234	COG5544	S	yfiM	Required for high salt suppression of motility
OG0002025	0	1607	COG0542	O	clpB	Part of a stress-induced multi-chaperone system, it is involved in the recovery of the cell from heat-induced damage, in cooperation with DnaK, DnaJ and GrpE
OG0002026	1.4e-183	509	COG1496	S	yfiH	Belongs to the multicopper oxidase YfiH RL5 family
OG0002027	1.3e-238	655	COG0564	J	rluD	Responsible for synthesis of pseudouridine from uracil
OG0002028	1.05e-172	482	COG4105	M	bamD	Part of the outer membrane protein assembly complex, which is involved in assembly and insertion of beta-barrel proteins into the outer membrane
OG0002029	2.54e-73	220	COG1544	J	raiA	Sigma 54 modulation protein ribosomal protein S30EA
OG0002030	1.09e-273	749	COG0077	E	pheA	chorismate mutase
OG0002031	5.92e-235	646	COG2269	J	epmA	With EpmB is involved in the beta-lysylation step of the post-translational modification of translation elongation factor P (EF-P). Catalyzes the ATP-dependent activation of (R)-beta-lysine produced by EpmB, forming a lysyl-adenylate, from which the beta- lysyl moiety is then transferred to the epsilon-amino group of a conserved specific lysine residue in EF-P
OG0002032	2.18e-268	734	COG0287	E	tyrA	T-protein
OG0002033	7.28e-267	730	COG0722	E	aroF	Stereospecific condensation of phosphoenolpyruvate (PEP) and D-erythrose-4-phosphate (E4P) giving rise to 3-deoxy-D- arabino-heptulosonate-7-phosphate (DAHP)
OG0002034	9.44e-75	224	COG0335	J	rplS	This protein is located at the 30S-50S ribosomal subunit interface and may play a role in the structure and function of the aminoacyl-tRNA binding site
OG0002035	1.7e-185	514	COG0336	J	trmD	Belongs to the RNA methyltransferase TrmD family
OG0002036	2.13e-134	380	COG0806	J	rimM	An accessory protein needed during the final step in the assembly of 30S ribosomal subunit, possibly for assembly of the head region. Probably interacts with S19. Essential for efficient processing of 16S rRNA. May be needed both before and after RbfA during the maturation of 16S rRNA. It has affinity for free ribosomal 30S subunits but not for 70S ribosomes
OG0002037	1.34e-51	162	COG0228	J	rpsP	Belongs to the bacterial ribosomal protein bS16 family
OG0002038	4.9e-301	824	COG0541	U	ffh	Involved in targeting and insertion of nascent membrane proteins into the cytoplasmic membrane. Binds to the hydrophobic signal sequence of the ribosome-nascent chain (RNC) as it emerges from the ribosomes. The SRP-RNC complex is then targeted to the cytoplasmic membrane where it interacts with the SRP receptor FtsY. Interaction with FtsY leads to the transfer of the RNC complex to the Sec transl…
OG0002039	3.51e-180	502	COG4137	S	ypjD	cytochrome C assembly protein
OG0002040	1.09e-290	796	COG4536	P	yfjD	Mg2 and Co2 transporter CorB
OG0002041	7.25e-123	350	COG1854	H	luxS	Involved in the synthesis of autoinducer 2 (AI-2) which is secreted by bacteria and is used to communicate both the cell density and the metabolic potential of the environment. The regulation of gene expression in response to changes in cell density is called quorum sensing. Catalyzes the transformation of S-ribosylhomocysteine (RHC) to homocysteine (HC) and 4,5- dihydroxy-2,3-pentadione (DPD)
OG0002042	0	1063	COG2918	H	gshA	Belongs to the glutamate--cysteine ligase type 1 family. Type 1 subfamily
OG0002043	2.17e-35	120	COG1551	J	csrA	Could accelerate the degradation of some genes transcripts potentially through selective RNA binding
OG0002044	0	1711	COG0013	J	alaS	Catalyzes the attachment of alanine to tRNA(Ala) in a two-step reaction alanine is first activated by ATP to form Ala- AMP and then transferred to the acceptor end of tRNA(Ala). Also edits incorrectly charged Ser-tRNA(Ala) and Gly-tRNA(Ala) via its editing domain
OG0002045	2.78e-251	690	COG0468	L	recA	Can catalyze the hydrolysis of ATP in the presence of single-stranded DNA, the ATP-dependent uptake of single-stranded DNA by duplex DNA, and the ATP-dependent hybridization of homologous single-stranded DNAs. It interacts with LexA causing its activation and leading to its autocatalytic cleavage
OG0002046	2.61e-117	336	COG1546	J	ygaD	Belongs to the CinA family
OG0002047	8.02e-276	756	COG0477	EGP	lplT	Major facilitator superfamily
OG0002048	0	1420	COG0204	I	aas	Plays a role in lysophospholipid acylation. Transfers fatty acids to the 1-position via an enzyme-bound acyl-ACP intermediate in the presence of ATP and magnesium. Its physiological function is to regenerate phosphatidylethanolamine from 2-acyl-glycero-3-phosphoethanolamine (2-acyl-GPE) formed by transacylation reactions or degradation by phospholipase A1
OG0002049	1.98e-123	352	COG0169	E	-	Shikimate kinase
OG0002050	4.81e-292	798	COG0014	E	proA	Catalyzes the NADPH-dependent reduction of L-glutamate 5-phosphate into L-glutamate 5-semialdehyde and phosphate. The product spontaneously undergoes cyclization to form 1-pyrroline-5- carboxylate
OG0002051	6.38e-258	707	COG0263	E	proB	Catalyzes the transfer of a phosphate group to glutamate to form L-glutamate 5-phosphate
OG0002052	7.03e-98	283	292QM	K	crl	Binds to the sigma-S subunit of RNA polymerase, activating expression of sigma-S-regulated genes. Stimulates RNA polymerase holoenzyme formation and may bind to several other sigma factors, such as sigma-70 and sigma-32
OG0002053	2.99e-310	844	COG1073	S	frsA	Belongs to the UPF0255 family
OG0002054	3.87e-111	318	COG2236	F	gpt	Acts on guanine, xanthine and to a lesser extent hypoxanthine
OG0002055	0	954	COG2195	E	pepD	aminoacyl-histidine dipeptidase
OG0002056	2.91e-255	699	COG0389	L	dinB	Poorly processive, error-prone DNA polymerase involved in untargeted mutagenesis. Copies undamaged DNA at stalled replication forks, which arise in vivo from mismatched or misaligned primer ends. These misaligned primers can be extended by PolIV. Exhibits no 3'-5' exonuclease (proofreading) activity. May be involved in translesional synthesis, in conjunction with the beta clamp from PolIII
OG0002057	4.34e-200	554	COG0584	C	ugpQ_1	glycerophosphoryl diester phosphodiesterase
OG0002058	2.63e-44	144	COG2991	H	Z012_07620	Protein conserved in bacteria
OG0002059	1.32e-248	682	COG1477	H	apbE	Flavin transferase that catalyzes the transfer of the FMN moiety of FAD and its covalent binding to the hydroxyl group of a threonine residue in a target flavoprotein
OG0002060	2.35e-308	838	COG0543	CH	-	Oxidoreductase FAD-binding domain
OG0002061	1.15e-130	372	COG2209	C	nqrE	NQR complex catalyzes the reduction of ubiquinone-1 to ubiquinol by two successive reactions, coupled with the transport of Na( ) ions from the cytoplasm to the periplasm. NqrA to NqrE are probably involved in the second step, the conversion of ubisemiquinone to ubiquinol
OG0002062	5.44e-139	394	COG1347	C	nqrD	NQR complex catalyzes the reduction of ubiquinone-1 to ubiquinol by two successive reactions, coupled with the transport of Na( ) ions from the cytoplasm to the periplasm. NqrA to NqrE are probably involved in the second step, the conversion of ubisemiquinone to ubiquinol
OG0002063	2.71e-189	525	COG2869	C	nqrC	NQR complex catalyzes the reduction of ubiquinone-1 to ubiquinol by two successive reactions, coupled with the transport of Na( ) ions from the cytoplasm to the periplasm. NqrA to NqrE are probably involved in the second step, the conversion of ubisemiquinone to ubiquinol
OG0002064	1.71e-303	827	COG1805	C	nqrB	NQR complex catalyzes the reduction of ubiquinone-1 to ubiquinol by two successive reactions, coupled with the transport of Na( ) ions from the cytoplasm to the periplasm. NqrA to NqrE are probably involved in the second step, the conversion of ubisemiquinone to ubiquinol
OG0002065	0	900	COG1726	C	nqrA	NQR complex catalyzes the reduction of ubiquinone-1 to ubiquinol by two successive reactions, coupled with the transport of Na( ) ions from the cytoplasm to the periplasm. NqrA to NqrE are probably involved in the second step, the conversion of ubisemiquinone to ubiquinol
OG0002066	5.25e-176	490	COG3034	S	yafK	ErfK YbiS YcfS YnhG family protein
OG0002067	3.1e-132	375	2CZDU	S	-	SIS domain
OG0002068	0	1621	COG1960	I	fadE	acyl-CoA dehydrogenase
OG0002069	1.39e-230	634	COG1902	C	nemA	COG1902 NADH flavin oxidoreductases, Old Yellow Enzyme family
OG0002070	4.92e-305	831	COG0019	E	-	Pyridoxal-dependent decarboxylase, C-terminal sheet domain
OG0002071	1.74e-221	610	COG0583	K	lysR	transcriptional regulator
OG0002072	2.09e-215	595	COG0583	K	-	transcriptional regulator
OG0002073	2.83e-205	568	COG0491	S	-	COG0491 Zn-dependent hydrolases, including glyoxylases
OG0002074	7.28e-150	421	COG3531	O	-	Protein-disulfide isomerase
OG0002075	1.92e-154	433	COG1989	NOU	hofD	aspartic-type endopeptidase activity
OG0002076	6.36e-173	482	COG1385	J	rsmE	Specifically methylates the N3 position of the uracil ring of uridine 1498 (m3U1498) in 16S rRNA. Acts on the fully assembled 30S ribosomal subunit
OG0002077	3.15e-230	633	COG0189	H	gshB	Belongs to the prokaryotic GSH synthase family
OG0002078	2.06e-125	357	COG1678	K	yqgE	Belongs to the UPF0301 (AlgH) family
OG0002079	9.8e-97	281	COG0816	L	yqgF	Could be a nuclease involved in processing of the 5'-end of pre-16S rRNA
OG0002080	4.36e-240	660	COG2805	NU	pilT	twitching motility protein
OG0002081	2.31e-165	462	COG0325	E	yggS	Pyridoxal 5'-phosphate (PLP)-binding protein, which is involved in PLP homeostasis
OG0002082	4.8e-122	348	COG0762	S	yggT	integral membrane protein
OG0002083	1.65e-139	394	COG0127	F	rdgB	Pyrophosphatase that catalyzes the hydrolysis of nucleoside triphosphates to their monophosphate derivatives, with a high preference for the non-canonical purine nucleotides XTP (xanthosine triphosphate), dITP (deoxyinosine triphosphate) and ITP. Seems to function as a house-cleaning enzyme that removes non-canonical purine nucleotides from the nucleotide pool, thus preventing their incorporation…
OG0002084	1.1e-283	773	COG0635	H	yggW	Involved in the biosynthesis of porphyrin-containing compound
OG0002085	4.42e-222	613	COG4607	P	-	ABC-type enterochelin transport system, periplasmic component
OG0002086	8.26e-164	459	28H6P	S	yggN	Protein of unknown function (DUF2884)
OG0002087	1.82e-229	631	COG2066	E	glsA	Belongs to the glutaminase family
OG0002088	1.69e-75	225	COG3171	S	yggL	protein conserved in bacteria
OG0002089	2.06e-176	491	COG0220	J	trmB	catalyzes the formation of N(7)-methylguanine at position 46 (m7G46) in tRNA
OG0002090	7.19e-262	716	COG1194	L	mutY	a g-specific adenine glycosylase
OG0002091	6.01e-63	192	COG2924	CO	yggX	Could be a mediator in iron transactions between iron acquisition and iron-requiring processes, such as synthesis and or repair of Fe-S clusters in biosynthetic enzymes
OG0002092	2.03e-272	744	COG0741	M	mltC	Murein-degrading enzyme. May play a role in recycling of muropeptides during cell elongation and or cell division
OG0002093	3.22e-85	251	2EJEZ	S	-	Domain of unknown function (DUF4878)
OG0002094	1.55e-134	380	COG3863	S	-	Permuted papain-like amidase enzyme, YaeF/YiiX, C92 family
OG0002095	4.29e-227	624	COG1234	S	ELAC1	3'-tRNA processing endoribonuclease activity
OG0002096	9.32e-223	613	COG0583	K	-	transcriptional regulator
OG0002097	0	976	COG1620	C	lctP	L-lactate permease
OG0002098	2.89e-272	745	COG1304	C	lldD	Catalyzes the conversion of L-lactate to pyruvate. Is coupled to the respiratory chain
OG0002099	0	903	COG1263	G	-	PTS System
OG0002100	1.57e-196	545	COG0107	E	-	imidazoleglycerol-phosphate synthase activity
OG0002101	9e-186	517	COG0319	S	-	Sucrose-6F-phosphate phosphohydrolase
OG0002102	1e-174	488	2D8CT	S	-	DeoR C terminal sensor domain
OG0002103	3.14e-155	436	COG2323	S	-	Membrane
OG0002104	8.7e-25	101	COG3064	M	-	translation initiation factor activity
OG0002105	0	1290	COG1292	M	betT	Belongs to the BCCT transporter (TC 2.A.15) family
OG0002106	4.11e-95	277	COG1846	K	hpaR	Homoprotocatechuate degradative operon repressor
OG0002107	0	933	COG1012	C	-	belongs to the aldehyde dehydrogenase family
OG0002108	5.28e-122	348	COG1853	S	hpaC	4-hydroxyphenylacetate 3-monooxygenase, reductase component
OG0002109	0	956	COG3104	U	dtpB	Proton-dependent permease that transports di- and tripeptides
OG0002110	0	1161	COG0405	M	ggt	Gamma-glutamyltransferase
OG0002111	4.24e-134	380	COG2310	T	terE	Stress protein
OG0002112	7.6e-133	377	COG2310	T	terD	Stress protein
OG0002113	6.95e-239	657	COG0861	P	terC	membrane protein, terc
OG0002114	1.15e-98	287	COG3793	P	terB	Tellurite resistance
OG0002115	7.6e-139	392	COG2310	T	terZ	tellurium resistance protein
OG0002116	6.08e-253	694	COG0189	HJ	-	COG0458 Carbamoylphosphate synthase large subunit (split gene in MJ)
OG0002117	5.91e-281	767	COG0503	F	-	TRSP domain C terminus to PRTase_2
OG0002118	3.17e-191	530	COG0561	S	-	phosphatase activity
OG0002119	2.73e-264	723	COG1358	J	stiP	PELOTA RNA binding domain
OG0002120	3.7e-233	640	COG2301	G	-	COG2301 Citrate lyase beta subunit
OG0002121	1.27e-104	303	2AVMP	-	terW	-
OG0002122	1.07e-265	726	COG0191	G	fbaA	Aldolase
OG0002123	7.39e-274	749	COG0126	F	pgk	Belongs to the phosphoglycerate kinase family
OG0002124	7.33e-248	680	COG0057	G	-	Glyceraldehyde-3-phosphate dehydrogenase
OG0002125	0	1348	COG0021	G	tktA	Catalyzes the transfer of a two-carbon ketol group from a ketose donor to an aldose acceptor, via a covalent intermediate with the cofactor thiamine pyrophosphate
OG0002126	4.35e-300	821	COG2233	F	-	Permease family
OG0002127	2.6e-177	493	COG0847	L	-	Exonuclease
OG0002128	4.85e-116	331	COG0328	L	-	Endonuclease that specifically degrades the RNA of RNA- DNA hybrids
OG0002129	1.15e-184	512	COG0500	Q	yafS	Methyl-transferase
OG0002130	1.64e-188	522	COG0491	S	gloB	Thiolesterase that catalyzes the hydrolysis of S-D- lactoyl-glutathione to form glutathione and D-lactic acid
OG0002131	0	913	COG0741	M	mltD	COG0741 Soluble lytic murein transglycosylase and related regulatory proteins (some contain LysM invasin domains)
OG0002132	0	866	COG0471	P	Indy-2	succinate transmembrane transporter activity
OG0002133	5.76e-303	827	COG0148	G	eno	Catalyzes the reversible conversion of 2- phosphoglycerate into phosphoenolpyruvate. It is essential for the degradation of carbohydrates via glycolysis
OG0002134	0	1087	COG0504	F	pyrG	Catalyzes the ATP-dependent amination of UTP to CTP with either L-glutamine or ammonia as the source of nitrogen. Regulates intracellular CTP levels through interactions with the four ribonucleotide triphosphates
OG0002135	2.22e-187	520	COG1694	C	mazG	nucleoside triphosphate pyrophosphohydrolase
OG0002136	0	1493	COG0317	KT	relA	In eubacteria ppGpp (guanosine 3'-diphosphate 5-' diphosphate) is a mediator of the stringent response that coordinates a variety of cellular activities in response to changes in nutritional abundance
OG0002137	0	917	COG2265	J	rlmD	Catalyzes the formation of 5-methyl-uridine at position 1939 (m5U1939) in 23S rRNA
OG0002138	5.2e-276	754	COG2170	S	-	ATP-dependent carboxylate-amine ligase which exhibits weak glutamate--cysteine ligase activity
OG0002139	0	1007	COG0232	F	dgt	dGTPase preferentially hydrolyzes dGTP over the other canonical NTPs
OG0002140	2.05e-164	460	COG0775	F	mtnN	Catalyzes the irreversible cleavage of the glycosidic bond in both 5'-methylthioadenosine (MTA) and S- adenosylhomocysteine (SAH AdoHcy) to adenine and the corresponding thioribose, 5'-methylthioribose and S-ribosylhomocysteine, respectively
OG0002141	1.01e-186	519	COG0614	P	btuF	Part of the ABC transporter complex BtuCDF involved in vitamin B12 import. Binds vitamin B12 and delivers it to the periplasmic surface of BtuC
OG0002142	4.62e-191	531	COG3302	S	-	DMSO reductase anchor subunit (DmsC)
OG0002143	1.41e-79	236	COG0316	C	erpA	iron--sulfur cluster insertion protein erpA
OG0002144	0	874	COG0001	H	hemL	Glutamate-1-semialdehyde aminotransferase
OG0002145	2.72e-207	574	COG3302	S	-	anaerobic DMSO reductase chain C anchor subunit
OG0002146	4.2e-163	455	COG0437	C	-	reductase chain B
OG0002147	3.86e-192	532	COG2207	K	-	transcriptional regulator
OG0002148	2.02e-143	404	COG0243	C	fdnG	Sulfate ABC transporter substrate-binding protein
OG0002149	3.98e-150	422	COG2864	C	fdnI	formate dehydrogenase
OG0002150	0	1568	COG0744	M	-	Transglycosylase
OG0002151	0	1597	COG1643	A	-	Helicase associated domain (HA2)
OG0002152	3.04e-172	480	COG1489	S	sfsA	Belongs to the SfsA family
OG0002153	1.25e-102	297	COG1734	T	dksA	Transcription factor that acts by binding directly to the RNA polymerase (RNAP). Required for negative regulation of rRNA expression and positive regulation of several amino acid biosynthesis promoters. Also required for regulation of fis expression
OG0002154	5.88e-229	629	COG0008	J	gluQ	Catalyzes the tRNA-independent activation of glutamate in presence of ATP and the subsequent transfer of glutamate onto a tRNA(Asp). Glutamate is transferred on the 2-amino-5-(4,5- dihydroxy-2-cyclopenten-1-yl) moiety of the queuosine in the wobble position of the QUC anticodon
OG0002155	0	893	COG0617	H	pcnB	Adds poly(A) tail to the 3' end of many RNAs, which usually targets these RNAs for decay. Plays a significant role in the global control of gene expression, through influencing the rate of transcript degradation, and in the general RNA quality control
OG0002156	3.1e-117	335	COG0801	H	folK	2-amino-4-hydroxy-6-hydroxymethyldihydropteridine pyrophosphokinase
OG0002157	9.96e-212	585	COG0414	H	-	Pantoate-beta-alanine ligase
OG0002158	5.64e-285	783	COG1538	MU	hasF	type I secretion outer membrane protein, TolC
OG0002159	1.57e-297	813	COG0845	M	-	Type I secretion membrane fusion protein, HlyD
OG0002160	0	1078	COG4618	V	prsD	Type I secretion system
OG0002161	0	932	COG2931	Q	-	Serine 3-dehydrogenase
OG0002162	2.46e-172	482	COG0842	V	yadH	Transport Permease Protein
OG0002163	3.77e-218	602	COG1131	Q	-	AAA domain, putative AbiEii toxin, Type IV TA system
OG0002164	4.52e-161	450	COG0288	P	can	Reversible hydration of carbon dioxide
OG0002165	1.69e-125	357	COG0634	F	hpt	Belongs to the purine pyrimidine phosphoribosyltransferase family
OG0002166	0	1084	COG2132	Q	cueO	Multi-copper
OG0002167	8.79e-94	273	2B1X9	S	yacC	Type II secretion system pilotin lipoprotein (PulS_OutS)
OG0002168	5.28e-146	411	COG2197	K	uhpA	response regulator
OG0002169	0	979	COG3851	T	uhpB	Histidine kinase
OG0002170	0	901	COG2271	G	uhpC	transporter
OG0002171	2.66e-247	679	COG1840	P	afuA	ABC-type Fe3 transport system, periplasmic component
OG0002172	0	1315	COG1178	P	afuB	transport system permease
OG0002173	4.42e-249	684	COG3842	P	fbpC	Part of the ABC transporter complex FbpABC involved in Fe(3 ) ions import. Responsible for energy coupling to the transport system
OG0002174	0	1053	COG0402	F	mtaD	Cytosine deaminase and related metal-dependent
OG0002176	4.8e-229	632	COG3180	S	-	Ammonia monooxygenase
[truncated: 633 more rows]

## Sheet: Table S4B
Table S4B: Mapping cloud orthologues gene of UM869 M. morganii strain to the COG categories.
Core orthologues	E-value	Score	COG Id	COG category	Gene	Description
OG0005127	3.96e-264	756.0	COG5013	C	narG	Belongs to the prokaryotic molybdopterin-containing oxidoreductase family
OG0005527	9.08e-199	572.0	COG5009	M	mrcA	Penicillin-binding protein 1A
OG0004866	1.92e-67	210.0	COG4791	U	epaR	Type III secretion
OG0005523	6.65e-91	276.0	COG4775	M	-	Psort location OuterMembrane, score
OG0004872	1.76e-71	231.0	COG4533	K	sgrR	Activates the small RNA gene sgrS under glucose- phosphate stress conditions as well as yfdZ. Represses its own transcription under both stress and non-stress conditions. Might act as a sensor of the intracellular accumulation of phosphoglucose by binding these molecules in its C-terminal solute-binding domain
OG0004509	7.55e-71	223.0	COG4271	K	-	Nucleotide-binding Protein
OG0005507	1.13e-18	82.4	COG4166	E	oppA	Bacterial extracellular solute-binding proteins, family 5 Middle
OG0005524	2.41e-49	166.0	COG4108	J	prfC	Increases the formation of ribosomal termination complexes and stimulates activities of RF-1 and RF-2. It binds guanine nucleotides and has strong preference for UGA stop codons. It may interact directly with the ribosome. The stimulation of RF- 1 and RF-2 is significantly reduced by GTP and GDP, but not by GMP
OG0005145	2.39e-24	97.1	COG3700	S	aphA	Belongs to the class B bacterial acid phosphatase family
OG0004869	2.99e-103	301.0	COG3645	K	-	SOS response
OG0004409	1.57e-90	270.0	COG3617	K	-	BRO family, N-terminal domain
OG0005503	2.42e-20	85.5	COG3539	NU	-	Cell adhesion
OG0005491	1.48e-40	135.0	COG3383	C	fdhF_2	Spermidine putrescine ABC transporter substrate-binding protein
OG0004650	1.6e-67	214.0	COG3266	D	damX	Cell division protein DamX
OG0005490	9.79e-221	625.0	COG3188	NU	yehB	Usher protein
OG0003965	4.32e-48	160.0	COG3109	T	finO	ProQ/FINO family
OG0005518	8.33e-173	495.0	COG2989	M	ycbB	Protein conserved in bacteria
OG0005141	2.79e-49	173.0	COG2946	L	-	Replication initiation factor
OG0005525	3.01e-95	291.0	COG2831	U	-	Hemolysin activation secretion protein
OG0005498	1.17e-40	141.0	COG2390	K	lsrR	Transcriptional regulator
OG0004252	1.01e-99	301.0	COG2374	-	-	-
OG0004876	5.27e-35	134.0	COG2373	S	yfhM	Large extracellular alpha-helical protein
OG0005494	5.16e-38	143.0	COG2216	P	kdpB	Part of the high-affinity ATP-driven potassium transport (or Kdp) system, which catalyzes the hydrolysis of ATP coupled with the electrogenic transport of potassium into the cytoplasm. This subunit is responsible for energy coupling to the transport system
OG0005501	5.14e-40	137.0	COG2197	K	uvrY	Response regulator
OG0004649	2.57e-28	105.0	COG2168	P	tusB	Part of a sulfur-relay system required for 2-thiolation of 5-methylaminomethyl-2-thiouridine (mnm(5)s(2)U) at tRNA wobble positions
OG0005517	5.88e-117	354.0	COG1982	E	speF	Decarboxylase
OG0004253	8.86e-20	85.5	COG1741	S	yhhW_1	Belongs to the pirin family
OG0004645	6.96e-113	343.0	COG1629	P	prrA	Receptor
OG0004646	0.0	1069.0	COG1403	L	-	Reverse transcriptase
OG0005520	2.86e-59	189.0	COG1385	J	rsmE	Specifically methylates the N3 position of the uracil ring of uridine 1498 (m3U1498) in 16S rRNA. Acts on the fully assembled 30S ribosomal subunit
OG0005508	2.59e-44	149.0	COG1296	E	azlC	Branched-chain amino acid
OG0005524	4.1e-29	113.0	COG1217	T	typA	Elongation factor G C-terminus
OG0004877	3.15e-98	300.0	COG1178	P	-	ABC-type Fe3 transport system permease component
OG0005497	8.31e-17	79.7	COG1168	E	-	PFAM Aminotransferase class I and II
OG0004871	3.19e-69	223.0	COG1129	P	lsrA	Part of the ABC transporter complex LsrABCD involved in autoinducer 2 (AI-2) import. Responsible for energy coupling to the transport system
OG0005496	5.44e-42	149.0	COG1123	P	oppF	ATPase activity
OG0005502	9.28e-109	324.0	COG1032	C	-	Elongator protein 3, MiaB family, Radical SAM
OG0005147	1.12e-119	358.0	COG0840	T	aer	Motif C-terminal to PAS motifs (likely to contribute to PAS structural domain)
OG0005489	4.43e-74	233.0	COG0814	E	yhaO	Serine transporter
OG0004650	1.85e-70	231.0	COG0790	S	-	DamX domain protein
OG0005526	1.52e-44	152.0	COG0726	G	walW	Lipopolysaccharide biosynthesis protein
OG0004411	1.25e-44	156.0	COG0619	P	-	ABC-type cobalt transport system, permease component CbiQ and related transporters
OG0004867	1.3e-78	242.0	COG0614	P	-	Periplasmic binding protein
OG0005499	6.24e-67	211.0	COG0583	K	-	Transcriptional regulator
OG0005500	1.68e-45	157.0	COG0531	E	-	COG0531 Amino acid transporters
OG0005132	1.62e-33	117.0	COG0488	S	ydiF	ATPase components of ABC transporters with duplicated ATPase domains
OG0005506	6.81e-23	93.6	COG0477	EGP	-	Major facilitator superfamily
OG0005514	4.76e-40	140.0	COG0463	M	-	Glycosyl transferase, family 2
OG0005493	1.13e-29	115.0	COG0247	C	-	lactate metabolic process
OG0005521	4.68e-118	360.0	COG0243	C	-	Belongs to the prokaryotic molybdopterin-containing oxidoreductase family
OG0005519	4.58e-175	506.0	COG0204	I	aas	Plays a role in lysophospholipid acylation. Transfers fatty acids to the 1-position via an enzyme-bound acyl-ACP intermediate in the presence of ATP and magnesium. Its physiological function is to regenerate phosphatidylethanolamine from 2-acyl-glycero-3-phosphoethanolamine (2-acyl-GPE) formed by transacylation reactions or degradation by phospholipase A1
OG0005513	9.49e-143	429.0	COG0188	L	gyrA	A type II topoisomerase that negatively supercoils closed circular double-stranded (ds) DNA in an ATP-dependent manner to modulate DNA topology and maintain chromosomes in an underwound state. Negative supercoiling favors strand separation, and DNA replication, transcription, recombination and repair, all of which involve strand separation. Also able to catalyze the interconversion of other topol…
OG0005495	0.0	942.0	COG0069	E	-	L-glutamate biosynthetic process
OG0005495	0.0	1140.0	COG0067	E	gltB	Glutamate synthase
OG0004870	3.57e-21	88.2	COG0003	P	-	Anion-transporting ATPase
OG0004874	2.44e-101	312.0	4QCV3	S	-	Protein secretion
OG0005136	2.32e-40	146.0	4QBME	S	-	Zonular occludens toxin (Zot)
OG0004257	1.82e-61	193.0	2EDJZ	-	-	-
OG0004161	1.58e-13	65.9	2E4GN	S	-	Protein of unknown function (DUF1471)
OG0005516	6.95e-64	210.0	2E2V6	-	-	-
OG0004258	3.01e-179	527.0	2DZ2A	S	-	Evidence 5 No homology to any previously reported sequences
OG0004873	8.57e-97	297.0	2DWDD	-	-	-
OG0004105	3e-83	266.0	2DNTK	S	-	Ash protein family
OG0005522	1.73e-253	712.0	2D1YQ	S	-	Molydopterin dinucleotide binding domain
OG0005490	5.42e-32	119.0	2D1GX	S	-	Outer membrane usher protein
OG0005491	1.85e-82	257.0	2CMN5	S	-	Molybdopterin oxidoreductase
OG0004255	3.53e-38	132.0	2BX90	-	-	-
OG0003964	1.04e-54	175.0	2AVAC	-	-	-
OG0004509	1.39e-40	149.0	2AKRW	-	-	-
OG0004256	7.44e-80	238.0	29UE3	-	-	-
OG0005140	4.23e-15	71.2	28WFJ	S	-	Helix-destabilising protein
OG0004647	2.59e-140	402.0	28I7P	S	rlfA	Protein of unknown function (DUF3800)
OG0004875	4.29e-10	62.4	29980	-	-	-
