# Supplementary material for: Sequencing and Characterization of M. morganii Strain UM869: A Comprehensive Comparative Genomic Analysis of Virulence, Antibiotic Resistance, and Functional Pathways
Source: Genes (Basel). 2023 Jun 16;14(6):1279. doi: 10.3390/genes14061279 (PMC10298637; doi:10.3390/genes14061279)
Supplement: Supplementary file 1 [file genes-14-01279-s001.zip › Supplementary Table S5.xlsx]

## Sheet: Table S5
Table S5: Mapping of 11 putataive O-Antigen Gene Clusters (serotype) in 79 M. morganii strains using BLAST. Only 5 seroypes mapped to 31 strains at 100% query covreage.
Assembly	Serotype	Serotype accession	Query coverage	Identity (%)	Mismatch	Sequence start	Sequence end	Serotype Length
GCF_000286435	Type02	OK482583	100	100	0	620920	608567	12354
GCF_006094455	Type02	OK482583	100	100	0	3820215	3832568	12354
GCF_018474605	Type11	OK482592	100	100	0	19124	3943	15182
GCF_018475325	Type11	OK482592	100	100	0	19124	3943	15182
GCF_018475355	Type11	OK482592	100	100	0	19124	3943	15182
GCF_018475385	Type11	OK482592	100	100	0	19124	3943	15182
GCF_018475305	Type11	OK482592	100	99.993	1	19327	4146	15182
GCF_018475525	Type02	OK482583	100	99.992	1	129786	142139	12354
GCF_018802585	Type02	OK482583	100	99.992	1	3880926	3893279	12354
GCF_018475005	Type11	OK482592	100	99.987	2	19327	4146	15182
GCF_018456285	Type02	OK482583	100	99.976	3	200819	213172	12354
GCF_018802405	Type02	OK482583	100	99.976	3	4055981	4068334	12354
GCF_018475105	Type02	OK482583	100	99.96	5	130057	142410	12354
GCF_018475235	Type02	OK482583	100	99.951	6	130057	142410	12354
GCF_018475245	Type02	OK482583	100	99.951	6	130057	142410	12354
GCF_003968785	Type03	OK482584	100	99.828	21	130562	142783	12222
GCF_018474865	Type03	OK482584	100	99.828	21	118945	106724	12222
GCF_018475125	Type08	OK482589	100	99.627	53	100974	115181	14208
GCF_018475205	Type08	OK482589	100	99.627	53	101074	115281	14208
GCF_018475645	Type08	OK482589	100	99.62	54	121444	107237	14208
GCF_011465095	Type08	OK482589	100	99.606	56	3909404	3923611	14208
GCF_018456265	Type08	OK482589	100	99.606	56	96118	81911	14208
GCF_018475485	Type08	OK482589	100	99.606	56	24527	38734	14208
GCF_018802505	Type08	OK482589	100	99.606	56	3868681	3882888	14208
GCF_018474845	Type08	OK482589	100	99.592	58	121192	106985	14208
GCF_018475135	Type08	OK482589	100	99.571	60	130201	144409	14208
GCF_018474645	Type08	OK482589	100	99.528	67	128785	142992	14208
GCA_025398975	Type08	OK482589	100	99.486	67	3495232	3509433	14208
GCF_018474825	Type11	OK482592	100	99.453	83	121914	106733	15182
GCF_018474525	Type06	OK482587	100	99.421	80	122525	108533	13992
GCF_018474585	Type03	OK482584	100	99.296	86	119081	106860	12222
